# Supplementary material for: Neuronal activation sequences in lateral prefrontal cortex encode visuospatial working memory during virtual navigation
Source: Nat Commun. 2024 May 25;15:4471. doi: 10.1038/s41467-024-48664-9 (PMC11127969; doi:10.1038/s41467-024-48664-9)
Supplement: Supplementary file 6 — Source Data [file 41467_2024_48664_MOESM6_ESM.zip]

Archive with 16 entries (15 files):
- SourceData/
- __MACOSX/._SourceData
- SourceData/.DS_Store
- __MACOSX/SourceData/._.DS_Store
- SourceData/F6.xlsx
- __MACOSX/SourceData/._F6.xlsx
- SourceData/F1.xlsx
- __MACOSX/SourceData/._F1.xlsx
- SourceData/F3.xlsx
- __MACOSX/SourceData/._F3.xlsx
- SourceData/F2.xlsx
- __MACOSX/SourceData/._F2.xlsx
- SourceData/F5.xlsx
- __MACOSX/SourceData/._F5.xlsx
- SourceData/F4.numbers
- __MACOSX/SourceData/._F4.numbers
