# Supplementary material for: Neuronal activation sequences in lateral prefrontal cortex encode visuospatial working memory during virtual navigation
Source: Nat Commun. 2024 May 25;15:4471. doi: 10.1038/s41467-024-48664-9 (PMC11127969; doi:10.1038/s41467-024-48664-9)
Supplement: Supplementary file 6 — Source Data [file 41467_2024_48664_MOESM6_ESM.zip › SourceData/F6.xlsx]

## Sheet: Sheet 1 - F6b
F6b
	Pre Ketamine		Post Ketamine		Late Post Ketamine
	WM	PNC	WM	PNC	WM	PNC
X	1	1	2	2	3	3
Mean	0.7733	0.8429	0.2774	0.9	0.6611	0.9296
Error Bar Delta	0.0508	0.1303	0.0563	0.1006	0.0474	0.1101

## Sheet: Sheet 2 - F6c
F6c
Pre Ketamine		Post Ketamine		Late Post Ketamine
X	Y	X	Y	X	Y
1.0074	94.906	1.8359	112.366	2.52	120.419
1.0593	84.1845	1.8254	-2.804	2.6142	-91.0313
0.9369	389.654	1.8702	-13.601	2.5387	-129.305
0.9505	65.6095	1.7409	-110.339	2.6039	61.3655
0.9929	231.035	1.7986	73.424	2.6183	-32.8578
0.9448	-44.6977	1.7781	3.9886	2.6622	115.927
1.025	180.302	1.89	-32.088	2.6866	78.8045
0.9811	193.869	1.8144	44.6346	2.6553	100.672
0.9799	91.2083	1.7985	40.1898	2.69	78.2574
0.9953	260.443	1.8345	-39.5422	2.6315	-62.1961
0.9753	142.517	1.8748	140.567	2.5693	183.28
1.0007	162.805	1.8436	65.0267	2.5594	220.743
1.0479	187.482	1.8897	32.6374	2.6279	100.38
0.9628	210.413	1.8672	217.333	2.51	-32.7941
0.9731	195.177	1.7626	114.069	2.5993	120.337
1.07	180.315	1.71	4.2446	2.69	235.278

## Sheet: Sheet 3 - F6d
F6d
Pre Ketamine			Post Ketamine			Late Post Ketamine
X	Y	Z	X	Y	Z	X	Y	Z
0.294	0.0621	-0.0432	0.2022	0.025	0.0452	0.9604	-0.2433	0.2835
0.3195	0.0605	0.0166	0.2	0.0412	0.053	0.8096	-0.2574	0.2053
0.3403	0.211	-0.1064	0.1555	0.0432	-0.0065	0.8721	-0.1628	0.13
0.3255	0.1752	0.119	0.1899	0.0877	0.0612	0.7837	-0.1655	0.0153
0.3644	0.1557	0.09	0.1345	0.0314	0.0483	0.6657	-0.045	0.0141
0.3542	0.1725	0.0537	0.1271	-0.0273	-0.1242	0.6823	0.0823	0.0443
0.1159	-0.1969	-0.0126	0.1531	0.0493	0.0597	0.7336	0.2051	0.1002
0.1801	-0.0783	-0.1209	0.1153	-0.051	0.0958	0.7371	0.2773	0.0444
0.2313	-0.023	-0.0654	0.1971	-0.0307	0.0718	0.763	0.2712	0.119

## Sheet: Sheet 4 - F6e
F6e
Pre Ketamine	Post Ketamine	Late-Post Ketamine
0.1367	0.316	0.2797
0.3336	0.204	0.2827
0.2427	0.1745	0.2996
0.5698	0.1579	0.4228
0.2578	0.2323	0.2494
0.4484	0.415	0.3555
0.1718	0.1714	0.1999
0.5039	0.4992	0.328
0.5298	0.1751	0.745
0.4303	0.1352	0.4172
0.6786	0.4198	0.532
0.7289	0.1716	0.2073
0.5653	0.1437	0.8735
0.5341	0.3678	0.2864
0.8199	0.3676	0.3807
0.6943	0.2534	0.3966
