# Supplementary material for: Neuronal activation sequences in lateral prefrontal cortex encode visuospatial working memory during virtual navigation
Source: Nat Commun. 2024 May 25;15:4471. doi: 10.1038/s41467-024-48664-9 (PMC11127969; doi:10.1038/s41467-024-48664-9)
Supplement: Supplementary file 6 — Source Data [file 41467_2024_48664_MOESM6_ESM.zip › SourceData/F1.xlsx]

## Sheet: Sheet 3 - F1e
F1e
NHP B		NHP T
X	Y	X	Y
0.9805	0.8127	1.8011	0.7053
1.0248	0.8127	1.7589	0.6
0.9368	0.8099	1.8487	0.5642
0.918	0.8214	1.7296	0.5254
0.9527	0.8394	1.8217	0.5172
1.0017	0.8394	1.8039	0.5545
1.0141	0.856	1.7826	0.5682
0.9421	0.935	1.71	0.4894
0.984	0.902
1.0796	0.92
0.9997	0.9312
1.0658	0.92

## Sheet: Sheet 1 - F1g
F1g
	Neuron Number
Time	0.795588	0.513009	0.361031	0.401275	0.277587	0.00297655	0.118336	0.357631	0.044479	0.084006	0.208295	0.113983	2.465e-05	0.00359879	0.00208301	0.421794	0.411693	-1.11795e-16	0.0291865	2.737e-07	0.232211	0.483011	0.261547	4.31835e-17	0.00106559	0.138798	0.00468602	0.0779032	0.364517	0.0576514	1.47661e-08	0.0124617	0.32275	0.272759	0.109315	0.0197854	0.0908895	0.101861	0.00801233	0.122112	6.35679e-06	0.472682	0.303931	0.219493	1.76344e-18	0.0314725	0.531022	6.07975e-08	8.29523e-05
	0.799529	0.518018	0.36529	0.401646	0.278889	0.00300542	0.120255	0.360884	0.0454616	0.0847093	0.209786	0.115658	2.465e-05	0.00353105	0.00201912	0.421275	0.410605	1.97285e-17	0.0285729	2.88583e-07	0.231946	0.485775	0.262505	-8.63671e-17	0.00103033	0.139586	0.00455558	0.078488	0.365895	0.056667	1.39388e-08	0.0127888	0.323089	0.27351	0.1108	0.0198574	0.0926643	0.102942	0.00810684	0.122167	6.07123e-06	0.472212	0.30565	0.22099	5.29031e-17	0.0321323	0.53401	6.42483e-08	7.98655e-05
	0.803446	0.523031	0.36957	0.402015	0.280179	0.00303728	0.122195	0.364137	0.0464612	0.0854436	0.21127	0.117347	2.47007e-05	0.0034659	0.001957	0.420743	0.409523	-9.86425e-18	0.0279693	3.04245e-07	0.231708	0.488514	0.26344	-1.51142e-16	0.00099614	0.140369	0.00442834	0.0790751	0.367248	0.0556941	1.31564e-08	0.0131232	0.323396	0.274256	0.112295	0.0199404	0.0944648	0.104049	0.00820601	0.12221	5.79792e-06	0.471724	0.30736	0.222483	8.81718e-18	0.0328028	0.536976	6.78889e-08	7.6896e-05
	0.807338	0.528048	0.373869	0.402384	0.281459	0.00307216	0.124156	0.36739	0.047478	0.0862089	0.212744	0.11905	2.48022e-05	0.00340329	0.0018966	0.420197	0.408447	-1.31523e-16	0.0273758	3.20725e-07	0.231495	0.491229	0.264352	1.07959e-17	0.000962985	0.141147	0.00430425	0.0796644	0.368575	0.0547328	1.24167e-08	0.0134652	0.323671	0.274997	0.113801	0.0200345	0.096291	0.105182	0.00830985	0.122241	5.53637e-06	0.471217	0.30906	0.22397	-2.11612e-17	0.0334838	0.539919	7.17295e-08	7.40402e-05
	0.811205	0.533068	0.378188	0.402752	0.282727	0.00311008	0.126138	0.370642	0.0485123	0.0870052	0.21421	0.120768	2.49547e-05	0.00334322	0.00183788	0.419636	0.407378	-7.23379e-17	0.0267921	3.38063e-07	0.231308	0.493917	0.265241	-9.7163e-17	0.00093084	0.14192	0.00418323	0.0802557	0.369877	0.053783	1.17175e-08	0.0138147	0.323914	0.275732	0.115318	0.0201396	0.0981432	0.106341	0.00841837	0.12226	5.28611e-06	0.470691	0.31075	0.225453	1.16387e-16	0.0341756	0.54284	7.57804e-08	7.12944e-05
	0.815044	0.53809	0.382526	0.403118	0.283983	0.00315107	0.128141	0.373892	0.0495641	0.0878325	0.215666	0.122499	2.51585e-05	0.00328565	0.0017808	0.419061	0.406314	-9.86425e-17	0.0262183	3.56304e-07	0.231145	0.49658	0.266107	0	0.000899679	0.142687	0.00406521	0.080849	0.371153	0.0528447	1.10565e-08	0.014172	0.324124	0.276462	0.116845	0.0202557	0.100021	0.107525	0.00853158	0.122266	5.04665e-06	0.470145	0.312429	0.22693	3.87956e-17	0.0348782	0.545738	8.00528e-08	6.86552e-05
	0.818857	0.543113	0.386882	0.403482	0.285227	0.00319517	0.130164	0.37714	0.0506337	0.0886906	0.217112	0.124245	2.54138e-05	0.00323056	0.00172532	0.418472	0.405258	-1.31523e-17	0.0256542	3.7549e-07	0.231008	0.499216	0.266948	-1.8353e-16	0.000869473	0.143448	0.00395015	0.081444	0.372402	0.0519179	1.04317e-08	0.0145371	0.324302	0.277187	0.118383	0.0203827	0.101926	0.108735	0.00864951	0.122261	4.81757e-06	0.46958	0.314097	0.228403	1.26967e-16	0.0355917	0.548612	8.45582e-08	6.61193e-05
	0.822642	0.548136	0.391256	0.403843	0.28646	0.0032424	0.132208	0.380386	0.0517212	0.0895796	0.218549	0.126005	2.5721e-05	0.00317793	0.0016714	0.417867	0.404207	-1.05219e-16	0.0250998	3.95671e-07	0.230895	0.501825	0.267766	-1.07959e-17	0.000840198	0.144204	0.00383797	0.0820407	0.373626	0.0510025	9.84132e-09	0.0149102	0.324448	0.277905	0.119931	0.0205208	0.103857	0.109971	0.00877217	0.122243	4.59844e-06	0.468994	0.315754	0.22987	-5.29031e-17	0.0363162	0.551462	8.93088e-08	6.36836e-05
	0.826399	0.553159	0.395649	0.404203	0.287681	0.0032928	0.134273	0.383629	0.0528267	0.0904995	0.219974	0.127779	2.60808e-05	0.00312775	0.00161901	0.417248	0.403163	-1.31523e-17	0.0245548	4.16894e-07	0.230807	0.504407	0.268559	-1.8353e-16	0.000811827	0.144954	0.00372862	0.0826389	0.374822	0.0500985	9.28339e-09	0.0152915	0.324562	0.278617	0.121489	0.0206699	0.105814	0.111232	0.00889957	0.122213	4.38884e-06	0.468387	0.317399	0.231332	-9.43439e-17	0.0370517	0.554287	9.43175e-08	6.13449e-05
	0.830126	0.558181	0.400058	0.40456	0.288889	0.00334641	0.136357	0.386868	0.0539505	0.09145	0.221388	0.129566	2.64936e-05	0.00307998	0.0015681	0.416614	0.402125	-1.11795e-16	0.0240193	4.39212e-07	0.230742	0.506961	0.269328	-4.31835e-17	0.000784336	0.145698	0.00362203	0.0832385	0.375992	0.0492059	8.75621e-09	0.0156811	0.324643	0.279322	0.123057	0.02083	0.107798	0.112518	0.00903174	0.122171	4.18838e-06	0.467759	0.319033	0.232788	-1.05806e-16	0.0377983	0.557088	9.95977e-08	5.91003e-05
	0.833824	0.5632	0.404484	0.404914	0.290086	0.00340326	0.138463	0.390103	0.0550927	0.0924313	0.222792	0.131367	2.69602e-05	0.00303461	0.00151864	0.415964	0.401094	-8.54902e-17	0.0234931	4.62679e-07	0.2307	0.509487	0.270072	-5.39794e-17	0.0007577	0.146435	0.00351815	0.0838393	0.377135	0.0483247	8.25815e-09	0.016079	0.324692	0.280021	0.124635	0.021001	0.109808	0.11383	0.00916869	0.122116	3.99669e-06	0.46711	0.320654	0.234239	-7.93546e-17	0.0385561	0.559863	1.05163e-07	5.6947e-05
	0.837491	0.568217	0.408926	0.405264	0.291269	0.00346339	0.140588	0.393334	0.0562535	0.0934432	0.224183	0.133181	2.74814e-05	0.00299163	0.00147059	0.4153	0.400069	-6.57617e-17	0.0229762	4.8735e-07	0.230681	0.511984	0.270791	1.07959e-17	0.000731895	0.147166	0.00341692	0.0844412	0.378251	0.0474547	7.78763e-09	0.0164856	0.324708	0.280713	0.126223	0.0211831	0.111846	0.115166	0.00931044	0.12205	3.81339e-06	0.466439	0.322263	0.235684	-1.41075e-17	0.0393251	0.562613	1.1103e-07	5.4882e-05
	0.841127	0.57323	0.413384	0.405612	0.292441	0.00352684	0.142733	0.396559	0.0574329	0.0944858	0.225562	0.135009	2.80578e-05	0.00295101	0.00142392	0.414619	0.39905	-9.86425e-17	0.0224684	5.13286e-07	0.230685	0.514453	0.271485	-1.8353e-16	0.000706899	0.147891	0.00331828	0.0850441	0.379339	0.0465961	7.3432e-09	0.0169008	0.324692	0.281397	0.127821	0.0213761	0.11391	0.116528	0.00945702	0.121971	3.63814e-06	0.465746	0.323859	0.237123	-1.32258e-17	0.0401055	0.565337	1.17212e-07	5.29028e-05
	0.844732	0.578239	0.417857	0.405955	0.293599	0.00359366	0.144898	0.399778	0.0586312	0.0955588	0.226928	0.136851	2.86906e-05	0.00291274	0.00137859	0.413923	0.398038	-5.26093e-17	0.0219696	5.40548e-07	0.230711	0.516891	0.272154	-1.61938e-16	0.000682688	0.148609	0.00322218	0.0856478	0.3804	0.0457486	6.92343e-09	0.0173248	0.324643	0.282074	0.129428	0.0215802	0.116002	0.117915	0.00960844	0.12188	3.4706e-06	0.465031	0.325442	0.238556	-5.643e-17	0.0408973	0.568034	1.23727e-07	5.10069e-05
	0.848304	0.583242	0.422344	0.406295	0.294745	0.00366389	0.147083	0.402991	0.0598486	0.0966624	0.228282	0.138705	2.93808e-05	0.0028768	0.00133458	0.41321	0.397032	-1.381e-16	0.0214797	5.69201e-07	0.230759	0.5193	0.272797	9.7163e-17	0.00065924	0.149321	0.00312855	0.0862523	0.381434	0.0449123	6.52701e-09	0.0177578	0.324562	0.282743	0.131045	0.0217953	0.11812	0.119326	0.00976473	0.121777	3.31045e-06	0.464293	0.327012	0.239984	-4.67311e-17	0.0417005	0.570705	1.30591e-07	4.91917e-05
	0.851844	0.588239	0.426846	0.406631	0.295878	0.00373758	0.149288	0.406198	0.0610851	0.0977963	0.229622	0.140573	3.01294e-05	0.00284318	0.00129183	0.412482	0.396033	-2.63047e-17	0.0209986	5.99312e-07	0.230828	0.521679	0.273414	-8.63671e-17	0.000636534	0.150025	0.00303736	0.0868574	0.382439	0.0440872	6.15267e-09	0.0181999	0.324448	0.283404	0.132671	0.0220214	0.120266	0.120762	0.0099259	0.121662	3.15738e-06	0.463532	0.328568	0.241405	-1.26967e-16	0.0425153	0.573349	1.37822e-07	4.74549e-05
	0.85535	0.593229	0.431362	0.406962	0.296998	0.00381478	0.151512	0.409397	0.0623409	0.0989606	0.230949	0.142453	3.09377e-05	0.00281187	0.00125034	0.411737	0.39504	-7.8914e-17	0.0205263	6.30954e-07	0.230918	0.524027	0.274006	0	0.000614548	0.150723	0.00294853	0.0874629	0.383416	0.0432731	5.79923e-09	0.0186513	0.324302	0.284057	0.134306	0.0222586	0.12244	0.122223	0.010092	0.121535	3.0111e-06	0.462747	0.33011	0.242821	-1.78107e-16	0.0433416	0.575965	1.4544e-07	4.57943e-05
	0.858823	0.598212	0.43589	0.407288	0.298105	0.00389553	0.153755	0.412587	0.0636162	0.100155	0.232261	0.144347	3.18069e-05	0.00278284	0.00121005	0.410976	0.394054	-9.20664e-17	0.0200626	6.642e-07	0.231029	0.526344	0.274572	6.47753e-17	0.000593263	0.151414	0.00286203	0.0880687	0.384366	0.0424701	5.46554e-09	0.019112	0.324124	0.284701	0.13595	0.0225068	0.124641	0.123708	0.010263	0.121397	2.8713e-06	0.46194	0.331638	0.24423	8.4645e-17	0.0441796	0.578553	1.53464e-07	4.42075e-05
	0.862261	0.603185	0.440432	0.40761	0.299199	0.00397989	0.156017	0.41577	0.064911	0.10138	0.23356	0.146253	3.27386e-05	0.00275609	0.00117095	0.410199	0.393074	-9.20664e-17	0.0196074	6.99127e-07	0.23116	0.52863	0.275111	2.15918e-17	0.000572657	0.152097	0.00277779	0.0886748	0.385287	0.041678	5.15053e-09	0.0195824	0.323914	0.285337	0.137603	0.022766	0.126869	0.125218	0.010439	0.121246	2.73773e-06	0.461108	0.333152	0.245633	-8.11181e-17	0.0450293	0.581113	1.61915e-07	4.26926e-05
	0.865664	0.608149	0.444985	0.407926	0.30028	0.00406791	0.158298	0.418943	0.0662256	0.102635	0.234843	0.148171	3.37342e-05	0.00273162	0.00113299	0.409404	0.392101	-9.86425e-17	0.0191606	7.35818e-07	0.23131	0.530884	0.275624	4.31835e-17	0.000552712	0.152773	0.00269578	0.089281	0.386179	0.0408969	4.8532e-09	0.0200624	0.323671	0.285964	0.139265	0.0230364	0.129125	0.126752	0.0106199	0.121083	2.61011e-06	0.460253	0.334651	0.247029	-6.70106e-17	0.0458907	0.583644	1.70814e-07	4.12476e-05
	0.869031	0.613103	0.449549	0.408237	0.301348	0.00415965	0.160598	0.422106	0.0675601	0.10392	0.236111	0.150102	3.47953e-05	0.0027094	0.00109616	0.408593	0.391135	-1.97285e-17	0.0187222	7.74357e-07	0.231481	0.533107	0.27611	1.07959e-17	0.000533409	0.153442	0.00261593	0.0898871	0.387044	0.0401266	4.57258e-09	0.0205522	0.323396	0.286581	0.140936	0.0233178	0.131408	0.12831	0.0108059	0.120908	2.4882e-06	0.459373	0.336135	0.24842	-4.14408e-17	0.046764	0.586147	1.80185e-07	3.98705e-05
	0.872362	0.618046	0.454125	0.408542	0.302402	0.00425517	0.162916	0.425259	0.0689146	0.105234	0.237364	0.152045	3.59235e-05	0.00268942	0.00106042	0.407765	0.390175	-3.9457e-17	0.0182919	8.14833e-07	0.23167	0.535297	0.27657	2.15918e-16	0.000514728	0.154103	0.0025382	0.0904931	0.387879	0.0393671	4.30775e-09	0.021052	0.323089	0.28719	0.142615	0.0236104	0.13372	0.129892	0.0109968	0.120722	2.37174e-06	0.458469	0.337605	0.249804	-1.76344e-17	0.0476491	0.58862	1.90052e-07	3.85594e-05
	0.875657	0.622976	0.458711	0.408842	0.303443	0.00435453	0.165252	0.428402	0.0702891	0.106579	0.238601	0.154	3.71208e-05	0.00267169	0.00102574	0.40692	0.389222	-3.9457e-17	0.0178697	8.57339e-07	0.231877	0.537454	0.277003	-4.31835e-17	0.000496651	0.154756	0.00246254	0.0910989	0.388686	0.0386184	4.05785e-09	0.021562	0.32275	0.287788	0.144302	0.0239141	0.136059	0.131497	0.0111929	0.120524	2.26052e-06	0.45754	0.339058	0.251181	-8.11181e-17	0.0485461	0.591064	2.00439e-07	3.73128e-05
	0.878915	0.627894	0.463307	0.409135	0.30447	0.00445778	0.167606	0.431532	0.071684	0.107953	0.239822	0.155968	3.8389e-05	0.00265619	0.000992095	0.406057	0.388276	-1.7098e-16	0.0174556	9.01972e-07	0.232103	0.539579	0.277409	-4.31835e-17	0.000479162	0.155402	0.0023889	0.0917043	0.389464	0.0378803	3.82207e-09	0.0220823	0.322379	0.288377	0.145998	0.024229	0.138426	0.133127	0.011394	0.120314	2.1543e-06	0.456586	0.340497	0.252552	-9.16987e-17	0.049455	0.593478	2.11373e-07	3.61288e-05
	0.882135	0.632797	0.467912	0.409422	0.305484	0.00456499	0.169978	0.434651	0.0730992	0.109358	0.241026	0.157947	3.97302e-05	0.00264292	0.000959458	0.405177	0.387337	-2.63047e-17	0.0170493	9.48833e-07	0.232347	0.54167	0.277788	8.63671e-17	0.000462242	0.15604	0.00231724	0.0923092	0.390213	0.0371528	3.59963e-09	0.022613	0.321976	0.288956	0.147701	0.0245551	0.140821	0.13478	0.0116002	0.120093	2.05286e-06	0.455607	0.34192	0.253916	-1.9486e-16	0.0503759	0.595862	2.22882e-07	3.50059e-05
	0.885317	0.637687	0.472526	0.409703	0.306484	0.00467624	0.172368	0.437758	0.0745349	0.110791	0.242214	0.159937	4.11464e-05	0.00263187	0.000927802	0.40428	0.386404	-3.28808e-17	0.0166508	9.9803e-07	0.232607	0.543728	0.27814	1.18755e-16	0.000445875	0.15667	0.00224751	0.0929134	0.390934	0.0364359	3.3898e-09	0.0231543	0.321541	0.289525	0.149413	0.0248923	0.143244	0.136456	0.0118115	0.11986	1.95601e-06	0.454603	0.343327	0.255274	-1.16387e-16	0.0513088	0.598215	2.34994e-07	3.39425e-05
	0.888461	0.64256	0.477148	0.409977	0.307471	0.00479157	0.174775	0.440851	0.0759912	0.112254	0.243384	0.161939	4.26399e-05	0.00262303	0.000897101	0.403365	0.385479	-9.20664e-17	0.01626	1.04967e-06	0.232885	0.545752	0.278465	5.39794e-17	0.000430044	0.157292	0.00217967	0.093517	0.391625	0.0357294	3.19188e-09	0.0237063	0.321076	0.290083	0.151132	0.0252408	0.145695	0.138156	0.0120281	0.119616	1.86355e-06	0.453574	0.344717	0.256625	-7.05375e-17	0.0522538	0.600538	2.4774e-07	3.29374e-05
	0.891566	0.647418	0.481777	0.410243	0.308444	0.00491107	0.177199	0.44393	0.0774682	0.113747	0.244537	0.163953	4.4213e-05	0.00261641	0.000867329	0.402432	0.38456	-6.57617e-18	0.0158768	1.10388e-06	0.233179	0.547743	0.278762	2.48305e-16	0.000414734	0.157906	0.00211367	0.0941198	0.392287	0.0350334	3.00521e-09	0.0242692	0.320578	0.290631	0.152859	0.0256006	0.148174	0.139878	0.0122497	0.11936	1.77528e-06	0.452519	0.346092	0.25797	-9.16987e-17	0.0532109	0.60283	2.61152e-07	3.1989e-05
	0.894631	0.652258	0.486414	0.410503	0.309404	0.00503481	0.17964	0.446995	0.078966	0.115268	0.245672	0.165977	4.58683e-05	0.00261199	0.000838461	0.401481	0.383649	-5.26093e-17	0.0155011	1.16076e-06	0.23349	0.549699	0.279032	0	0.000399929	0.158512	0.00204947	0.0947216	0.392921	0.0343477	2.82918e-09	0.0248432	0.32005	0.291168	0.154593	0.0259717	0.150681	0.141624	0.0124766	0.119093	1.69102e-06	0.451439	0.34745	0.259308	-9.43439e-17	0.0541801	0.605091	2.75263e-07	3.10962e-05
	0.897657	0.65708	0.491057	0.410755	0.31035	0.00516285	0.182098	0.450045	0.0804847	0.116819	0.246789	0.168012	4.76083e-05	0.00260979	0.000810473	0.400513	0.382744	-3.28808e-17	0.0151327	1.22046e-06	0.233816	0.551621	0.279274	1.51142e-16	0.000385614	0.15911	0.00198703	0.0953225	0.393525	0.0336722	2.66319e-09	0.0254283	0.31949	0.291693	0.156334	0.026354	0.153216	0.143392	0.0127088	0.118815	1.61061e-06	0.450333	0.348792	0.260639	-1.53419e-16	0.0551614	0.60732	2.90107e-07	3.02577e-05
	0.900642	0.661883	0.495705	0.411	0.311282	0.00529528	0.184571	0.45308	0.0820245	0.118399	0.247888	0.170058	4.94357e-05	0.00260979	0.000783341	0.399527	0.381847	-8.54902e-17	0.0147716	1.2831e-06	0.234157	0.553508	0.279489	1.94326e-16	0.000371775	0.159699	0.0019263	0.0959222	0.3941	0.033007	2.5067e-09	0.0260248	0.3189	0.292208	0.158082	0.0267478	0.155779	0.145183	0.0129462	0.118525	1.53387e-06	0.4492	0.350117	0.261963	-6.34837e-17	0.0561549	0.609517	3.05722e-07	2.94724e-05
	0.903587	0.666667	0.500359	0.411237	0.3122	0.00543217	0.187061	0.456098	0.0835853	0.120007	0.248967	0.172115	5.13533e-05	0.00261199	0.000757042	0.398522	0.380957	-1.24947e-16	0.0144177	1.34882e-06	0.234513	0.55536	0.279677	1.29551e-16	0.000358396	0.16028	0.00186725	0.0965207	0.394646	0.0323518	2.35916e-09	0.0266329	0.318278	0.292711	0.159837	0.0271529	0.15837	0.146996	0.0131889	0.118225	1.46064e-06	0.448042	0.351425	0.263281	-4.40859e-17	0.0571605	0.611683	3.22146e-07	2.87393e-05
	0.906492	0.67143	0.505017	0.411466	0.313105	0.0055736	0.189567	0.4591	0.0851673	0.121645	0.250028	0.174182	5.33642e-05	0.00261641	0.000731552	0.3975	0.380074	-5.91855e-17	0.0140709	1.41776e-06	0.234884	0.557177	0.279837	2.48305e-16	0.000345464	0.160852	0.00180983	0.0971178	0.395162	0.0317067	2.22008e-09	0.0272525	0.317627	0.293203	0.161599	0.0275694	0.160989	0.148832	0.0134369	0.117913	1.39076e-06	0.446858	0.352716	0.264592	-1.09333e-16	0.0581783	0.613816	3.39418e-07	2.80573e-05
	0.909354	0.676172	0.50968	0.411687	0.313997	0.00571965	0.192088	0.462085	0.0867706	0.123311	0.251069	0.176259	5.54714e-05	0.00262303	0.00070685	0.396459	0.379199	-3.9457e-17	0.013731	1.49008e-06	0.235268	0.558959	0.279969	2.15918e-16	0.000332965	0.161416	0.001754	0.0977136	0.39565	0.0310715	2.089e-09	0.027884	0.316944	0.293682	0.163367	0.0279973	0.163636	0.150689	0.0136902	0.117591	1.32411e-06	0.445648	0.35399	0.265896	7.93546e-17	0.0592084	0.615917	3.57582e-07	2.74256e-05
	0.912175	0.680891	0.514345	0.411899	0.314874	0.0058704	0.194624	0.465052	0.0883952	0.125005	0.252091	0.178346	5.76781e-05	0.00263187	0.000682914	0.3954	0.378331	-7.23379e-17	0.013398	1.56593e-06	0.235666	0.560706	0.280073	1.07959e-16	0.000320887	0.161971	0.00169973	0.0983078	0.396108	0.0304462	1.96546e-09	0.0285275	0.316232	0.29415	0.165141	0.0284368	0.166312	0.152569	0.013949	0.117258	1.26052e-06	0.444412	0.355247	0.267194	-5.643e-17	0.0602506	0.617985	3.7668e-07	2.68433e-05
	0.914955	0.685587	0.519014	0.412103	0.315738	0.00602594	0.197174	0.468	0.0900412	0.126728	0.253093	0.180443	5.99877e-05	0.00264292	0.000659722	0.394323	0.377471	-2.63047e-17	0.0130718	1.64547e-06	0.236077	0.562417	0.28015	2.15918e-16	0.000309215	0.162517	0.00164698	0.0989005	0.396538	0.0298307	1.84904e-09	0.0291831	0.31549	0.294606	0.166922	0.0288877	0.169015	0.15447	0.0142131	0.116914	1.19986e-06	0.443149	0.356486	0.268484	0	0.0613051	0.62002	3.96759e-07	2.63096e-05
	0.917692	0.690259	0.523684	0.412298	0.316588	0.00618636	0.19974	0.470929	0.0917087	0.128478	0.254075	0.182549	6.24038e-05	0.00265619	0.000637254	0.393227	0.376618	-5.26093e-17	0.0127523	1.72889e-06	0.236501	0.564093	0.280198	2.59101e-16	0.000297939	0.163055	0.00159572	0.0994915	0.396938	0.029225	1.73934e-09	0.029851	0.314718	0.29505	0.168708	0.0293502	0.171746	0.156393	0.0144826	0.116559	1.14202e-06	0.44186	0.357708	0.269768	-8.37632e-17	0.0623718	0.622022	4.17867e-07	2.58238e-05
	0.920386	0.694907	0.528356	0.412485	0.317425	0.00635174	0.202319	0.473839	0.0933978	0.130257	0.255036	0.184665	6.493e-05	0.00267169	0.00061549	0.392113	0.375772	-1.18371e-16	0.0124393	1.81635e-06	0.236937	0.565733	0.28022	3.6706e-16	0.000287045	0.163584	0.00154589	0.100081	0.397309	0.0286288	1.63598e-09	0.0305314	0.313916	0.295481	0.1705	0.0298243	0.174505	0.158336	0.0147577	0.116195	1.08685e-06	0.440545	0.358913	0.271046	-1.05806e-17	0.0634507	0.623991	4.40055e-07	2.53854e-05
	0.923037	0.699529	0.53303	0.412662	0.318248	0.00652218	0.204913	0.476729	0.0951084	0.132064	0.255976	0.186789	6.757e-05	0.00268942	0.000594409	0.390981	0.374935	-4.60332e-17	0.0121327	1.90804e-06	0.237386	0.567337	0.280213	1.94326e-16	0.000276521	0.164104	0.00149748	0.100668	0.397651	0.0280422	1.53862e-09	0.0312243	0.313086	0.295899	0.172298	0.03031	0.177291	0.160301	0.0150382	0.115819	1.03425e-06	0.439203	0.3601	0.272317	-3.70322e-17	0.0645418	0.625927	4.63375e-07	2.49936e-05
	0.925645	0.704124	0.537703	0.41283	0.319058	0.00669777	0.207519	0.479598	0.0968407	0.133898	0.256896	0.188923	7.03279e-05	0.0027094	0.000573994	0.38983	0.374105	-1.24947e-16	0.0118326	2.00417e-06	0.237845	0.568904	0.280179	3.45468e-16	0.000266357	0.164615	0.00145044	0.101253	0.397964	0.0274651	1.4469e-09	0.03193	0.312226	0.296305	0.174101	0.0308074	0.180106	0.162287	0.0153242	0.115434	9.84092e-07	0.437835	0.361269	0.273581	-6.52472e-17	0.0656451	0.627829	4.87883e-07	2.46481e-05
	0.92821	0.708692	0.542376	0.412989	0.319853	0.0068786	0.210139	0.482446	0.0985947	0.13576	0.257794	0.191065	7.32078e-05	0.00273162	0.000554224	0.38866	0.373283	6.57617e-18	0.0115387	2.10492e-06	0.238316	0.570436	0.280117	3.56264e-16	0.000256541	0.165117	0.00140475	0.101837	0.398248	0.0268974	1.36052e-09	0.0326486	0.311337	0.296698	0.175909	0.0313165	0.182948	0.164294	0.0156157	0.115038	9.36278e-07	0.436441	0.36242	0.274838	-6.70106e-17	0.0667606	0.629697	5.13636e-07	2.43484e-05
	0.930731	0.713232	0.547048	0.413138	0.320636	0.00706477	0.212772	0.485272	0.10037	0.137649	0.258671	0.193216	7.6214e-05	0.00275609	0.000535081	0.387473	0.37247	-9.86425e-17	0.011251	2.21052e-06	0.238797	0.571932	0.280027	4.53427e-16	0.000247062	0.16561	0.00136036	0.102418	0.398504	0.0263389	1.27916e-09	0.0333803	0.31042	0.297078	0.177722	0.0318373	0.185818	0.16632	0.0159128	0.114633	8.90699e-07	0.435021	0.363554	0.276089	-3.87956e-17	0.0678883	0.631531	5.40695e-07	2.40941e-05
	0.933208	0.717744	0.551719	0.413278	0.321405	0.00725638	0.215417	0.488075	0.102168	0.139565	0.259526	0.195375	7.93509e-05	0.00278284	0.000516548	0.386266	0.371664	6.57617e-18	0.0109694	2.32118e-06	0.239289	0.573391	0.27991	6.47753e-16	0.000237909	0.166094	0.00131724	0.102997	0.39873	0.0257897	1.20255e-09	0.0341252	0.309475	0.297445	0.17954	0.0323699	0.188716	0.168367	0.0162155	0.114217	8.47255e-07	0.433574	0.36467	0.277333	8.11181e-17	0.0690281	0.633331	5.69124e-07	2.38849e-05
	0.935641	0.722225	0.556387	0.413408	0.322161	0.00745353	0.218075	0.490856	0.103987	0.141508	0.260359	0.197542	8.26231e-05	0.00281187	0.000498607	0.385041	0.370866	-7.23379e-17	0.0106937	2.43715e-06	0.23979	0.574814	0.279765	6.0457e-16	0.000229072	0.16657	0.00127537	0.103574	0.398928	0.0252496	1.13042e-09	0.0348835	0.308501	0.297798	0.181362	0.0329143	0.191641	0.170434	0.0165238	0.113792	8.0585e-07	0.432101	0.365768	0.278571	-7.75912e-17	0.07018	0.635097	5.98988e-07	2.37206e-05
	0.938029	0.726676	0.561052	0.413528	0.322903	0.00765632	0.220744	0.493612	0.105828	0.143478	0.26117	0.199717	8.60354e-05	0.00284318	0.000481241	0.383798	0.370076	0	0.010424	2.55864e-06	0.240301	0.576201	0.279592	4.10244e-16	0.000220542	0.167036	0.0012347	0.104149	0.399098	0.0247185	1.0625e-09	0.0356554	0.3075	0.298138	0.183189	0.0334705	0.194593	0.172521	0.0168378	0.113357	7.66394e-07	0.430602	0.366848	0.279802	-6.08386e-17	0.071344	0.636829	6.30357e-07	2.3601e-05
	0.940373	0.731096	0.565714	0.413638	0.323632	0.00786486	0.223424	0.496345	0.107691	0.145474	0.261958	0.201899	8.95928e-05	0.0028768	0.000464434	0.382536	0.369295	-1.31523e-17	0.01016	2.68593e-06	0.240821	0.577551	0.279392	7.01733e-16	0.000212308	0.167492	0.00119522	0.104722	0.399239	0.0241964	9.98571e-10	0.0364409	0.306472	0.298465	0.18502	0.0340387	0.197572	0.174627	0.0171574	0.112912	7.28797e-07	0.429077	0.36791	0.281027	-5.643e-17	0.0725201	0.638526	6.63303e-07	2.3526e-05
	0.942671	0.735484	0.570372	0.413738	0.324348	0.00807926	0.226115	0.499053	0.109576	0.147496	0.262724	0.204089	9.33005e-05	0.00291274	0.000448168	0.381256	0.368523	-1.05219e-16	0.00990172	2.81927e-06	0.24135	0.578865	0.279165	7.98895e-16	0.000204361	0.16794	0.00115689	0.105292	0.399352	0.0236831	9.3839e-10	0.0372403	0.305417	0.298777	0.186854	0.0346188	0.200579	0.176753	0.0174828	0.112459	6.92976e-07	0.427526	0.368954	0.282245	-5.643e-17	0.0737081	0.640189	6.97903e-07	2.34956e-05
	0.944925	0.739839	0.575025	0.413828	0.32505	0.00829962	0.228817	0.501736	0.111482	0.149545	0.263468	0.206285	9.71638e-05	0.00295101	0.000432429	0.379957	0.367758	-1.31523e-17	0.00964904	2.95893e-06	0.241886	0.580142	0.27891	8.85263e-16	0.000196692	0.168379	0.00111967	0.105859	0.399436	0.0231786	8.81749e-10	0.0380537	0.304334	0.299076	0.188693	0.0352109	0.203612	0.178897	0.0178138	0.111995	6.58852e-07	0.42595	0.369981	0.283457	-4.93762e-17	0.0749082	0.641817	7.34234e-07	2.35098e-05
	0.947134	0.74416	0.579673	0.413907	0.32574	0.00852606	0.231528	0.504393	0.113411	0.15162	0.264188	0.208488	0.000101188	0.00299163	0.000417201	0.37864	0.367002	-5.26093e-17	0.00940186	3.1052e-06	0.242431	0.581383	0.278628	9.1765e-16	0.000189291	0.168808	0.00108355	0.106424	0.399492	0.0226828	8.28443e-10	0.0388813	0.303225	0.299361	0.190534	0.0358151	0.206673	0.18106	0.0181506	0.111523	6.26345e-07	0.424347	0.370989	0.284663	3.52687e-17	0.0761202	0.64341	7.72381e-07	2.35687e-05
	0.949297	0.748447	0.584315	0.413976	0.326416	0.00875868	0.23425	0.507023	0.115361	0.15372	0.264885	0.210698	0.00010538	0.00303461	0.000402469	0.377304	0.366255	-9.86425e-17	0.00916011	3.25837e-06	0.242982	0.582588	0.278319	9.93221e-16	0.000182151	0.169228	0.00104849	0.106986	0.399521	0.0221955	7.78283e-10	0.0397232	0.30209	0.299633	0.192379	0.0364313	0.20976	0.183242	0.0184932	0.111042	5.95384e-07	0.422719	0.37198	0.285862	-1.58709e-17	0.077344	0.644969	8.12429e-07	2.36725e-05
	0.951415	0.752699	0.588951	0.414034	0.32708	0.0089976	0.236981	0.509627	0.117333	0.155845	0.265559	0.212914	0.000109744	0.00307998	0.000388219	0.37595	0.365517	-8.54902e-17	0.00892368	3.41876e-06	0.243541	0.583756	0.277983	1.12277e-15	0.000175263	0.169639	0.00101447	0.107546	0.399521	0.0217168	7.31086e-10	0.0405796	0.30093	0.29989	0.194227	0.0370596	0.212874	0.185442	0.0188415	0.110552	5.65898e-07	0.421065	0.372952	0.287056	-1.03161e-16	0.0785797	0.646492	8.5447e-07	2.38214e-05
	0.953488	0.756914	0.593579	0.414082	0.32773	0.00924295	0.23972	0.512203	0.119327	0.157996	0.266209	0.215137	0.000114287	0.00312775	0.000374435	0.374578	0.364788	-7.23379e-17	0.00869248	3.58668e-06	0.244107	0.584888	0.27762	1.23073e-15	0.000168618	0.170041	0.00098145	0.108103	0.399494	0.0212465	6.86683e-10	0.0414506	0.299743	0.300133	0.196078	0.0377	0.216014	0.187659	0.0191957	0.110053	5.37819e-07	0.419386	0.373907	0.288243	-4.0559e-17	0.0798271	0.647981	8.98598e-07	2.40156e-05
	0.955515	0.761093	0.598199	0.414119	0.328368	0.00949483	0.242468	0.514751	0.121343	0.160171	0.266836	0.217364	0.000119016	0.00317793	0.000361105	0.373188	0.364067	-6.57617e-18	0.00846642	3.76248e-06	0.244678	0.585984	0.277231	1.40347e-15	0.000162209	0.170433	0.000949416	0.108658	0.39944	0.0207845	6.44912e-10	0.0423364	0.298532	0.300361	0.197931	0.0383527	0.219181	0.189895	0.0195557	0.109545	5.11083e-07	0.417682	0.374843	0.289424	6.52472e-17	0.0810862	0.649435	9.44911e-07	2.42556e-05
	0.957496	0.765235	0.60281	0.414145	0.328993	0.00975337	0.245224	0.517271	0.12338	0.162372	0.267438	0.219598	0.000123937	0.00323056	0.000348214	0.37178	0.363355	-1.31523e-17	0.00824542	3.94649e-06	0.245256	0.587044	0.276814	1.54381e-15	0.000156028	0.170816	0.000918337	0.109209	0.399358	0.0203307	6.05622e-10	0.0432371	0.297296	0.300576	0.199787	0.0390176	0.222373	0.192148	0.0199215	0.109029	4.85628e-07	0.415953	0.375762	0.2906	-7.05375e-18	0.082357	0.650854	9.93512e-07	2.45418e-05
	0.959431	0.769339	0.607413	0.41416	0.329606	0.0100187	0.247987	0.519761	0.125439	0.164596	0.268017	0.221837	0.000129057	0.00328565	0.000335751	0.370353	0.362653	-6.57617e-17	0.00802939	4.1391e-06	0.245838	0.588067	0.276372	1.5762e-15	0.000150068	0.17119	0.000888189	0.109758	0.399248	0.019885	5.68668e-10	0.0441529	0.296035	0.300775	0.201645	0.0396947	0.225592	0.194418	0.0202933	0.108505	4.61396e-07	0.414199	0.376663	0.291769	2.8215e-17	0.0836393	0.652237	1.04451e-06	2.48747e-05
	0.96132	0.773404	0.612006	0.414164	0.330206	0.0102909	0.250758	0.522222	0.127519	0.166845	0.268572	0.22408	0.000134383	0.00334322	0.0003237	0.368909	0.36196	-1.31523e-16	0.00781823	4.34067e-06	0.246426	0.589055	0.275903	1.69495e-15	0.000144321	0.171555	0.000858947	0.110304	0.399112	0.0194474	5.33917e-10	0.0450839	0.29475	0.300961	0.203505	0.0403842	0.228836	0.196705	0.0206709	0.107973	4.3833e-07	0.41242	0.377547	0.292933	-4.40859e-17	0.084933	0.653586	1.09802e-06	2.52549e-05
	0.963163	0.777429	0.616588	0.414157	0.330793	0.0105702	0.253535	0.524653	0.129621	0.169117	0.269102	0.226328	0.000139922	0.00340329	0.000312052	0.367447	0.361276	1.31523e-17	0.00761186	4.55159e-06	0.247018	0.590006	0.275407	1.99724e-15	0.00013878	0.17191	0.000830586	0.110848	0.39895	0.0190177	5.01238e-10	0.0460304	0.293441	0.301132	0.205366	0.0410861	0.232106	0.199008	0.0210545	0.107433	4.16376e-07	0.410617	0.378413	0.294091	-6.96557e-17	0.0862382	0.654899	1.15415e-06	2.56829e-05
	0.96496	0.781415	0.62116	0.41414	0.331368	0.0108566	0.256318	0.527053	0.131745	0.171413	0.269609	0.228581	0.000145682	0.0034659	0.000300792	0.365967	0.360602	-1.05219e-16	0.0074102	4.7723e-06	0.247615	0.590922	0.274886	2.06201e-15	0.000133438	0.172257	0.000803083	0.111388	0.39876	0.0185959	4.70513e-10	0.0469923	0.292109	0.301288	0.207229	0.0418004	0.235401	0.201328	0.021444	0.106885	3.95483e-07	0.40879	0.379261	0.295243	1.76344e-17	0.0875546	0.656178	1.21304e-06	2.61596e-05
	0.966711	0.785359	0.625719	0.414111	0.331931	0.0111503	0.259107	0.529422	0.13389	0.173733	0.27009	0.230838	0.00015167	0.00353105	0.000289909	0.36447	0.359937	-5.26093e-17	0.00721317	5.0032e-06	0.248215	0.591803	0.274339	2.12679e-15	0.000128289	0.172594	0.000776415	0.111925	0.398544	0.0181818	4.41627e-10	0.04797	0.290754	0.30143	0.209093	0.0425271	0.238721	0.203663	0.0218394	0.106329	3.75601e-07	0.406939	0.380092	0.29639	-2.64515e-18	0.0888823	0.657421	1.2748e-06	2.66857e-05
	0.968416	0.789262	0.630267	0.414071	0.332482	0.0114515	0.261901	0.531759	0.136056	0.176075	0.270547	0.233099	0.000157896	0.00359879	0.000279393	0.362955	0.359281	-7.8914e-17	0.00702067	5.24475e-06	0.248819	0.592647	0.273766	2.59101e-15	0.000123327	0.172922	0.000750559	0.11246	0.398302	0.0177755	4.14473e-10	0.0489635	0.289376	0.301557	0.210958	0.0432663	0.242066	0.206014	0.0222409	0.105766	3.56685e-07	0.405063	0.380905	0.297531	7.05375e-18	0.0902211	0.658629	1.33958e-06	2.72621e-05
	0.970075	0.793122	0.634801	0.414019	0.333021	0.0117602	0.2647	0.534064	0.138244	0.17844	0.27098	0.235363	0.000164367	0.00366913	0.000269231	0.361423	0.358636	3.9457e-17	0.00683262	5.49741e-06	0.249426	0.593457	0.273167	2.6342e-15	0.000118544	0.17324	0.000725493	0.112992	0.398035	0.0173767	3.8895e-10	0.0499729	0.287976	0.301669	0.212824	0.0440181	0.245436	0.208381	0.0226483	0.105195	3.38687e-07	0.403165	0.381701	0.298667	8.81718e-19	0.0915709	0.659802	1.40751e-06	2.78896e-05
	0.971688	0.79694	0.639323	0.413957	0.333548	0.0120766	0.267503	0.536336	0.140452	0.180827	0.271387	0.237631	0.000171092	0.0037421	0.000259412	0.359873	0.358	-5.26093e-17	0.00664894	5.76167e-06	0.250036	0.594231	0.272544	3.00126e-15	0.000113936	0.17355	0.000701195	0.11352	0.397741	0.0169854	3.64962e-10	0.0509985	0.286554	0.301766	0.21469	0.0447824	0.24883	0.210762	0.0230617	0.104617	3.21567e-07	0.401243	0.38248	0.299798	4.76128e-17	0.0929315	0.660941	1.47874e-06	2.85694e-05
	0.973254	0.800714	0.64383	0.413883	0.334063	0.0124008	0.270309	0.538575	0.142682	0.183236	0.27177	0.239902	0.00017808	0.00381773	0.000249927	0.358307	0.357374	-3.9457e-17	0.00646956	6.03803e-06	0.250648	0.59497	0.271895	3.02285e-15	0.000109496	0.173851	0.000677645	0.114046	0.397422	0.0166015	3.42419e-10	0.0520404	0.28511	0.301849	0.216557	0.0455593	0.252249	0.213158	0.0234812	0.104032	3.05282e-07	0.399297	0.383242	0.300923	-7.93546e-18	0.094303	0.662044	1.55342e-06	2.93025e-05
	0.974775	0.804444	0.648322	0.413798	0.334566	0.012733	0.273119	0.540781	0.144932	0.185667	0.272128	0.242175	0.000185339	0.00389605	0.000240764	0.356723	0.356758	-1.44676e-16	0.00629439	6.32701e-06	0.251262	0.595675	0.271221	3.51946e-15	0.000105218	0.174142	0.000654821	0.114569	0.397077	0.0162248	3.21237e-10	0.0530986	0.283646	0.301917	0.218424	0.0463489	0.255691	0.215568	0.0239067	0.103441	2.89794e-07	0.39733	0.383986	0.302044	-5.46665e-17	0.0956852	0.663112	1.63171e-06	3.009e-05
	0.97625	0.80813	0.652799	0.413702	0.335058	0.0130733	0.275932	0.542952	0.147204	0.188119	0.272461	0.244451	0.000192881	0.00397708	0.000231915	0.355123	0.356152	1.31523e-17	0.00612334	6.62916e-06	0.251877	0.596345	0.270523	3.6706e-15	0.000101098	0.174424	0.000632704	0.115089	0.396708	0.0158554	3.01334e-10	0.0541734	0.282161	0.30197	0.22029	0.0471512	0.259157	0.217993	0.0243382	0.102842	2.75065e-07	0.395339	0.384714	0.303159	4.14408e-17	0.0970778	0.664145	1.71377e-06	3.09332e-05
	0.977678	0.81177	0.65726	0.413595	0.335538	0.0134219	0.278747	0.545089	0.149496	0.190593	0.272769	0.246729	0.000200714	0.00406086	0.000223368	0.353506	0.355556	-5.26093e-17	0.00595635	6.94504e-06	0.252494	0.59698	0.2698	4.05925e-15	9.71288e-05	0.174698	0.000611275	0.115605	0.396314	0.0154932	2.82637e-10	0.0552649	0.280655	0.302008	0.222156	0.0479662	0.262646	0.220431	0.0247758	0.102237	2.6106e-07	0.393327	0.385425	0.30427	1.05806e-17	0.098481	0.665144	1.79979e-06	3.18335e-05
	0.979061	0.815364	0.661705	0.413476	0.336007	0.0137789	0.281563	0.54719	0.151808	0.193087	0.273052	0.249009	0.000208848	0.00414742	0.000215114	0.351873	0.35497	-7.8914e-17	0.00579333	7.27525e-06	0.253112	0.597582	0.269053	4.32915e-15	9.33063e-05	0.174962	0.000590513	0.116119	0.395895	0.0151379	2.65073e-10	0.0563732	0.27913	0.302031	0.224021	0.048794	0.266158	0.222882	0.0252195	0.101626	2.47743e-07	0.391292	0.38612	0.305376	7.75912e-17	0.0998944	0.666108	1.88994e-06	3.27922e-05
	0.980398	0.818912	0.666132	0.413346	0.336464	0.0141444	0.284381	0.549256	0.154141	0.195601	0.27331	0.251291	0.000217295	0.00423679	0.000207145	0.350224	0.354395	-1.57828e-16	0.00563422	7.62039e-06	0.25373	0.598149	0.268283	4.82576e-15	8.96253e-05	0.175218	0.0005704	0.11663	0.395453	0.0147896	2.48576e-10	0.0574984	0.277585	0.302039	0.225886	0.0496345	0.269694	0.225346	0.0256692	0.101008	2.35084e-07	0.389236	0.386798	0.306477	-7.23009e-17	0.101318	0.667037	1.9844e-06	3.38107e-05
	0.981689	0.822412	0.670542	0.413205	0.336911	0.0145186	0.287199	0.551286	0.156494	0.198135	0.273543	0.253574	0.000226065	0.004329	0.000199451	0.348558	0.35383	-5.26093e-17	0.00547892	7.98111e-06	0.254348	0.598683	0.267488	5.30078e-15	8.60809e-05	0.175464	0.000550919	0.117138	0.394986	0.0144482	2.33082e-10	0.0586408	0.276021	0.302033	0.227749	0.050488	0.273251	0.227823	0.0261251	0.100385	2.2305e-07	0.387159	0.38746	0.307574	1.32258e-16	0.102751	0.667932	2.08339e-06	3.48908e-05
	0.982935	0.825865	0.674933	0.413053	0.337346	0.0149017	0.290018	0.55328	0.158867	0.200688	0.27375	0.255858	0.000235169	0.00442409	0.000192024	0.346877	0.353276	-7.8914e-17	0.00532737	8.35807e-06	0.254966	0.599183	0.26667	5.70023e-15	8.26684e-05	0.175702	0.00053205	0.117643	0.394495	0.0141135	2.18532e-10	0.0598003	0.274438	0.302012	0.229611	0.0513543	0.276831	0.230312	0.026587	0.0997552	2.11612e-07	0.38506	0.388105	0.308667	8.4645e-17	0.104195	0.668792	2.18709e-06	3.6034e-05
	0.984135	0.82927	0.679305	0.412889	0.33777	0.0152938	0.292836	0.555236	0.16126	0.203261	0.273933	0.258142	0.000244619	0.00452208	0.000184855	0.34518	0.352732	-1.57828e-16	0.0051795	8.75196e-06	0.255584	0.59965	0.265829	6.08888e-15	7.93833e-05	0.175931	0.000513778	0.118145	0.393982	0.0137855	2.0487e-10	0.0609772	0.272838	0.301976	0.231471	0.0522335	0.280433	0.232813	0.027055	0.09912	2.00741e-07	0.382941	0.388735	0.309755	6.61289e-17	0.105648	0.669618	2.29573e-06	3.72421e-05
	0.985289	0.832627	0.683658	0.412715	0.338184	0.0156951	0.295653	0.557156	0.163672	0.205853	0.27409	0.260427	0.000254427	0.00462302	0.000177935	0.343467	0.352199	-1.05219e-16	0.00503522	9.1635e-06	0.256201	0.600085	0.264965	6.71504e-15	7.62211e-05	0.176151	0.000496084	0.118644	0.393445	0.013464	1.92043e-10	0.0621716	0.271219	0.301925	0.23333	0.0531257	0.284056	0.235326	0.0275292	0.0984793	1.90411e-07	0.380802	0.389349	0.310839	-2.46881e-17	0.107111	0.670409	2.40953e-06	3.85169e-05
	0.986399	0.835934	0.687991	0.412529	0.338587	0.0161056	0.298468	0.559037	0.166105	0.208463	0.274223	0.262712	0.000264605	0.00472694	0.000171258	0.34174	0.351677	3.9457e-17	0.00489448	9.59342e-06	0.256816	0.600486	0.264078	7.3412e-15	7.31775e-05	0.176363	0.000478953	0.11914	0.392885	0.0131491	1.80001e-10	0.0633836	0.269583	0.30186	0.235186	0.0540308	0.287701	0.23785	0.0280094	0.0978332	1.80596e-07	0.378643	0.389947	0.311919	-1.51656e-16	0.108583	0.671167	2.52873e-06	3.98604e-05
	0.987463	0.839192	0.692304	0.412332	0.338979	0.0165257	0.301282	0.56088	0.168556	0.211091	0.27433	0.264998	0.000275165	0.00483388	0.000164814	0.339997	0.351165	-5.26093e-17	0.00475719	1.00425e-05	0.25743	0.600856	0.263169	7.8594e-15	7.02484e-05	0.176566	0.000462368	0.119633	0.392302	0.0128405	1.68697e-10	0.0646133	0.26793	0.301779	0.23704	0.054949	0.291366	0.240384	0.0284958	0.0971819	1.71271e-07	0.376464	0.390529	0.312995	-6.34837e-17	0.110064	0.671891	2.65355e-06	4.12746e-05
	0.988482	0.842399	0.696595	0.412124	0.339361	0.0169554	0.304093	0.562685	0.171026	0.213736	0.274412	0.267282	0.000286121	0.00494386	0.000158598	0.338239	0.350665	-3.9457e-17	0.0046233	1.05116e-05	0.258042	0.601193	0.262238	8.43159e-15	6.74298e-05	0.17676	0.000446313	0.120124	0.391698	0.0125383	1.58088e-10	0.0658608	0.266261	0.301685	0.238892	0.0558802	0.295052	0.242929	0.0289883	0.0965256	1.62412e-07	0.374266	0.391096	0.314067	-5.99568e-17	0.111554	0.672581	2.78427e-06	4.27616e-05
	0.989456	0.845556	0.700864	0.411905	0.339732	0.0173948	0.3069	0.564451	0.173516	0.216399	0.274469	0.269566	0.000297487	0.00505694	0.0001526	0.336467	0.350175	-5.26093e-17	0.00449272	1.10015e-05	0.258652	0.601499	0.261286	9.16571e-15	6.47179e-05	0.176946	0.000430774	0.120611	0.391071	0.0122423	1.4813e-10	0.0671263	0.264575	0.301575	0.24074	0.0568245	0.298758	0.245483	0.0294869	0.0958644	1.53998e-07	0.372049	0.391648	0.315135	-1.09333e-16	0.113054	0.673237	2.92113e-06	4.43236e-05
	0.990386	0.848662	0.705111	0.411676	0.340094	0.0178443	0.309704	0.566177	0.176023	0.219078	0.274502	0.271849	0.000309276	0.00517314	0.000146815	0.334681	0.349696	-5.26093e-17	0.00436539	1.1513e-05	0.259259	0.601774	0.260312	9.93221e-15	6.21088e-05	0.177124	0.000415735	0.121096	0.390423	0.0119524	1.38787e-10	0.0684099	0.262874	0.301451	0.242586	0.0577819	0.302484	0.248048	0.0299916	0.0951986	1.46006e-07	0.369814	0.392185	0.3162	7.05375e-18	0.114562	0.673859	3.06442e-06	4.59629e-05
	0.991271	0.851717	0.709335	0.411435	0.340445	0.0183038	0.312504	0.567864	0.17855	0.221774	0.274509	0.27413	0.000321502	0.00529252	0.000141234	0.332881	0.349229	-7.8914e-17	0.00424125	1.20471e-05	0.259864	0.602017	0.259316	1.07419e-14	5.95989e-05	0.177293	0.000401181	0.121578	0.389754	0.0116686	1.30019e-10	0.0697117	0.261158	0.301313	0.244428	0.0587524	0.30623	0.250621	0.0305024	0.0945283	1.38417e-07	0.36756	0.392708	0.317262	-4.0559e-17	0.116078	0.674449	3.21442e-06	4.76821e-05
	0.992112	0.85472	0.713536	0.411184	0.340786	0.0187737	0.315299	0.56951	0.181094	0.224485	0.274492	0.276409	0.00033418	0.0054151	0.000135853	0.331067	0.348773	-1.05219e-16	0.00412023	1.26048e-05	0.260465	0.60223	0.2583	1.16811e-14	5.71848e-05	0.177454	0.000387099	0.122058	0.389064	0.0113907	1.21793e-10	0.0710317	0.259427	0.30116	0.246267	0.0597361	0.309995	0.253203	0.0310194	0.0938537	1.31211e-07	0.365289	0.393215	0.31832	6.17203e-17	0.117603	0.675005	3.37144e-06	4.94835e-05
	0.992909	0.857671	0.717713	0.410922	0.341117	0.019254	0.318089	0.571116	0.183657	0.227212	0.27445	0.278687	0.000347326	0.00554092	0.000130663	0.329239	0.348328	0	0.00400226	1.31869e-05	0.261063	0.602413	0.257264	1.26096e-14	5.48629e-05	0.177607	0.000373474	0.122535	0.388352	0.0111187	1.14076e-10	0.0723702	0.257682	0.300993	0.248102	0.060733	0.313778	0.255794	0.0315424	0.0931749	1.24369e-07	0.363	0.393709	0.319375	1.41075e-17	0.119136	0.675528	3.53577e-06	5.13699e-05
	0.993662	0.860569	0.721865	0.41065	0.341439	0.0197449	0.320872	0.572681	0.186237	0.229954	0.274383	0.280963	0.000360955	0.00567003	0.000125659	0.327398	0.347894	-5.26093e-17	0.00388727	1.37946e-05	0.261657	0.602565	0.256207	1.37108e-14	5.26301e-05	0.177751	0.000360294	0.123009	0.387621	0.0108526	1.06838e-10	0.0737272	0.255923	0.300812	0.249932	0.0617431	0.31758	0.258393	0.0320715	0.0924922	1.17874e-07	0.360695	0.394188	0.320427	-2.90967e-17	0.120676	0.676019	3.70775e-06	5.33439e-05
	0.994371	0.863415	0.725992	0.410367	0.341751	0.0202466	0.32365	0.574205	0.188834	0.23271	0.274291	0.283235	0.000375084	0.00580248	0.000120835	0.325544	0.347472	-1.57828e-16	0.00377522	1.44288e-05	0.262247	0.602688	0.25513	1.47256e-14	5.04831e-05	0.177888	0.000347545	0.12348	0.38687	0.0105921	1.00049e-10	0.0751028	0.254151	0.300616	0.251759	0.0627664	0.321399	0.260999	0.0326067	0.0918056	1.11709e-07	0.358373	0.394653	0.321475	-4.0559e-17	0.122225	0.676477	3.88771e-06	5.54085e-05
	0.995037	0.866207	0.730094	0.410074	0.342053	0.0207593	0.32642	0.575688	0.191448	0.23548	0.274176	0.285505	0.000389728	0.00593829	0.000116184	0.323678	0.347061	-9.20664e-17	0.00366603	1.50907e-05	0.262832	0.602782	0.254034	1.59887e-14	4.84188e-05	0.178017	0.000335213	0.123949	0.386099	0.0103373	9.36814e-11	0.0764972	0.252365	0.300407	0.253581	0.063803	0.325237	0.263612	0.033148	0.0911155	1.05858e-07	0.356035	0.395104	0.322521	-1.6929e-16	0.123781	0.676902	4.07601e-06	5.75667e-05
	0.99566	0.868945	0.73417	0.409771	0.342346	0.0212832	0.329182	0.577128	0.194079	0.238264	0.274035	0.287772	0.000404905	0.00607752	0.000111701	0.321799	0.346661	3.9457e-17	0.00355963	1.57813e-05	0.263413	0.602847	0.252919	1.74138e-14	4.64343e-05	0.178138	0.000323288	0.124416	0.385308	0.010088	8.77108e-11	0.0779103	0.250567	0.300183	0.255398	0.0648528	0.329091	0.266232	0.0336953	0.0904219	1.00305e-07	0.353681	0.395542	0.323564	-1.02279e-16	0.125344	0.677296	4.273e-06	5.98215e-05
	0.99624	0.87163	0.738219	0.409457	0.34263	0.0218183	0.331936	0.578526	0.196727	0.24106	0.273871	0.290035	0.000420633	0.0062202	0.00010738	0.319908	0.346273	-1.18371e-16	0.00345599	1.65019e-05	0.263988	0.602884	0.251785	1.89144e-14	4.45266e-05	0.178251	0.000311756	0.12488	0.384499	0.00984415	8.21123e-11	0.0793423	0.248757	0.299946	0.257211	0.0659159	0.332962	0.268858	0.0342487	0.089725	9.5037e-08	0.351312	0.395967	0.324605	-5.20214e-17	0.126914	0.677657	4.47907e-06	6.21762e-05
	0.996777	0.874261	0.742242	0.409133	0.342905	0.0223649	0.334682	0.579882	0.199391	0.24387	0.273683	0.292295	0.00043693	0.00636638	0.000103216	0.318005	0.345897	0	0.00335502	1.72537e-05	0.264559	0.602893	0.250632	2.04042e-14	4.26931e-05	0.178357	0.000300606	0.125342	0.383671	0.00960571	7.68636e-11	0.0807934	0.246935	0.299695	0.259018	0.0669924	0.336849	0.27149	0.0348081	0.0890251	9.00388e-08	0.348928	0.396378	0.325643	6.70106e-17	0.128492	0.677987	4.69462e-06	6.46341e-05
	0.997271	0.876837	0.746236	0.4088	0.34317	0.0229233	0.337418	0.581195	0.202071	0.246691	0.27347	0.29455	0.000453815	0.00651611	9.92037e-05	0.316091	0.345533	-5.26093e-17	0.00325668	1.80379e-05	0.265123	0.602874	0.249462	2.1948e-14	4.0931e-05	0.178455	0.000289826	0.125802	0.382825	0.00937258	7.19432e-11	0.0822635	0.245103	0.299431	0.260819	0.0680822	0.340752	0.274128	0.0353736	0.0883222	8.52976e-08	0.34653	0.396777	0.326679	-7.49461e-17	0.130075	0.678285	4.92006e-06	6.71987e-05
	0.997724	0.879359	0.750203	0.408457	0.343427	0.0234934	0.340144	0.582464	0.204766	0.249523	0.273234	0.296801	0.000471306	0.00666943	9.53378e-05	0.314165	0.34518	-1.97285e-16	0.0031609	1.88559e-05	0.265682	0.602828	0.248274	2.37833e-14	3.92377e-05	0.178545	0.000279405	0.126259	0.381961	0.00914466	6.73309e-11	0.0837528	0.243259	0.299153	0.262615	0.0691853	0.344671	0.27677	0.035945	0.0876166	8.08008e-08	0.344118	0.397163	0.327712	-3.52687e-17	0.131665	0.678552	5.15582e-06	6.98737e-05
	0.998134	0.881826	0.754141	0.408104	0.343675	0.0240756	0.34286	0.583691	0.207476	0.252367	0.272974	0.299047	0.000489424	0.00682639	9.16133e-05	0.312229	0.344838	-5.26093e-17	0.00306764	1.9709e-05	0.266235	0.602755	0.247068	2.56726e-14	3.76107e-05	0.178628	0.000269333	0.126714	0.381079	0.0089219	6.30082e-11	0.0852613	0.241405	0.298862	0.264405	0.0703018	0.348605	0.279417	0.0365224	0.0869085	7.65363e-08	0.341692	0.397536	0.328744	-1.43279e-16	0.133261	0.678788	5.40234e-06	7.26627e-05
	0.998503	0.884238	0.758051	0.407741	0.343914	0.02467	0.345564	0.584873	0.210202	0.255221	0.272691	0.301289	0.000508189	0.00698702	8.80256e-05	0.310282	0.344509	-1.31523e-17	0.00297683	2.05987e-05	0.266781	0.602656	0.245845	2.78426e-14	3.60475e-05	0.178704	0.000259598	0.127167	0.38018	0.00870419	5.89571e-11	0.0867891	0.239541	0.298558	0.266189	0.0714316	0.352553	0.282068	0.0371058	0.0861979	7.24929e-08	0.339254	0.397898	0.329773	-1.28731e-16	0.134863	0.678993	5.66009e-06	7.55696e-05
	0.99883	0.886594	0.761931	0.407369	0.344144	0.0252768	0.348257	0.586012	0.212941	0.258085	0.272385	0.303525	0.000527621	0.00715138	8.45699e-05	0.308325	0.344191	-5.26093e-17	0.00288842	2.15263e-05	0.267321	0.602532	0.244606	2.99802e-14	3.45459e-05	0.178773	0.00025019	0.127618	0.379264	0.00849148	5.51608e-11	0.0883364	0.237668	0.29824	0.267967	0.0725748	0.356515	0.284722	0.0376951	0.0854852	6.86595e-08	0.336802	0.398247	0.3308	-1.58709e-17	0.136471	0.679168	5.92956e-06	7.85986e-05
	0.999117	0.888896	0.765781	0.406988	0.344366	0.0258961	0.350938	0.587107	0.215695	0.260959	0.272055	0.305755	0.000547744	0.00731952	8.12418e-05	0.306358	0.343885	-3.9457e-17	0.00280235	2.24935e-05	0.267854	0.602381	0.243351	3.25604e-14	3.31035e-05	0.178835	0.000241099	0.128068	0.378332	0.00828368	5.1604e-11	0.0899031	0.235786	0.29791	0.269737	0.0737314	0.36049	0.28738	0.0382903	0.0847704	6.50259e-08	0.334339	0.398585	0.331826	-5.29031e-18	0.138084	0.679312	6.21124e-06	8.17537e-05
	0.999363	0.891141	0.7696	0.406598	0.344579	0.0265282	0.353605	0.588157	0.218463	0.263841	0.271703	0.30798	0.000568577	0.00749147	7.80369e-05	0.304381	0.343591	-2.63047e-17	0.00271858	2.35018e-05	0.268379	0.602206	0.24208	3.49895e-14	3.17181e-05	0.17889	0.000232316	0.128515	0.377383	0.00808072	4.82714e-11	0.0914893	0.233896	0.297567	0.271501	0.0749014	0.364479	0.29004	0.0388913	0.0840537	6.15823e-08	0.331863	0.398911	0.33285	-5.99568e-17	0.139702	0.679427	6.50566e-06	8.50394e-05
	0.999568	0.893331	0.773389	0.406199	0.344785	0.0271733	0.35626	0.589162	0.221244	0.266731	0.271328	0.310198	0.000590146	0.0076673	7.49509e-05	0.302396	0.343309	-9.20664e-17	0.00263704	2.45528e-05	0.268897	0.602006	0.240793	3.79799e-14	3.03877e-05	0.178938	0.000223831	0.12896	0.376419	0.00788252	4.51498e-11	0.0930951	0.231998	0.297212	0.273258	0.0760848	0.368481	0.292702	0.0394983	0.0833354	5.83192e-08	0.329377	0.399225	0.333872	2.02795e-17	0.141325	0.679512	6.81337e-06	8.846e-05
	0.999733	0.895466	0.777147	0.405792	0.344981	0.0278315	0.3589	0.590123	0.224038	0.269629	0.27093	0.31241	0.000612472	0.00784704	7.19797e-05	0.300401	0.343039	-1.05219e-16	0.0025577	2.56483e-05	0.269407	0.601782	0.239491	4.0938e-14	2.91102e-05	0.178979	0.000215635	0.129404	0.375439	0.007689	4.22258e-11	0.0947206	0.230091	0.296844	0.275008	0.0772815	0.372495	0.295366	0.040111	0.0826156	5.52279e-08	0.32688	0.399529	0.334893	-1.58268e-16	0.142953	0.679567	7.13494e-06	9.20203e-05
	0.999859	0.897544	0.780874	0.405375	0.34517	0.028503	0.361526	0.591038	0.226845	0.272535	0.27051	0.314615	0.00063558	0.00803074	6.91194e-05	0.298398	0.34278	-6.57617e-17	0.00248049	2.679e-05	0.269909	0.601535	0.238175	4.43171e-14	2.78836e-05	0.179014	0.000207718	0.129847	0.374444	0.0075001	3.94871e-11	0.0963658	0.228178	0.296465	0.27675	0.0784917	0.37652	0.298032	0.0407295	0.0818944	5.22997e-08	0.324372	0.399822	0.335912	-8.19998e-17	0.144584	0.679593	7.47094e-06	9.5725e-05
	0.999945	0.899566	0.784568	0.404951	0.345351	0.029188	0.364137	0.591909	0.229664	0.275447	0.270069	0.316813	0.000659495	0.00821846	6.63662e-05	0.296387	0.342534	-2.63047e-17	0.00240538	2.79797e-05	0.270403	0.601264	0.236845	4.78582e-14	2.6706e-05	0.179042	0.000200072	0.130287	0.373435	0.00731575	3.69224e-11	0.0980307	0.226258	0.296073	0.278484	0.0797152	0.380557	0.300698	0.0413538	0.081172	4.95268e-08	0.321854	0.400104	0.33693	-1.19032e-17	0.14622	0.679591	7.822e-06	9.95792e-05
	0.999992	0.901533	0.78823	0.404518	0.345523	0.0298867	0.366732	0.592734	0.232495	0.278365	0.269605	0.319004	0.000684242	0.00841024	6.37163e-05	0.294368	0.342299	-1.31523e-17	0.00233231	2.92192e-05	0.270889	0.600971	0.2355	5.16367e-14	2.55756e-05	0.179064	0.000192689	0.130727	0.372411	0.00713586	3.4521e-11	0.0997154	0.224332	0.29567	0.28021	0.0809522	0.384604	0.303364	0.0419838	0.0804486	4.69013e-08	0.319327	0.400376	0.337947	7.93546e-18	0.14786	0.67956	8.18875e-06	0.000103588
	1	0.903443	0.791859	0.404077	0.345688	0.0305993	0.369311	0.593513	0.235337	0.281288	0.26912	0.321187	0.000709848	0.00860614	6.11661e-05	0.292341	0.342076	-9.20664e-17	0.00226123	3.05107e-05	0.271366	0.600656	0.234142	5.57715e-14	2.44906e-05	0.17908	0.000185559	0.131165	0.371373	0.00696038	3.22724e-11	0.10142	0.2224	0.295255	0.281928	0.0822025	0.388662	0.306031	0.0426194	0.0797244	4.44161e-08	0.316792	0.400638	0.338963	-1.58709e-17	0.149503	0.6795	8.57185e-06	0.000107757
	0.99997	0.905297	0.795456	0.403628	0.345845	0.0313259	0.371873	0.594246	0.23819	0.284216	0.268614	0.323362	0.000736339	0.00880619	5.87121e-05	0.290308	0.341865	-1.05219e-16	0.0021921	3.18561e-05	0.271834	0.600319	0.232772	6.03382e-14	2.34492e-05	0.179089	0.000178676	0.131602	0.370322	0.00678923	3.01671e-11	0.103144	0.220462	0.294828	0.283637	0.0834662	0.392729	0.308696	0.0432607	0.0789996	4.20643e-08	0.314247	0.40089	0.339978	-7.23009e-17	0.151149	0.679413	8.97199e-06	0.000112091
	0.999901	0.907096	0.799018	0.403171	0.345994	0.0320668	0.374418	0.594934	0.241053	0.287148	0.268087	0.325529	0.000763742	0.00901045	5.63509e-05	0.288268	0.341666	7.8914e-17	0.00212486	3.32574e-05	0.272292	0.599961	0.231388	6.51748e-14	2.24499e-05	0.179093	0.000172031	0.132037	0.369257	0.00662234	2.81966e-11	0.104889	0.21852	0.294391	0.285338	0.0847433	0.396805	0.31136	0.0439076	0.0782742	3.98392e-08	0.311695	0.401133	0.340992	-4.23225e-17	0.152797	0.679298	9.38989e-06	0.000116596
	0.999795	0.908838	0.802547	0.402707	0.346136	0.0328222	0.376945	0.595575	0.243927	0.290084	0.267539	0.327688	0.000792088	0.00921898	5.40793e-05	0.286222	0.341479	-1.05219e-16	0.00205949	3.47169e-05	0.272742	0.599582	0.229993	7.02812e-14	2.14911e-05	0.179091	0.000165618	0.132472	0.36818	0.00645965	2.6352e-11	0.106653	0.216573	0.293943	0.28703	0.0860337	0.40089	0.314023	0.0445601	0.0775485	3.77347e-08	0.309135	0.401366	0.342005	-1.58709e-17	0.154449	0.679156	9.82629e-06	0.000121278
	0.999652	0.910525	0.806041	0.402236	0.34627	0.0335922	0.379453	0.59617	0.24681	0.293023	0.26697	0.329838	0.000821403	0.00943182	5.18941e-05	0.284169	0.341304	-7.8914e-17	0.00199593	3.62369e-05	0.273182	0.599182	0.228586	7.59814e-14	2.05711e-05	0.179083	0.000159427	0.132906	0.36709	0.00630109	2.46257e-11	0.108437	0.214622	0.293484	0.288713	0.0873375	0.404984	0.316684	0.045218	0.0768227	3.57449e-08	0.306568	0.40159	0.343018	4.84945e-18	0.156103	0.678986	1.0282e-05	0.000126143
	0.999471	0.912155	0.809501	0.401758	0.346396	0.034377	0.381942	0.596719	0.249702	0.295965	0.266382	0.331978	0.000851719	0.00964901	4.97922e-05	0.282111	0.341141	-1.44676e-16	0.00193413	3.78196e-05	0.273611	0.598764	0.227167	8.20271e-14	1.96886e-05	0.179069	0.000153453	0.133339	0.365988	0.00614659	2.30101e-11	0.110241	0.212667	0.293014	0.290387	0.0886546	0.409085	0.319341	0.0458814	0.0760968	3.38641e-08	0.303995	0.401805	0.34403	-9.87525e-17	0.157758	0.67879	1.07577e-05	0.000131198
	0.999254	0.91373	0.812927	0.401272	0.346515	0.0351768	0.384412	0.597222	0.252603	0.298908	0.265773	0.33411	0.000883067	0.00987063	4.77707e-05	0.280049	0.340989	0	0.00187406	3.94675e-05	0.274031	0.598325	0.225738	8.84075e-14	1.8842e-05	0.17905	0.000147688	0.133771	0.364874	0.00599609	2.14983e-11	0.112066	0.210709	0.292535	0.292051	0.089985	0.413193	0.321996	0.0465502	0.0753712	3.20871e-08	0.301415	0.402011	0.345041	-6.52472e-17	0.159415	0.678568	1.12543e-05	0.000136448
	0.999001	0.915249	0.816317	0.40078	0.346627	0.0359919	0.386862	0.597678	0.255512	0.301852	0.265146	0.336231	0.000915477	0.0100967	4.58267e-05	0.277981	0.340849	-7.8914e-17	0.00181568	4.11831e-05	0.274441	0.597869	0.224298	9.54788e-14	1.803e-05	0.179026	0.000142125	0.134203	0.363749	0.00584953	2.0084e-11	0.11391	0.208748	0.292045	0.293705	0.0913287	0.417307	0.324647	0.0472244	0.0746458	3.04087e-08	0.29883	0.402209	0.346052	-1.67526e-16	0.161074	0.678319	1.17728e-05	0.000141901
	0.998711	0.916712	0.819671	0.400282	0.346731	0.0368224	0.389291	0.598087	0.258428	0.304797	0.264498	0.338343	0.000948982	0.0103273	4.39575e-05	0.275909	0.340721	-2.63047e-17	0.00175893	4.29689e-05	0.27484	0.597394	0.222848	1.03004e-13	1.72513e-05	0.178996	0.000136759	0.134634	0.362613	0.00570684	1.87608e-11	0.115774	0.206784	0.291546	0.295349	0.0926857	0.421428	0.327294	0.0479038	0.073921	2.88242e-08	0.296239	0.402399	0.347063	-2.60107e-17	0.162733	0.678045	1.23138e-05	0.000147564
	0.998387	0.918121	0.82299	0.399777	0.346828	0.0376685	0.391698	0.59845	0.261352	0.307742	0.263833	0.340445	0.000983615	0.0105624	4.21603e-05	0.273833	0.340605	-1.57828e-16	0.00170379	4.48278e-05	0.275229	0.596901	0.221388	1.11252e-13	1.65046e-05	0.178962	0.000131582	0.135064	0.361466	0.00556797	1.7523e-11	0.117658	0.204819	0.291037	0.296983	0.0940559	0.425554	0.329936	0.0485885	0.0731968	2.73291e-08	0.293644	0.40258	0.348073	-2.06322e-16	0.164394	0.677746	1.28785e-05	0.000153443
	0.998027	0.919474	0.826272	0.399266	0.346918	0.0385303	0.394085	0.598766	0.264282	0.310685	0.263148	0.342536	0.00101941	0.0108022	4.04326e-05	0.271753	0.3405	-2.63047e-17	0.00165022	4.67623e-05	0.275606	0.596391	0.219919	1.19888e-13	1.57886e-05	0.178922	0.000126589	0.135495	0.360309	0.00543284	1.63652e-11	0.119562	0.202852	0.29052	0.298607	0.0954393	0.429686	0.332573	0.0492784	0.0724735	2.59192e-08	0.291045	0.402754	0.349083	7.186e-17	0.166054	0.677421	1.34678e-05	0.000159546
	0.997632	0.920771	0.829518	0.39875	0.347001	0.0394082	0.396448	0.599035	0.267219	0.313628	0.262445	0.344617	0.0010564	0.0110466	3.87718e-05	0.269671	0.340407	-2.63047e-17	0.00159817	4.87755e-05	0.275973	0.595864	0.218442	1.29464e-13	1.51022e-05	0.178878	0.000121773	0.135925	0.359142	0.0053014	1.52825e-11	0.121486	0.200884	0.289993	0.30022	0.096836	0.433821	0.335204	0.0499734	0.0717511	2.45902e-08	0.288442	0.402921	0.350093	-1.76344e-18	0.167715	0.677071	1.40827e-05	0.000165881
	0.997203	0.922015	0.832728	0.398227	0.347076	0.0403022	0.398789	0.599258	0.270161	0.316568	0.261725	0.346687	0.00109463	0.0112958	3.71755e-05	0.267585	0.340325	-3.9457e-17	0.0015476	5.08702e-05	0.276329	0.595321	0.216956	1.39591e-13	1.44441e-05	0.178829	0.000117129	0.136355	0.357966	0.0051736	1.42699e-11	0.123431	0.198915	0.289458	0.301822	0.0982457	0.437961	0.337829	0.0506735	0.0710298	2.33385e-08	0.285836	0.40308	0.351102	-1.19032e-17	0.169375	0.676698	1.47241e-05	0.000172455
	0.996739	0.923203	0.8359	0.3977	0.347145	0.0412126	0.401107	0.599433	0.273108	0.319506	0.260987	0.348745	0.00113413	0.0115497	3.56415e-05	0.265498	0.340255	-5.26093e-17	0.00149849	5.30496e-05	0.276673	0.594763	0.215463	1.50667e-13	1.38134e-05	0.178775	0.000112651	0.136785	0.35678	0.00504938	1.33232e-11	0.125395	0.196945	0.288914	0.303414	0.0996687	0.442104	0.340447	0.0513786	0.0703098	2.21603e-08	0.283227	0.403231	0.352112	-1.54301e-16	0.171034	0.6763	1.53933e-05	0.000179277
	0.996243	0.924337	0.839036	0.397167	0.347206	0.0421396	0.403401	0.599562	0.27606	0.32244	0.260231	0.350792	0.00117493	0.0118085	3.41673e-05	0.263408	0.340197	-1.05219e-16	0.00145079	5.53169e-05	0.277005	0.594189	0.213962	1.62381e-13	1.32089e-05	0.178718	0.000108333	0.137216	0.355586	0.00492867	1.24379e-11	0.127379	0.194976	0.288363	0.304994	0.101105	0.44625	0.343058	0.0520886	0.0695913	2.10523e-08	0.280615	0.403376	0.353121	-1.11097e-16	0.172693	0.675878	1.60913e-05	0.000186354
	0.995713	0.925418	0.842134	0.396629	0.347261	0.0430833	0.405671	0.599644	0.279016	0.325371	0.259459	0.352828	0.00121708	0.0120721	3.27509e-05	0.261317	0.34015	-1.05219e-16	0.00140447	5.76752e-05	0.277326	0.593601	0.212454	1.75034e-13	1.26295e-05	0.178656	0.000104171	0.137647	0.354383	0.00481143	1.16103e-11	0.129383	0.193007	0.287803	0.306563	0.102554	0.450398	0.345661	0.0528034	0.0688744	2.00113e-08	0.278002	0.403515	0.354131	-1.01398e-16	0.17435	0.675433	1.68193e-05	0.000193697
	0.99515	0.926444	0.845194	0.396087	0.347308	0.044044	0.407916	0.59968	0.281975	0.328296	0.258671	0.354851	0.00126062	0.0123406	3.13901e-05	0.259225	0.340114	1.31523e-17	0.00135949	6.01281e-05	0.277635	0.592998	0.210939	1.88798e-13	1.20744e-05	0.178589	0.000100158	0.138078	0.353172	0.00469759	1.08367e-11	0.131407	0.191039	0.287236	0.30812	0.104016	0.454547	0.348256	0.0535231	0.0681592	1.90342e-08	0.275388	0.403647	0.355141	-1.66645e-16	0.176005	0.674965	1.75785e-05	0.000201312
	0.994555	0.927417	0.848217	0.39554	0.347349	0.0450218	0.410135	0.599668	0.284937	0.331216	0.257866	0.356862	0.00130559	0.0126142	3.00829e-05	0.257132	0.340089	-6.57617e-17	0.00131582	6.26791e-05	0.277932	0.592382	0.209419	2.0361e-13	1.15425e-05	0.178519	9.6291e-05	0.138509	0.351954	0.00458711	1.01134e-11	0.13345	0.189072	0.286663	0.309666	0.105491	0.458698	0.350842	0.0542475	0.0674459	1.81181e-08	0.272772	0.403772	0.35615	5.37848e-17	0.177658	0.674475	1.83702e-05	0.00020921
	0.993928	0.928337	0.851201	0.394989	0.347382	0.0460169	0.412329	0.59961	0.287901	0.33413	0.257046	0.358861	0.00135202	0.0128927	2.88273e-05	0.255039	0.340076	-5.26093e-17	0.00127342	6.53317e-05	0.278217	0.591753	0.207892	2.19631e-13	1.1033e-05	0.178446	9.25638e-05	0.138942	0.350728	0.00447994	9.43777e-12	0.135514	0.187106	0.286082	0.311199	0.106979	0.46285	0.353419	0.0549765	0.0667346	1.72604e-08	0.270156	0.403892	0.35716	-5.59891e-17	0.179309	0.673962	1.91957e-05	0.0002174
	0.993269	0.929204	0.854148	0.394434	0.347409	0.0470296	0.414496	0.599506	0.290867	0.337038	0.25621	0.360847	0.00139997	0.0131763	2.76213e-05	0.252946	0.340073	-6.57617e-17	0.00123227	6.80898e-05	0.278489	0.591111	0.206361	2.36775e-13	1.05449e-05	0.178368	8.89721e-05	0.139375	0.349495	0.00437601	8.80629e-12	0.137597	0.185143	0.285495	0.312721	0.10848	0.467001	0.355985	0.0557102	0.0660255	1.64586e-08	0.26754	0.404005	0.35817	4.23225e-17	0.180958	0.673427	2.00563e-05	0.000225892
	0.992579	0.930019	0.857056	0.393875	0.347429	0.0480599	0.416637	0.599354	0.293835	0.339938	0.25536	0.36282	0.00144947	0.013465	2.64632e-05	0.250853	0.340082	-3.9457e-17	0.00119233	7.09573e-05	0.278749	0.590457	0.204825	2.55107e-13	1.00773e-05	0.178287	8.55113e-05	0.139809	0.348256	0.00427529	8.21634e-12	0.139699	0.183181	0.284901	0.31423	0.109994	0.471152	0.358542	0.0564483	0.0653188	1.57102e-08	0.264924	0.404113	0.35918	-3.7473e-17	0.182603	0.67287	2.09534e-05	0.000234696
	0.991858	0.930782	0.859925	0.393312	0.347441	0.0491081	0.418751	0.599156	0.296803	0.34283	0.254495	0.36478	0.00150057	0.0137589	2.53512e-05	0.248762	0.340102	-3.9457e-17	0.00115357	7.39381e-05	0.278996	0.589791	0.203284	2.74712e-13	9.62956e-06	0.178203	8.2177e-05	0.140244	0.34701	0.00417772	7.66506e-12	0.141822	0.181223	0.284302	0.315726	0.11152	0.475302	0.361087	0.0571908	0.0646146	1.50131e-08	0.262309	0.404216	0.360191	-1.42838e-16	0.184244	0.672292	2.18885e-05	0.000243821
	0.991106	0.931493	0.862756	0.392747	0.347447	0.0501744	0.420837	0.598912	0.299771	0.345713	0.253616	0.366727	0.00155332	0.0140581	2.42835e-05	0.246671	0.340132	0	0.00111595	7.70364e-05	0.27923	0.589114	0.20174	2.96282e-13	9.20078e-06	0.178116	7.8965e-05	0.14068	0.345758	0.00408326	7.14996e-12	0.143964	0.179267	0.283698	0.31721	0.113059	0.47945	0.363621	0.0579377	0.0639129	1.43651e-08	0.259696	0.404313	0.361201	-6.34837e-17	0.185882	0.671694	2.2863e-05	0.000253279
	0.990325	0.932153	0.865547	0.392178	0.347447	0.051259	0.422894	0.598622	0.302738	0.348587	0.252724	0.368659	0.00160776	0.0143625	2.32586e-05	0.244583	0.340173	-6.57617e-17	0.00107946	8.02565e-05	0.279452	0.588427	0.200192	3.19116e-13	8.7902e-06	0.178025	7.58709e-05	0.141117	0.344501	0.00399185	6.66887e-12	0.146125	0.177315	0.283088	0.318682	0.114611	0.483596	0.366143	0.0586888	0.0632141	1.37645e-08	0.257085	0.404405	0.362212	-5.81934e-17	0.187516	0.671074	2.38786e-05	0.000263081
	0.989514	0.932763	0.8683	0.391606	0.347439	0.052362	0.424923	0.598285	0.305704	0.35145	0.251818	0.370579	0.00166394	0.0146722	2.22747e-05	0.242497	0.340225	-7.8914e-17	0.00104405	8.36029e-05	0.27966	0.587729	0.198642	3.43968e-13	8.39711e-06	0.177932	7.28909e-05	0.141556	0.343238	0.00390345	6.21953e-12	0.148306	0.175366	0.282473	0.32014	0.116176	0.487739	0.368653	0.0594441	0.0625181	1.32094e-08	0.254475	0.404492	0.363223	-7.89138e-17	0.189145	0.670435	2.49369e-05	0.000273238
	0.988674	0.933322	0.871014	0.391032	0.347424	0.0534837	0.426924	0.597903	0.308668	0.354303	0.2509	0.372484	0.00172192	0.0149873	2.13304e-05	0.240414	0.340287	1.31523e-17	0.0010097	8.708e-05	0.279855	0.587022	0.197088	3.70482e-13	8.0208e-06	0.177836	7.0021e-05	0.141996	0.341971	0.00381802	5.79991e-12	0.150506	0.173422	0.281854	0.321584	0.117753	0.491878	0.37115	0.0602035	0.0618252	1.26981e-08	0.251868	0.404575	0.364234	-6.17203e-17	0.190769	0.669775	2.60396e-05	0.000283761
	0.987805	0.933832	0.873688	0.390456	0.347403	0.0546242	0.428895	0.597474	0.31163	0.357144	0.249969	0.374374	0.00178174	0.0153079	2.04241e-05	0.238334	0.340359	1.31523e-17	0.000976391	9.06928e-05	0.280037	0.586305	0.195533	3.98973e-13	7.66058e-06	0.177737	6.72575e-05	0.142438	0.340699	0.00373551	5.40807e-12	0.152725	0.171482	0.281231	0.323016	0.119342	0.496014	0.373633	0.0609669	0.0611355	1.22291e-08	0.249265	0.404652	0.365246	2.16021e-17	0.192388	0.669096	2.71883e-05	0.000294662
	0.986907	0.934292	0.876323	0.389877	0.347374	0.0557836	0.430836	0.597	0.314589	0.359973	0.249026	0.376251	0.00184345	0.0156338	1.95545e-05	0.236257	0.340442	-7.8914e-17	0.000944082	9.44459e-05	0.280205	0.58558	0.193976	4.29946e-13	7.31581e-06	0.177636	6.45967e-05	0.142882	0.339423	0.00365588	5.0422e-12	0.154963	0.169546	0.280604	0.324434	0.120944	0.500145	0.376101	0.0617342	0.060449	1.1801e-08	0.246665	0.404726	0.366257	-3.61505e-17	0.194001	0.668398	2.83849e-05	0.000305954
	0.985981	0.934704	0.878919	0.389297	0.347339	0.0569622	0.432746	0.59648	0.317544	0.362789	0.248072	0.378112	0.00190711	0.0159653	1.87201e-05	0.234184	0.340535	-5.26093e-17	0.000912751	9.83446e-05	0.28036	0.584847	0.192418	4.62982e-13	6.98586e-06	0.177532	6.20349e-05	0.143328	0.338142	0.00357909	4.70072e-12	0.157221	0.167616	0.279974	0.325838	0.122559	0.504272	0.378556	0.0625053	0.059766	1.14126e-08	0.244069	0.404795	0.367269	-7.186e-17	0.195608	0.667681	2.96313e-05	0.000317649
	0.985028	0.935067	0.881475	0.388715	0.347297	0.0581602	0.434626	0.595915	0.320495	0.365592	0.247106	0.379959	0.00197277	0.0163024	1.79195e-05	0.232116	0.340638	-5.26093e-17	0.000882372	0.000102394	0.280501	0.584106	0.190859	4.98478e-13	6.67012e-06	0.177427	5.95689e-05	0.143775	0.336859	0.00350509	4.38161e-12	0.159497	0.165691	0.279341	0.327229	0.124186	0.508392	0.380995	0.0632801	0.0590866	1.10626e-08	0.241477	0.40486	0.368281	-2.0015e-16	0.197209	0.666946	3.09294e-05	0.000329761
	0.984048	0.935383	0.883991	0.388132	0.347247	0.0593777	0.436475	0.595305	0.323441	0.36838	0.24613	0.381791	0.00204048	0.0166451	1.71516e-05	0.230052	0.340751	-1.31523e-17	0.000852918	0.000106599	0.280628	0.583358	0.1893	5.36847e-13	6.36801e-06	0.177319	5.71953e-05	0.144225	0.335572	0.00343385	4.08399e-12	0.161792	0.163772	0.278705	0.328605	0.125824	0.512507	0.383419	0.0640585	0.0584109	1.07501e-08	0.23889	0.404921	0.369293	-9.74299e-17	0.198803	0.666192	3.22812e-05	0.000342302
	0.983041	0.935653	0.886468	0.387548	0.347191	0.060615	0.438293	0.594649	0.326382	0.371153	0.245144	0.383607	0.00211031	0.0169934	1.64151e-05	0.227994	0.340874	2.63047e-17	0.000824365	0.000110966	0.280741	0.582604	0.187741	5.77968e-13	6.07898e-06	0.17721	5.49108e-05	0.144677	0.334282	0.00336533	3.80606e-12	0.164105	0.161859	0.278066	0.329967	0.127476	0.516615	0.385826	0.0648404	0.0577389	1.04741e-08	0.236309	0.404978	0.370305	7.05375e-17	0.20039	0.665421	3.36888e-05	0.000355287
	0.982007	0.935875	0.888905	0.386963	0.347128	0.061872	0.440079	0.593949	0.329316	0.37391	0.244149	0.385408	0.00218231	0.0173474	1.57087e-05	0.225941	0.341006	0	0.000796688	0.000115501	0.280841	0.581843	0.186182	6.2221e-13	5.80249e-06	0.177099	5.27123e-05	0.145132	0.33299	0.00329948	3.54676e-12	0.166438	0.159952	0.277426	0.331315	0.129139	0.520715	0.388217	0.0656258	0.057071	1.02337e-08	0.233733	0.405031	0.371317	-2.02795e-17	0.201969	0.664632	3.51543e-05	0.000368729
	0.980947	0.936052	0.891302	0.386377	0.347058	0.0631492	0.441833	0.593205	0.332243	0.376652	0.243144	0.387194	0.00225654	0.0177072	1.50313e-05	0.223894	0.341148	-7.8914e-17	0.000769864	0.000120208	0.280926	0.581076	0.184625	6.69885e-13	5.53802e-06	0.176986	5.05969e-05	0.145589	0.331695	0.00323628	3.30492e-12	0.168788	0.158052	0.276785	0.332649	0.130814	0.524808	0.39059	0.0664145	0.0564071	1.00282e-08	0.231163	0.405081	0.372329	-7.93546e-17	0.20354	0.663826	3.66799e-05	0.000382644
	0.979862	0.936184	0.893659	0.385791	0.34698	0.0644465	0.443554	0.592416	0.335163	0.379376	0.24213	0.388963	0.00233307	0.0180728	1.43818e-05	0.221854	0.341299	1.31523e-17	0.000743868	0.000125096	0.280997	0.580304	0.183069	7.20863e-13	5.28508e-06	0.176872	4.85615e-05	0.146048	0.330398	0.00317569	3.07918e-12	0.171157	0.156159	0.276142	0.333967	0.132501	0.528892	0.392946	0.0672064	0.0557474	9.85704e-09	0.228599	0.405128	0.373342	3.21827e-17	0.205103	0.663003	3.8268e-05	0.000397046
	0.978751	0.936271	0.895977	0.385205	0.346896	0.0657642	0.445242	0.591583	0.338075	0.382082	0.241109	0.390717	0.00241194	0.0184441	1.3759e-05	0.219821	0.341459	-3.9457e-17	0.000718678	0.000130168	0.281054	0.579527	0.181515	7.75857e-13	5.04318e-06	0.176757	4.66034e-05	0.14651	0.3291	0.00311766	2.86846e-12	0.173544	0.154273	0.275499	0.335272	0.1342	0.532967	0.395284	0.0680014	0.0550921	9.7197e-09	0.226042	0.405171	0.374354	6.83332e-17	0.206658	0.662164	3.9921e-05	0.00041195
	0.977616	0.936315	0.898255	0.384619	0.346804	0.0671025	0.446898	0.590707	0.340978	0.38477	0.240079	0.392454	0.00249324	0.0188214	1.31621e-05	0.217795	0.341629	-5.26093e-17	0.000694272	0.000135433	0.281097	0.578745	0.179963	8.34911e-13	4.81188e-06	0.176641	4.47199e-05	0.146976	0.3278	0.00306218	2.67205e-12	0.175949	0.152395	0.274856	0.336561	0.13591	0.537033	0.397603	0.0687994	0.0544411	9.61575e-09	0.223493	0.405211	0.375365	-6.83332e-17	0.208203	0.661309	4.16413e-05	0.000427372
	0.976456	0.936315	0.900493	0.384033	0.346705	0.0684615	0.448519	0.589787	0.343871	0.387438	0.239042	0.394175	0.00257702	0.0192046	1.25899e-05	0.215776	0.341807	-6.57617e-17	0.000670627	0.000140897	0.281125	0.57796	0.178414	8.98218e-13	4.59072e-06	0.176524	4.29082e-05	0.147444	0.326499	0.00300921	2.48879e-12	0.178371	0.150525	0.274212	0.337835	0.137633	0.541088	0.399902	0.0696003	0.0537947	9.5449e-09	0.220951	0.405247	0.376377	-3.83547e-17	0.209739	0.660438	4.34314e-05	0.000443329
	0.975271	0.936274	0.902691	0.383448	0.346598	0.0698413	0.450107	0.588823	0.346755	0.390087	0.237998	0.39588	0.00266334	0.0195937	1.20415e-05	0.213766	0.341994	1.31523e-17	0.000647723	0.000146566	0.281138	0.577171	0.176868	9.66534e-13	4.37929e-06	0.176406	4.11658e-05	0.147915	0.325198	0.0029587	2.31788e-12	0.180811	0.148662	0.27357	0.339094	0.139367	0.545134	0.402182	0.070404	0.053153	9.50692e-09	0.218417	0.405281	0.377388	-1.11537e-16	0.211265	0.659552	4.52941e-05	0.000459837
	0.974064	0.93619	0.90485	0.382864	0.346485	0.0712422	0.451661	0.587817	0.349627	0.392715	0.236948	0.397567	0.00275229	0.0199888	1.15161e-05	0.211765	0.34219	-1.18371e-16	0.000625539	0.000152449	0.281137	0.576379	0.175326	1.03977e-12	4.17719e-06	0.176288	3.94903e-05	0.148389	0.323896	0.00291065	2.1584e-12	0.183269	0.146808	0.272928	0.340337	0.141112	0.549167	0.404442	0.0712104	0.0525161	9.50172e-09	0.215892	0.405312	0.378399	-1.37548e-16	0.212781	0.65865	4.7232e-05	0.000476914
	0.972833	0.936065	0.906969	0.382281	0.346363	0.0726642	0.45318	0.586769	0.352488	0.395322	0.235893	0.399238	0.00284391	0.02039	1.10125e-05	0.209772	0.342394	-6.57617e-17	0.000604054	0.000158551	0.281122	0.575584	0.173788	1.11848e-12	3.98401e-06	0.176169	3.78792e-05	0.148867	0.322594	0.002865	2.00977e-12	0.185744	0.144963	0.272287	0.341565	0.142869	0.55319	0.406681	0.0720194	0.051884	9.52928e-09	0.213375	0.40534	0.379409	-5.68708e-17	0.214286	0.657734	4.92481e-05	0.000494576
	0.971578	0.935901	0.909048	0.3817	0.346235	0.0741076	0.454665	0.585678	0.355337	0.397908	0.234831	0.400893	0.0029383	0.0207972	1.05302e-05	0.207789	0.342606	-3.9457e-17	0.000583248	0.000164882	0.281092	0.574787	0.172254	1.20309e-12	3.79938e-06	0.17605	3.63303e-05	0.149349	0.321292	0.00282174	1.87111e-12	0.188236	0.143126	0.271649	0.342778	0.144636	0.5572	0.408898	0.0728308	0.0512569	9.5897e-09	0.210868	0.405365	0.380419	2.42473e-17	0.215781	0.656803	5.13451e-05	0.000512843
	0.970302	0.935696	0.911087	0.38112	0.346099	0.0755724	0.456115	0.584546	0.358173	0.40047	0.233765	0.40253	0.00303551	0.0212105	1.00681e-05	0.205815	0.342826	2.63047e-17	0.000563103	0.000171448	0.281047	0.573988	0.170725	1.29369e-12	3.62295e-06	0.17593	3.48412e-05	0.149833	0.31999	0.00278085	1.74186e-12	0.190745	0.141299	0.271012	0.343975	0.146416	0.561197	0.411094	0.0736445	0.0506349	9.68316e-09	0.208369	0.405387	0.381428	-3.70322e-17	0.217264	0.655858	5.35263e-05	0.000531732
	0.969003	0.935454	0.913088	0.380542	0.345955	0.0770588	0.45753	0.583371	0.360996	0.403009	0.232695	0.404149	0.00313563	0.02163	9.62549e-06	0.203852	0.343054	0	0.0005436	0.000178257	0.280987	0.573188	0.169202	1.39131e-12	3.45436e-06	0.175811	3.34099e-05	0.150322	0.318689	0.00274228	1.62154e-12	0.193271	0.139481	0.270378	0.345156	0.148206	0.565181	0.413267	0.0744605	0.0500182	9.80997e-09	0.205881	0.405407	0.382436	1.15946e-16	0.218735	0.654899	5.57946e-05	0.000551263
	0.967682	0.935173	0.915048	0.379966	0.345803	0.0785671	0.458909	0.582156	0.363805	0.405525	0.231621	0.405752	0.00323873	0.0220556	9.20163e-06	0.2019	0.34329	-6.57617e-17	0.000524719	0.000185319	0.280912	0.572387	0.167684	1.49605e-12	3.29329e-06	0.175692	3.20342e-05	0.150814	0.317389	0.00270602	1.50918e-12	0.195813	0.137672	0.269748	0.346321	0.150007	0.569151	0.415418	0.0752785	0.0494067	9.97051e-09	0.203403	0.405424	0.383444	-6.96557e-17	0.220195	0.653927	5.81533e-05	0.000571456
	0.96634	0.934855	0.91697	0.379392	0.345644	0.0800972	0.460253	0.5809	0.366599	0.408016	0.230543	0.407337	0.00334488	0.0224875	8.79576e-06	0.199958	0.343534	-5.26093e-17	0.000506444	0.000192641	0.280822	0.571585	0.166172	1.60844e-12	3.13942e-06	0.175573	3.07121e-05	0.15131	0.31609	0.00267203	1.40456e-12	0.198372	0.135874	0.269121	0.34747	0.151819	0.573106	0.417546	0.0760985	0.0488007	1.01653e-08	0.200935	0.405439	0.38445	-1.07129e-16	0.221642	0.652942	6.06059e-05	0.000592329
	0.964977	0.934501	0.918852	0.378821	0.345477	0.0816493	0.46156	0.579604	0.369377	0.410481	0.229463	0.408904	0.00345416	0.0229256	8.40717e-06	0.198028	0.343785	-1.18371e-16	0.000488756	0.000200232	0.280718	0.570783	0.164667	1.72916e-12	2.99244e-06	0.175455	2.94416e-05	0.151811	0.314793	0.00264031	1.3071e-12	0.200947	0.134085	0.268497	0.348603	0.153642	0.577047	0.41965	0.0769204	0.0482001	1.03949e-08	0.198478	0.405451	0.385455	-5.90751e-17	0.223076	0.651943	6.31557e-05	0.000613905
	0.963593	0.934112	0.920695	0.378253	0.345301	0.0832237	0.462832	0.578268	0.372139	0.412921	0.228381	0.410454	0.00356666	0.0233699	8.03518e-06	0.19611	0.344043	-3.9457e-17	0.000471639	0.000208102	0.280598	0.569981	0.163169	1.85858e-12	2.85205e-06	0.175337	2.82209e-05	0.152315	0.313497	0.00261082	1.21617e-12	0.203537	0.132307	0.267879	0.349719	0.155475	0.580973	0.421729	0.077744	0.0476052	1.066e-08	0.196033	0.405461	0.386459	-5.68708e-17	0.224497	0.650932	6.58063e-05	0.000636204
	0.962188	0.933688	0.922499	0.377687	0.345118	0.0848203	0.464067	0.576892	0.374884	0.415334	0.227296	0.411986	0.00368246	0.0238206	7.67912e-06	0.194204	0.344308	5.26093e-17	0.000455075	0.000216259	0.280464	0.569179	0.161679	1.99761e-12	2.71798e-06	0.17522	2.70482e-05	0.152824	0.312203	0.00258355	1.13157e-12	0.206143	0.13054	0.267265	0.350819	0.157319	0.584882	0.423784	0.0785693	0.0470159	1.09615e-08	0.193598	0.405469	0.387461	-1.75903e-16	0.225905	0.649909	6.85615e-05	0.000659248
	0.960764	0.93323	0.924264	0.377125	0.344927	0.0864393	0.465266	0.575477	0.377612	0.417719	0.22621	0.413499	0.00380163	0.0242776	7.33836e-06	0.192311	0.34458	-6.57617e-17	0.00043905	0.000224714	0.280314	0.568379	0.160196	2.14702e-12	2.58995e-06	0.175104	2.59216e-05	0.153336	0.310912	0.00255847	1.05269e-12	0.208765	0.128783	0.266656	0.351903	0.159174	0.588775	0.425814	0.079396	0.0464325	1.13003e-08	0.191176	0.405474	0.388462	-1.6444e-16	0.227298	0.648874	7.1425e-05	0.000683059
	0.95932	0.93274	0.925991	0.376567	0.344727	0.0880809	0.466428	0.574023	0.380322	0.420077	0.225124	0.414995	0.00392427	0.024741	7.01229e-06	0.19043	0.344858	6.57617e-17	0.000423546	0.000233476	0.280149	0.567579	0.158721	2.30725e-12	2.4677e-06	0.174989	2.48394e-05	0.153854	0.309623	0.00253556	9.79079e-13	0.211402	0.127037	0.266053	0.35297	0.161039	0.592651	0.427818	0.0802241	0.0458549	1.16773e-08	0.188765	0.405476	0.389461	-1.4372e-16	0.228678	0.647827	7.44009e-05	0.000707661
	0.957856	0.932218	0.927679	0.376012	0.344519	0.0897452	0.467554	0.572531	0.383012	0.422407	0.224037	0.416473	0.00405046	0.0252108	6.70033e-06	0.188563	0.345143	2.63047e-17	0.00040855	0.000242555	0.27997	0.566782	0.157255	2.47904e-12	2.35099e-06	0.174875	2.38001e-05	0.154376	0.308336	0.0025148	9.10719e-13	0.214054	0.125302	0.265457	0.354021	0.162913	0.59651	0.429797	0.0810534	0.0452833	1.20938e-08	0.186367	0.405477	0.390458	3.08601e-18	0.230042	0.646768	7.74931e-05	0.000733076
	0.956374	0.931664	0.929328	0.375461	0.344303	0.0914322	0.468642	0.571001	0.385684	0.424707	0.22295	0.417932	0.00418029	0.0256869	6.40192e-06	0.18671	0.345435	-6.57617e-17	0.000394044	0.000251962	0.279775	0.565986	0.155798	2.66343e-12	2.23958e-06	0.174763	2.2802e-05	0.154902	0.307053	0.00249618	8.47065e-13	0.21672	0.123579	0.264867	0.355054	0.164798	0.60035	0.431748	0.0818839	0.0447178	1.25511e-08	0.183982	0.405475	0.391454	-1.03161e-16	0.231392	0.645698	8.07061e-05	0.000759328
	0.954873	0.931081	0.93094	0.374914	0.344078	0.0931422	0.469693	0.569434	0.388335	0.426977	0.221864	0.419374	0.00431384	0.0261696	6.1165e-06	0.184871	0.345732	-1.05219e-16	0.000380016	0.000261708	0.279565	0.565192	0.15435	2.86119e-12	2.13323e-06	0.174652	2.18436e-05	0.155433	0.305773	0.00247968	7.87563e-13	0.219401	0.121867	0.264284	0.356071	0.166693	0.604173	0.433673	0.0827153	0.0441585	1.30504e-08	0.18161	0.40547	0.392447	-3.57096e-17	0.232726	0.644618	8.4044e-05	0.000786443
	0.953354	0.930468	0.932513	0.374372	0.343845	0.0948751	0.470708	0.56783	0.390965	0.429217	0.22078	0.420796	0.00445123	0.0266586	5.84357e-06	0.183047	0.346035	2.63047e-17	0.00036645	0.000271803	0.27934	0.564401	0.152912	3.07359e-12	2.03173e-06	0.174543	2.09235e-05	0.155969	0.304496	0.00246529	7.32528e-13	0.222096	0.120166	0.263709	0.357071	0.168598	0.607976	0.43557	0.0835476	0.0436053	1.35934e-08	0.179251	0.405463	0.393437	-1.13742e-16	0.234045	0.643526	8.75114e-05	0.000814445
	0.951816	0.929827	0.934049	0.373834	0.343602	0.0966311	0.471684	0.56619	0.393573	0.431426	0.219697	0.422201	0.00459252	0.0271542	5.58262e-06	0.181238	0.346344	3.9457e-17	0.000353334	0.00028226	0.279099	0.563613	0.151485	3.30121e-12	1.93487e-06	0.174435	2.004e-05	0.15651	0.303223	0.00245298	6.80806e-13	0.224805	0.118478	0.263142	0.358053	0.170512	0.61176	0.437439	0.0843805	0.0430585	1.41816e-08	0.176905	0.405454	0.394425	-1.23441e-17	0.235348	0.642425	9.11129e-05	0.00084336
	0.950261	0.929159	0.935547	0.373301	0.343351	0.0984103	0.472624	0.564514	0.39616	0.433603	0.218616	0.423586	0.00473783	0.0276562	5.33318e-06	0.179444	0.346658	3.9457e-17	0.000340653	0.000293089	0.278844	0.562828	0.150068	3.5453e-12	1.84243e-06	0.174329	1.9192e-05	0.157056	0.301954	0.00244274	6.32973e-13	0.227528	0.116802	0.262583	0.359019	0.172436	0.615524	0.439281	0.0852141	0.0425181	1.48168e-08	0.174574	0.405442	0.395411	9.6989e-18	0.236634	0.641313	9.48534e-05	0.000873215
	0.948689	0.928464	0.937007	0.372773	0.343091	0.100213	0.473526	0.562802	0.398723	0.435748	0.217539	0.424954	0.00488725	0.0281648	5.09477e-06	0.177665	0.346978	-9.20664e-17	0.000328394	0.000304304	0.278573	0.562047	0.148661	3.80717e-12	1.75424e-06	0.174226	1.83781e-05	0.157607	0.300688	0.00243457	5.88346e-13	0.230264	0.115137	0.262034	0.359967	0.174369	0.619268	0.441093	0.0860482	0.0419842	1.5501e-08	0.172256	0.405428	0.396393	-1.8472e-16	0.237903	0.640191	9.87379e-05	0.000904038
	0.9471	0.927744	0.938431	0.37225	0.342822	0.102039	0.47439	0.561056	0.401263	0.43786	0.216464	0.426302	0.00504087	0.0286799	4.86696e-06	0.175903	0.347303	0	0.000316544	0.000315916	0.278288	0.56127	0.147266	4.08793e-12	1.67011e-06	0.174125	1.75969e-05	0.158163	0.299427	0.00242844	5.46873e-13	0.233013	0.113486	0.261493	0.360898	0.176312	0.622991	0.442876	0.0868825	0.0414568	1.62362e-08	0.169953	0.405412	0.397373	-2.77741e-17	0.239155	0.63906	0.000102771	0.000935855
	0.945494	0.926999	0.939817	0.371732	0.342544	0.103888	0.475217	0.559275	0.403779	0.439939	0.215394	0.427632	0.00519881	0.0292015	4.64932e-06	0.174157	0.347632	2.63047e-17	0.000305092	0.000327939	0.277987	0.560496	0.145883	4.38909e-12	1.58985e-06	0.174026	1.68472e-05	0.158724	0.298171	0.00242435	5.08291e-13	0.235775	0.111846	0.260963	0.361811	0.178264	0.626692	0.44463	0.0877171	0.040936	1.70245e-08	0.167664	0.405393	0.398349	-2.73333e-17	0.24039	0.637919	0.000106959	0.000968696
	0.943872	0.926231	0.941167	0.37122	0.342256	0.105761	0.476006	0.557461	0.40627	0.441983	0.214327	0.428943	0.00536115	0.0297297	4.44145e-06	0.172429	0.347966	1.31523e-17	0.000294025	0.000340385	0.277671	0.559727	0.144512	4.71165e-12	1.51329e-06	0.17393	1.61279e-05	0.15929	0.296919	0.00242229	4.72338e-13	0.238549	0.11022	0.260443	0.362707	0.180225	0.630372	0.446353	0.0885517	0.040422	1.78684e-08	0.16539	0.405371	0.399321	-1.03161e-16	0.241607	0.636769	0.000111307	0.00100259
	0.942234	0.925441	0.942481	0.370714	0.341959	0.107657	0.476757	0.555613	0.408735	0.443993	0.213266	0.430236	0.00552802	0.0302645	4.24295e-06	0.170717	0.348305	-6.57617e-17	0.00028333	0.000353268	0.27734	0.558963	0.143153	5.05766e-12	1.44028e-06	0.173836	1.54378e-05	0.159862	0.295672	0.00242224	4.38802e-13	0.241336	0.108606	0.259934	0.363586	0.182194	0.63403	0.448047	0.0893863	0.0399147	1.87704e-08	0.163131	0.405347	0.40029	-2.23075e-16	0.242806	0.63561	0.00011582	0.00103757
	0.94058	0.924629	0.943758	0.370214	0.341653	0.109578	0.477471	0.553733	0.411174	0.445968	0.21221	0.431509	0.0056995	0.0308059	4.05345e-06	0.169023	0.348648	3.9457e-17	0.000272998	0.000366602	0.276994	0.558203	0.141807	5.42847e-12	1.37065e-06	0.173745	1.47757e-05	0.160439	0.29443	0.0024242	4.07737e-13	0.244135	0.107005	0.259437	0.364447	0.184173	0.637665	0.449709	0.0902206	0.0394143	1.97331e-08	0.160887	0.405319	0.401255	-2.58343e-16	0.243987	0.634442	0.000120504	0.00107366
	0.93891	0.923796	0.944999	0.36972	0.341336	0.111522	0.478147	0.55182	0.413587	0.447906	0.21116	0.432764	0.00587572	0.0313538	3.87259e-06	0.167346	0.348995	5.26093e-17	0.000263016	0.000380402	0.276632	0.557449	0.140475	5.82568e-12	1.30426e-06	0.173657	1.41407e-05	0.161022	0.293193	0.00242816	3.78748e-13	0.246945	0.105417	0.258951	0.36529	0.186159	0.641277	0.45134	0.0910546	0.0389208	2.07593e-08	0.158659	0.40529	0.402216	1.11097e-16	0.245148	0.633266	0.000125365	0.00111089
	0.937226	0.922944	0.946205	0.369232	0.34101	0.113489	0.478785	0.549876	0.415972	0.449809	0.210116	0.434	0.00605678	0.0319083	3.70003e-06	0.165688	0.349346	-3.9457e-17	0.000253373	0.000394681	0.276256	0.5567	0.139155	6.25157e-12	1.24096e-06	0.173572	1.35315e-05	0.16161	0.291962	0.00243412	3.5173e-13	0.249766	0.103843	0.258477	0.366115	0.188155	0.644866	0.45294	0.0918881	0.0384343	2.18522e-08	0.156447	0.405257	0.403173	-7.93546e-17	0.246291	0.632082	0.00013041	0.0011493
	0.935526	0.922073	0.947376	0.368751	0.340675	0.115481	0.479386	0.547901	0.418329	0.451675	0.209079	0.435217	0.0062428	0.0324695	3.53542e-06	0.164049	0.3497	-3.9457e-17	0.00024406	0.000409455	0.275865	0.555956	0.13785	6.70794e-12	1.18062e-06	0.17349	1.29474e-05	0.162204	0.290736	0.00244206	3.26736e-13	0.252598	0.102281	0.258016	0.366923	0.190158	0.648431	0.454508	0.092721	0.0379549	2.30149e-08	0.15425	0.405221	0.404124	-1.19032e-16	0.247414	0.630889	0.000135645	0.00118892
	0.933812	0.921185	0.948511	0.368277	0.340329	0.117496	0.479949	0.545896	0.420657	0.453503	0.20805	0.436415	0.00643389	0.0330372	3.37846e-06	0.162428	0.350058	2.63047e-17	0.000235065	0.00042474	0.275459	0.555219	0.136559	7.19671e-12	1.12309e-06	0.173412	1.23872e-05	0.162804	0.289516	0.00245197	3.03713e-13	0.255441	0.100733	0.257569	0.367713	0.19217	0.651971	0.456044	0.0935532	0.0374826	2.42509e-08	0.15207	0.405182	0.405071	-1.41957e-16	0.248517	0.629689	0.000141076	0.00122979
	0.932084	0.920281	0.949612	0.367809	0.339973	0.119536	0.480474	0.543861	0.422956	0.455293	0.207028	0.437594	0.00663016	0.0336115	3.22884e-06	0.160827	0.350419	0	0.00022638	0.000440552	0.275038	0.554487	0.135282	7.72076e-12	1.06827e-06	0.173337	1.18501e-05	0.163409	0.288301	0.00246387	2.81821e-13	0.258295	0.0991989	0.257135	0.368485	0.19419	0.655487	0.457546	0.0943845	0.0370174	2.55637e-08	0.149906	0.40514	0.406013	-1.15505e-16	0.249601	0.628481	0.00014671	0.00127193
	0.930342	0.91936	0.950678	0.367349	0.339606	0.121599	0.480962	0.541797	0.425225	0.457045	0.206015	0.438754	0.00683174	0.0341924	3.08628e-06	0.159245	0.350784	-3.9457e-17	0.000217993	0.000456906	0.274601	0.553762	0.134021	8.28157e-12	1.01601e-06	0.173265	1.13351e-05	0.16402	0.287093	0.00247774	2.61715e-13	0.261158	0.097678	0.256715	0.369239	0.196218	0.658977	0.459016	0.0952147	0.0365595	2.69572e-08	0.147758	0.405095	0.40695	-6.70106e-17	0.250664	0.627265	0.000152554	0.00131539
	0.928586	0.918426	0.951711	0.366896	0.33923	0.123687	0.481412	0.539704	0.427463	0.458758	0.205011	0.439896	0.00703874	0.0347799	2.95049e-06	0.157683	0.351151	-3.9457e-17	0.000209896	0.00047382	0.274151	0.553043	0.132774	8.88268e-12	9.66221e-07	0.173197	1.08415e-05	0.164637	0.285891	0.00249357	2.42844e-13	0.264031	0.0961709	0.25631	0.369975	0.198253	0.662442	0.460453	0.0960438	0.0361089	2.84354e-08	0.145627	0.405046	0.407881	4.49676e-17	0.251706	0.626042	0.000158615	0.00136019
	0.926817	0.917478	0.952709	0.36645	0.338843	0.125798	0.481825	0.537583	0.42967	0.460432	0.204016	0.441018	0.00725129	0.035374	2.82121e-06	0.156142	0.351521	6.57617e-17	0.00020208	0.000491311	0.273685	0.552331	0.131544	9.52612e-12	9.18777e-07	0.173133	1.03683e-05	0.16526	0.284696	0.00251138	2.25525e-13	0.266913	0.0946775	0.255921	0.370692	0.200296	0.665881	0.461855	0.0968717	0.0356656	3.00026e-08	0.143513	0.404994	0.408806	-3.3329e-16	0.252728	0.624812	0.000164902	0.00140638
	0.925034	0.916517	0.953674	0.366012	0.338445	0.127934	0.4822	0.535435	0.431845	0.462066	0.203031	0.442122	0.00746951	0.0359747	2.69819e-06	0.154621	0.351893	0	0.000194535	0.000509397	0.273205	0.551625	0.130329	1.02154e-11	8.73574e-07	0.173074	9.9148e-06	0.165889	0.283507	0.00253115	2.09414e-13	0.269804	0.093198	0.255546	0.371392	0.202346	0.669294	0.463224	0.097698	0.0352298	3.16634e-08	0.141416	0.404938	0.409726	-2.02795e-17	0.253728	0.623574	0.00017142	0.001454
	0.923239	0.915546	0.954607	0.365581	0.338036	0.130093	0.482539	0.533261	0.433988	0.463659	0.202057	0.443207	0.00769352	0.036582	2.58117e-06	0.153121	0.352267	6.57617e-17	0.000187253	0.000528096	0.27271	0.550927	0.12913	1.09533e-11	8.30513e-07	0.173018	9.48018e-06	0.166523	0.282324	0.00255288	1.94249e-13	0.272703	0.0917325	0.255188	0.372074	0.204403	0.67268	0.464558	0.0985229	0.0348014	3.34226e-08	0.139336	0.404879	0.410638	-2.10731e-16	0.254707	0.62233	0.000178179	0.00150307
	0.921431	0.914563	0.955506	0.365159	0.337617	0.132277	0.48284	0.53106	0.436098	0.465211	0.201093	0.444273	0.00792347	0.0371957	2.46995e-06	0.151643	0.352644	-9.20664e-17	0.000180226	0.000547426	0.2722	0.550235	0.127948	1.17433e-11	7.89495e-07	0.172966	9.06372e-06	0.167164	0.281148	0.00257658	1.80346e-13	0.275611	0.090281	0.254847	0.372737	0.206467	0.676039	0.465858	0.099346	0.0343805	3.52851e-08	0.137273	0.404815	0.411545	1.59591e-16	0.255664	0.62108	0.000185187	0.00155365
	0.919611	0.913572	0.956373	0.364744	0.337186	0.134485	0.483104	0.528834	0.438175	0.466722	0.200141	0.44532	0.00815947	0.0378161	2.36428e-06	0.150186	0.353022	-2.63047e-17	0.000173445	0.000567407	0.271676	0.549551	0.126783	1.25892e-11	7.50427e-07	0.172919	8.66469e-06	0.167811	0.27998	0.00260225	1.67232e-13	0.278526	0.0888435	0.254522	0.373382	0.208539	0.67937	0.467122	0.100167	0.0339672	3.72563e-08	0.135228	0.404748	0.412444	-9.61073e-17	0.256599	0.619822	0.000192451	0.00160577
	0.917778	0.912572	0.957208	0.364338	0.336745	0.136717	0.483332	0.526583	0.440217	0.468192	0.1992	0.446348	0.00840166	0.0384429	2.26396e-06	0.14875	0.353402	1.31523e-17	0.000166903	0.000588059	0.271137	0.548874	0.125635	1.34946e-11	7.13222e-07	0.172876	8.2824e-06	0.168463	0.278818	0.00262988	1.55168e-13	0.281449	0.0874202	0.254215	0.374009	0.210617	0.682674	0.468352	0.100987	0.0335616	3.93418e-08	0.1332	0.404676	0.413336	-1.19914e-16	0.257511	0.618558	0.000199981	0.00165947
	0.915934	0.911565	0.958012	0.363939	0.336292	0.138973	0.483523	0.524309	0.442224	0.469619	0.198272	0.447358	0.00865017	0.0390763	2.16879e-06	0.147337	0.353784	3.9457e-17	0.000160591	0.000609402	0.270584	0.548205	0.124505	1.44639e-11	6.77794e-07	0.172838	7.9162e-06	0.169122	0.277663	0.00265948	1.4413e-13	0.284379	0.0860111	0.253926	0.374617	0.212701	0.68595	0.469545	0.101804	0.0331636	4.15476e-08	0.13119	0.4046	0.414221	-2.09849e-16	0.258401	0.617288	0.000207785	0.0017148
	0.914078	0.910552	0.958784	0.36355	0.335828	0.141253	0.483677	0.52201	0.444197	0.471003	0.197357	0.448349	0.00890514	0.0397162	2.07858e-06	0.145947	0.354166	6.57617e-17	0.000154503	0.000631456	0.270016	0.547543	0.123392	1.55009e-11	6.44061e-07	0.172804	7.56543e-06	0.169787	0.276516	0.00269106	1.33591e-13	0.287316	0.0846163	0.253656	0.375207	0.214792	0.689197	0.470703	0.102619	0.0327733	4.38799e-08	0.129198	0.404519	0.415098	-1.14623e-17	0.259268	0.616012	0.000215873	0.00177179
	0.912211	0.909534	0.959526	0.363169	0.335352	0.143557	0.483795	0.51969	0.446133	0.472345	0.196455	0.449322	0.00916671	0.0403625	1.99315e-06	0.144579	0.35455	-3.9457e-17	0.00014863	0.000654242	0.269435	0.546889	0.122298	1.66107e-11	6.11945e-07	0.172775	7.22949e-06	0.170458	0.275376	0.00272461	1.24024e-13	0.290259	0.0832357	0.253404	0.375779	0.216889	0.692415	0.471825	0.103431	0.0323908	4.63452e-08	0.127224	0.404434	0.415967	1.93978e-17	0.260112	0.61473	0.000224253	0.0018305
	0.910332	0.908512	0.960237	0.362796	0.334864	0.145885	0.483877	0.517347	0.448033	0.473643	0.195567	0.450276	0.00943502	0.0410152	1.91232e-06	0.143234	0.354935	3.9457e-17	0.000142967	0.000677783	0.268839	0.546243	0.121222	1.77981e-11	5.81373e-07	0.172752	6.90778e-06	0.171135	0.274243	0.00276015	1.15036e-13	0.293208	0.0818695	0.253172	0.376333	0.218992	0.695604	0.47291	0.104242	0.0320162	4.89506e-08	0.125268	0.404344	0.416828	-8.02364e-17	0.260933	0.613441	0.000232937	0.00189097
	0.908443	0.907486	0.960918	0.362433	0.334365	0.148238	0.483923	0.514983	0.449896	0.474897	0.194693	0.451211	0.00971022	0.0416744	1.83594e-06	0.141913	0.35532	3.9457e-17	0.000137505	0.000702101	0.268229	0.545605	0.120165	1.90686e-11	5.52273e-07	0.172733	6.59973e-06	0.171818	0.273119	0.00279767	1.06573e-13	0.296162	0.0805177	0.25296	0.376868	0.221101	0.698764	0.473959	0.105049	0.0316493	5.17032e-08	0.12333	0.404249	0.417681	-3.89719e-16	0.26173	0.612147	0.000241933	0.00195323
	0.906543	0.906459	0.961569	0.362078	0.333854	0.150614	0.483934	0.512598	0.451722	0.476107	0.193834	0.452128	0.00999244	0.0423399	1.76384e-06	0.140615	0.355706	-5.26093e-17	0.000132239	0.000727219	0.267605	0.544975	0.119126	2.04278e-11	5.24577e-07	0.172719	6.3048e-06	0.172507	0.272001	0.00283718	9.88724e-14	0.299122	0.0791802	0.252768	0.377384	0.223215	0.701894	0.474971	0.105854	0.0312904	5.46108e-08	0.121411	0.404148	0.418524	-4.93762e-17	0.262503	0.610847	0.000251251	0.00201735
	0.904633	0.90543	0.962192	0.361732	0.333331	0.153014	0.483909	0.510194	0.45351	0.477272	0.19299	0.453027	0.0102818	0.0430118	1.69588e-06	0.139341	0.356092	2.63047e-17	0.000127162	0.00075316	0.266967	0.544353	0.118108	2.18816e-11	4.98221e-07	0.172711	6.02244e-06	0.173202	0.270892	0.00287869	9.15923e-14	0.302086	0.0778572	0.252596	0.377882	0.225335	0.704994	0.475945	0.106656	0.0309394	5.76815e-08	0.119509	0.404043	0.419358	-1.64e-16	0.263252	0.609542	0.000260904	0.00208336
	0.902712	0.904401	0.962785	0.361396	0.332796	0.155438	0.483849	0.50777	0.455259	0.478393	0.192161	0.453907	0.0105786	0.04369	1.63192e-06	0.138092	0.356478	0	0.000122268	0.000779948	0.266316	0.543738	0.117108	2.34367e-11	4.73141e-07	0.172708	5.75216e-06	0.173904	0.26979	0.00292221	8.50219e-14	0.305055	0.0765487	0.252446	0.378362	0.227461	0.708063	0.476883	0.107455	0.0305964	6.09238e-08	0.117627	0.403931	0.420183	-2.38064e-17	0.263977	0.608231	0.000270901	0.00215132
	0.900781	0.903374	0.96335	0.361069	0.332249	0.157885	0.483754	0.505328	0.45697	0.479468	0.191349	0.45477	0.0108827	0.0443744	1.57183e-06	0.136867	0.356864	1.31523e-17	0.00011755	0.000807609	0.26565	0.543132	0.116129	2.50994e-11	4.49279e-07	0.17271	5.49346e-06	0.174611	0.268697	0.00296775	7.87931e-14	0.308027	0.0752546	0.252318	0.378823	0.229591	0.711102	0.477782	0.10825	0.0302614	6.43466e-08	0.115763	0.403814	0.420998	3.87956e-17	0.264678	0.606914	0.000281254	0.00222127
	0.898841	0.902348	0.963887	0.360751	0.331689	0.160357	0.483624	0.502868	0.458641	0.480498	0.190553	0.455614	0.0111946	0.0450651	1.51549e-06	0.135666	0.35725	-1.31523e-17	0.000113003	0.000836166	0.264971	0.542535	0.11517	2.68776e-11	4.26577e-07	0.172718	5.24588e-06	0.175325	0.267611	0.0030153	7.29848e-14	0.311003	0.073975	0.252212	0.379265	0.231727	0.71411	0.478644	0.109043	0.0299344	6.79592e-08	0.113917	0.403691	0.421804	-3.57978e-16	0.265354	0.605593	0.000291974	0.00229326
	0.896891	0.901325	0.964397	0.360442	0.331117	0.162852	0.48346	0.500391	0.460272	0.481482	0.189774	0.45644	0.0115142	0.045762	1.46277e-06	0.134491	0.357636	5.26093e-17	0.000108621	0.000865647	0.264279	0.541945	0.114231	2.87791e-11	4.04982e-07	0.172732	5.00896e-06	0.176044	0.266534	0.00306489	6.75707e-14	0.313982	0.0727098	0.252128	0.379689	0.233867	0.717087	0.479468	0.109832	0.0296156	7.17717e-08	0.11209	0.403562	0.422598	-1.36666e-16	0.266004	0.604265	0.000303072	0.00236736
	0.894931	0.900307	0.96488	0.360144	0.330533	0.16537	0.483262	0.497898	0.461863	0.48242	0.189013	0.457248	0.0118417	0.046465	1.41358e-06	0.133341	0.358021	-5.26093e-17	0.000104398	0.000896078	0.263573	0.541364	0.113313	3.08119e-11	3.84442e-07	0.172751	4.78226e-06	0.17677	0.265465	0.00311652	6.27085e-14	0.316964	0.0714592	0.252068	0.380095	0.236012	0.720032	0.480254	0.110617	0.0293048	7.57945e-08	0.110282	0.403426	0.423382	-6.17203e-17	0.26663	0.602933	0.000314563	0.00244361
	0.892963	0.899293	0.965336	0.359855	0.329935	0.167912	0.48303	0.495389	0.463412	0.483312	0.188269	0.458039	0.0121774	0.0471741	1.36781e-06	0.132216	0.358405	3.9457e-17	0.00010033	0.000927486	0.262854	0.540791	0.112416	3.29848e-11	3.64907e-07	0.172777	4.56536e-06	0.177502	0.264404	0.0031702	5.80567e-14	0.319948	0.0702231	0.252031	0.380482	0.238161	0.722945	0.481001	0.111399	0.0290023	8.00383e-08	0.108493	0.403284	0.424156	-1.79871e-16	0.267231	0.601595	0.000326457	0.00252205
	0.890985	0.898285	0.965766	0.359575	0.329325	0.170478	0.482765	0.492865	0.464921	0.484156	0.187543	0.458812	0.0125213	0.0478892	1.32537e-06	0.131118	0.358789	-3.9457e-17	9.64103e-05	0.000959899	0.262122	0.540226	0.11154	3.53077e-11	3.4633e-07	0.172808	4.35788e-06	0.17824	0.263351	0.00322595	5.38516e-14	0.322934	0.0690014	0.252018	0.38085	0.240315	0.725826	0.48171	0.112177	0.0287079	8.45149e-08	0.106722	0.403135	0.424917	-2.46881e-17	0.267806	0.600252	0.000338768	0.00260276
	0.888999	0.897285	0.96617	0.359306	0.328702	0.173067	0.482466	0.490327	0.466388	0.484954	0.186836	0.459567	0.0128736	0.0486104	1.28616e-06	0.130045	0.359171	7.8914e-17	9.26346e-05	0.000993345	0.261377	0.539669	0.110686	3.77901e-11	3.28666e-07	0.172846	4.1594e-06	0.178984	0.262307	0.00328377	4.99093e-14	0.325921	0.0677942	0.252029	0.3812	0.242472	0.728675	0.482381	0.112951	0.0284217	8.92361e-08	0.104971	0.402978	0.425668	-2.46881e-17	0.268356	0.598904	0.000351509	0.00268578
	0.887004	0.896292	0.96655	0.359046	0.328066	0.175678	0.482135	0.487776	0.467812	0.485705	0.186149	0.460305	0.0132345	0.0493374	1.25011e-06	0.128998	0.359552	1.31523e-17	8.89979e-05	0.00102785	0.260618	0.539121	0.109854	4.04432e-11	3.11872e-07	0.172889	3.96958e-06	0.179733	0.261271	0.00334368	4.62167e-14	0.328909	0.0666015	0.252066	0.381531	0.244634	0.731491	0.483012	0.113722	0.0281438	9.42147e-08	0.103238	0.402815	0.426406	-1.32258e-16	0.268879	0.59755	0.000364694	0.00277118
	0.885	0.895308	0.966904	0.358796	0.327417	0.178313	0.481771	0.485212	0.469195	0.486408	0.18548	0.461026	0.0136042	0.0500704	1.21714e-06	0.127978	0.359931	1.31523e-17	8.54955e-05	0.00106345	0.259847	0.538581	0.109043	4.32781e-11	2.95906e-07	0.172939	3.78804e-06	0.180489	0.260244	0.00340569	4.28789e-14	0.331898	0.0654232	0.252127	0.381844	0.246799	0.734275	0.483604	0.114488	0.0278742	9.94641e-08	0.101524	0.402644	0.427132	-1.32258e-16	0.269377	0.596192	0.000378337	0.002859
	0.882989	0.894334	0.967234	0.358557	0.326755	0.180971	0.481375	0.482637	0.470534	0.487064	0.184832	0.46173	0.0139828	0.0508092	1.18719e-06	0.126985	0.360309	-5.26093e-17	8.21226e-05	0.00110018	0.259064	0.538049	0.108255	4.63072e-11	2.8073e-07	0.172995	3.61444e-06	0.18125	0.259225	0.00346981	3.96331e-14	0.334887	0.0642593	0.252214	0.382138	0.248967	0.737025	0.484158	0.11525	0.0276128	1.04998e-07	0.0998297	0.402465	0.427846	-9.52256e-17	0.269849	0.594829	0.000392451	0.00294931
	0.880969	0.893371	0.96754	0.358327	0.32608	0.183652	0.480947	0.48005	0.471829	0.487671	0.184204	0.462416	0.0143705	0.0515537	1.16018e-06	0.126019	0.360686	0	7.88749e-05	0.00113806	0.258268	0.537525	0.107489	4.95434e-11	2.66305e-07	0.173058	3.44846e-06	0.182018	0.258215	0.00353606	3.66106e-14	0.337876	0.0631098	0.252327	0.382414	0.251139	0.739743	0.484672	0.116007	0.0273598	1.10832e-07	0.0981541	0.402279	0.428547	-1.99268e-16	0.270295	0.59346	0.000407053	0.00304218
	0.878942	0.892419	0.967823	0.358108	0.325391	0.186355	0.480488	0.477452	0.473081	0.488231	0.183596	0.463086	0.0147675	0.0523039	1.13608e-06	0.12508	0.36106	1.31523e-16	7.57481e-05	0.00117712	0.257459	0.537009	0.106746	5.30004e-11	2.52596e-07	0.173127	3.28977e-06	0.182791	0.257213	0.00360445	3.40744e-14	0.340863	0.0619747	0.252467	0.382671	0.253314	0.742427	0.485147	0.11676	0.0271152	1.1698e-07	0.0964975	0.402084	0.429234	8.4645e-17	0.270714	0.592087	0.000422157	0.00313765
	0.876907	0.89148	0.968084	0.357899	0.324689	0.189081	0.479998	0.474845	0.474289	0.488743	0.18301	0.463739	0.0151739	0.0530598	1.11481e-06	0.124168	0.361432	-2.63047e-17	7.2738e-05	0.00121741	0.256639	0.536501	0.106026	5.66929e-11	2.39569e-07	0.173203	3.13807e-06	0.183569	0.25622	0.00367499	3.14463e-14	0.34385	0.0608539	0.252634	0.38291	0.255491	0.745077	0.485583	0.117509	0.0268789	1.23459e-07	0.0948599	0.401881	0.429908	-1.26967e-16	0.271107	0.590708	0.00043778	0.00323579
	0.874864	0.890555	0.968321	0.3577	0.323973	0.191829	0.479477	0.47223	0.475453	0.489206	0.182445	0.464375	0.01559	0.0538211	1.09635e-06	0.123284	0.361803	-1.44676e-16	6.98404e-05	0.00125894	0.255806	0.536001	0.105329	6.06369e-11	2.27191e-07	0.173286	2.99307e-06	0.184354	0.255236	0.00374771	2.9094e-14	0.346835	0.0597475	0.252828	0.38313	0.257672	0.747693	0.485979	0.118252	0.0266511	1.30287e-07	0.0932414	0.401669	0.430569	-1.30494e-16	0.271473	0.589324	0.000453936	0.00333668
	0.872815	0.889644	0.968537	0.357512	0.323244	0.1946	0.478926	0.469606	0.476571	0.489621	0.181902	0.464995	0.0160158	0.054588	1.08065e-06	0.122428	0.362171	0	6.70517e-05	0.00130177	0.254961	0.53551	0.104656	6.48482e-11	2.15432e-07	0.173375	2.85448e-06	0.185144	0.254261	0.00382261	2.68732e-14	0.349818	0.0586552	0.25305	0.383331	0.259855	0.750275	0.486336	0.118991	0.0264317	1.3748e-07	0.091642	0.401449	0.431215	-1.64e-16	0.271813	0.587936	0.000470642	0.00344036
	0.870758	0.888748	0.968732	0.357334	0.322501	0.197392	0.478345	0.466974	0.477645	0.489987	0.181381	0.465599	0.0164517	0.0553603	1.06768e-06	0.1216	0.362536	-1.31523e-17	6.43678e-05	0.00134591	0.254105	0.535025	0.104006	6.93455e-11	2.0426e-07	0.173471	2.72204e-06	0.18594	0.253294	0.00389972	2.48889e-14	0.352798	0.0575772	0.253299	0.383514	0.26204	0.752823	0.486653	0.119726	0.0262207	1.45058e-07	0.0900616	0.401219	0.431847	1.42838e-16	0.272125	0.586542	0.000487917	0.00354691
	0.868694	0.887869	0.968906	0.357167	0.321744	0.200207	0.477735	0.464336	0.478673	0.490305	0.180882	0.466186	0.0168977	0.0561378	1.05742e-06	0.1208	0.362899	-2.63047e-17	6.17852e-05	0.00139142	0.253237	0.534549	0.10338	7.41471e-11	1.93648e-07	0.173574	2.59549e-06	0.186741	0.252336	0.00397905	2.30229e-14	0.355775	0.0565133	0.253578	0.383679	0.264227	0.755337	0.48693	0.120455	0.0260183	1.5304e-07	0.0885002	0.40098	0.432464	1.41075e-17	0.272411	0.585143	0.000505776	0.0036564
	0.866623	0.887007	0.969059	0.357009	0.320973	0.203043	0.477096	0.461692	0.479655	0.490573	0.180407	0.466758	0.0173541	0.0569206	1.04984e-06	0.120029	0.363259	-2.63047e-17	5.93002e-05	0.00143832	0.252357	0.53408	0.102779	7.92732e-11	1.83569e-07	0.173684	2.47458e-06	0.187547	0.251387	0.00406061	2.13015e-14	0.358749	0.0554636	0.253885	0.383825	0.266416	0.757816	0.487168	0.121179	0.0258243	1.61447e-07	0.0869579	0.400731	0.433066	-1.62236e-16	0.27267	0.583739	0.000524238	0.00376889
	0.864546	0.886163	0.969193	0.356863	0.320189	0.205901	0.476428	0.459044	0.480591	0.490793	0.179954	0.467314	0.017821	0.0577086	1.04493e-06	0.119286	0.363616	-3.9457e-17	5.69096e-05	0.00148665	0.251466	0.533619	0.102201	8.47454e-11	1.73998e-07	0.173801	2.35906e-06	0.188359	0.250447	0.00414443	1.95406e-14	0.361719	0.0544279	0.254222	0.383952	0.268607	0.76026	0.487366	0.121898	0.0256388	1.70301e-07	0.0854345	0.400472	0.433652	-6.34837e-17	0.272902	0.58233	0.000543321	0.00388445
	0.862462	0.885338	0.969307	0.356727	0.319391	0.20878	0.475733	0.45639	0.481481	0.490964	0.179525	0.467854	0.0182987	0.0585016	1.04268e-06	0.118572	0.363971	-3.9457e-17	5.46098e-05	0.00153645	0.250564	0.533165	0.101648	9.05861e-11	1.64909e-07	0.173926	2.24871e-06	0.189176	0.249516	0.00423053	1.83185e-14	0.364684	0.0534062	0.254588	0.384062	0.270799	0.762669	0.487525	0.122611	0.0254618	1.79623e-07	0.0839302	0.400204	0.434223	4.23225e-17	0.273107	0.580916	0.000563044	0.00400316
	0.860372	0.884532	0.969402	0.356601	0.318578	0.21168	0.475009	0.453733	0.482325	0.491086	0.179121	0.468379	0.0187873	0.0592996	1.04309e-06	0.117887	0.364322	7.8914e-17	5.23977e-05	0.00158776	0.249651	0.532718	0.10112	9.68196e-11	1.56279e-07	0.174057	2.14331e-06	0.189998	0.248593	0.00431891	1.68598e-14	0.367645	0.0523984	0.254985	0.384152	0.272993	0.765043	0.487644	0.123319	0.0252934	1.89439e-07	0.0824448	0.399925	0.434778	-2.64515e-17	0.273284	0.579496	0.000583427	0.00412508
	0.858276	0.883746	0.969479	0.356487	0.317752	0.214601	0.474259	0.451074	0.483121	0.491159	0.17874	0.468889	0.0192869	0.0601025	1.04615e-06	0.117232	0.36467	-1.31523e-17	5.02702e-05	0.00164062	0.248727	0.532278	0.100617	1.03472e-10	1.48086e-07	0.174196	2.04265e-06	0.190826	0.247679	0.00440961	1.54932e-14	0.3706	0.0514045	0.255412	0.384225	0.275187	0.767382	0.487723	0.124022	0.0251336	1.99772e-07	0.0809783	0.399635	0.435316	-5.29031e-18	0.273435	0.578071	0.000604489	0.0042503
	0.856173	0.882982	0.969538	0.356382	0.316911	0.217542	0.473481	0.448412	0.483871	0.491182	0.178384	0.469383	0.019798	0.0609102	1.05188e-06	0.116605	0.365015	5.26093e-17	4.82243e-05	0.00169507	0.247792	0.531846	0.100138	1.1057e-10	1.40308e-07	0.174342	1.94652e-06	0.191658	0.246775	0.00450263	1.43236e-14	0.37355	0.0504245	0.255869	0.384279	0.277383	0.769685	0.487762	0.124719	0.0249823	2.1065e-07	0.0795308	0.399335	0.435838	-6.8774e-17	0.273558	0.576641	0.00062625	0.00437887
	0.854065	0.88224	0.96958	0.356289	0.316057	0.220504	0.472678	0.445749	0.484573	0.491157	0.178053	0.469863	0.0203205	0.0617225	1.06029e-06	0.116009	0.365356	-6.57617e-17	4.6257e-05	0.00175115	0.246847	0.53142	0.0996853	1.18144e-10	1.32926e-07	0.174496	1.85473e-06	0.192495	0.245879	0.004598	1.343e-14	0.376493	0.0494581	0.256358	0.384314	0.279579	0.771953	0.487762	0.125411	0.0248397	2.22099e-07	0.0781021	0.399023	0.436343	-1.25204e-16	0.273654	0.575206	0.000648732	0.00451089
	0.851951	0.881521	0.969604	0.356206	0.315188	0.223487	0.471849	0.443085	0.485227	0.491083	0.177747	0.470328	0.0208547	0.0625395	1.0714e-06	0.115442	0.365694	3.9457e-17	4.43655e-05	0.00180891	0.245892	0.531	0.0992578	1.26223e-10	1.2592e-07	0.174657	1.7671e-06	0.193337	0.244992	0.00469574	1.24445e-14	0.37943	0.0485055	0.256879	0.384332	0.281775	0.774185	0.487722	0.126097	0.0247056	2.34148e-07	0.0766921	0.3987	0.436831	-6.34837e-17	0.273722	0.573765	0.000671956	0.00464642
	0.849832	0.880825	0.969613	0.356133	0.314305	0.226489	0.470994	0.440422	0.485834	0.490959	0.177466	0.470779	0.0214008	0.0633609	1.08524e-06	0.114905	0.366028	6.57617e-17	4.25472e-05	0.00186838	0.244927	0.530588	0.0988559	1.34842e-10	1.1927e-07	0.174825	1.68343e-06	0.194184	0.244114	0.00479587	1.13538e-14	0.38236	0.0475664	0.257431	0.384331	0.283972	0.776381	0.487642	0.126777	0.0245802	2.46827e-07	0.075301	0.398366	0.437301	6.17203e-17	0.273763	0.572318	0.000695944	0.00478554
	0.847707	0.880153	0.969606	0.356072	0.313407	0.229511	0.470115	0.437759	0.486393	0.490787	0.177211	0.471216	0.021959	0.0641867	1.10183e-06	0.114398	0.366358	-2.63047e-17	4.07992e-05	0.00192962	0.243951	0.530181	0.0984799	1.44034e-10	1.12961e-07	0.175002	1.60357e-06	0.195035	0.243244	0.00489841	1.05259e-14	0.385282	0.0466408	0.258015	0.384311	0.286169	0.778541	0.487524	0.127451	0.0244634	2.60168e-07	0.0739285	0.39802	0.437753	-1.37548e-16	0.273777	0.570866	0.000720718	0.00492834
	0.845577	0.879506	0.969583	0.356021	0.312496	0.232553	0.469211	0.435098	0.486904	0.490565	0.176983	0.471638	0.0225296	0.0650167	1.12121e-06	0.113921	0.366685	-1.44676e-16	3.91192e-05	0.00199266	0.242966	0.529781	0.09813	1.53838e-10	1.06975e-07	0.175185	1.52735e-06	0.195891	0.242384	0.00500338	9.67173e-15	0.388197	0.0457287	0.258632	0.384274	0.288365	0.780665	0.487365	0.128119	0.0243552	2.74204e-07	0.0725747	0.397662	0.438187	-2.34537e-16	0.273763	0.569408	0.000746303	0.00507489
	0.843442	0.878885	0.969546	0.35598	0.31157	0.235614	0.468284	0.43244	0.487367	0.490295	0.17678	0.472047	0.0231126	0.0658509	1.14342e-06	0.113474	0.367008	1.31523e-17	3.75046e-05	0.00205756	0.241971	0.529387	0.0978062	1.64293e-10	1.01296e-07	0.175377	1.4546e-06	0.196752	0.241532	0.0051108	8.97526e-15	0.391103	0.04483	0.259282	0.384218	0.290562	0.782753	0.487168	0.128781	0.0242557	2.8897e-07	0.0712395	0.397291	0.438602	-4.0559e-17	0.273722	0.567944	0.00077272	0.00522528
	0.841301	0.87829	0.969494	0.35595	0.310629	0.238694	0.467334	0.429785	0.487781	0.489976	0.176604	0.472442	0.0237084	0.0666892	1.16852e-06	0.113059	0.367326	1.31523e-16	3.5953e-05	0.00212436	0.240967	0.528999	0.0975088	1.75441e-10	9.59083e-08	0.175576	1.38518e-06	0.197616	0.24069	0.00522069	8.35764e-15	0.394	0.0439445	0.259964	0.384144	0.292757	0.784805	0.486931	0.129437	0.0241648	3.04501e-07	0.0699228	0.396908	0.438999	-1.6929e-16	0.273654	0.566475	0.000799995	0.00537959
	0.839156	0.877722	0.969429	0.355931	0.309675	0.241792	0.46636	0.427134	0.488147	0.489608	0.176455	0.472824	0.0243171	0.0675313	1.19656e-06	0.112673	0.367641	6.57617e-17	3.44622e-05	0.00219311	0.239954	0.528616	0.097238	1.87326e-10	9.07985e-08	0.175784	1.31895e-06	0.198485	0.239856	0.00533308	7.62174e-15	0.396887	0.0430722	0.260681	0.384052	0.294952	0.78682	0.486655	0.130087	0.0240826	3.20836e-07	0.0686246	0.396512	0.439376	-1.85161e-16	0.273558	0.565	0.000828153	0.0055379
	0.837006	0.877182	0.969351	0.355923	0.308706	0.244909	0.465365	0.424487	0.488465	0.489191	0.176333	0.473192	0.0249389	0.0683773	1.2276e-06	0.112319	0.367951	-3.9457e-17	3.30299e-05	0.00226386	0.238932	0.528239	0.0969938	1.99997e-10	8.59523e-08	0.175999	1.25575e-06	0.199358	0.239031	0.00544798	7.04354e-15	0.399765	0.0422129	0.261431	0.383942	0.297146	0.788798	0.48634	0.13073	0.0240091	3.38015e-07	0.0673447	0.396103	0.439735	-2.46881e-17	0.273435	0.563518	0.000857219	0.00570031
	0.834852	0.87667	0.96926	0.355925	0.307722	0.248044	0.464347	0.421846	0.488734	0.488726	0.176239	0.473548	0.0255741	0.0692269	1.26171e-06	0.111995	0.368257	3.9457e-17	3.1654e-05	0.00233666	0.237901	0.527867	0.0967765	2.13503e-10	8.13567e-08	0.176221	1.19546e-06	0.200235	0.238215	0.00556542	6.4522e-15	0.402632	0.0413667	0.262215	0.383814	0.299338	0.79074	0.485986	0.131368	0.0239443	3.56079e-07	0.0660832	0.395681	0.440073	-1.48129e-16	0.273284	0.562031	0.000887219	0.00586689
	0.832693	0.876186	0.969156	0.355938	0.306725	0.251198	0.463309	0.419211	0.488954	0.488213	0.176172	0.473891	0.0262228	0.0700801	1.29895e-06	0.111703	0.368559	-5.26093e-17	3.03323e-05	0.00241156	0.236862	0.527499	0.0965862	2.27899e-10	7.6999e-08	0.176452	1.13796e-06	0.201115	0.237407	0.00568541	6.17624e-15	0.405489	0.0405334	0.263033	0.383668	0.301529	0.792646	0.485594	0.131999	0.0238882	3.75072e-07	0.0648399	0.395246	0.440392	-1.86924e-16	0.273107	0.560537	0.00091818	0.00603773
	0.83053	0.875732	0.969041	0.355961	0.305713	0.254368	0.46225	0.416583	0.489125	0.487651	0.176133	0.474221	0.0268853	0.0709368	1.33942e-06	0.111442	0.368856	5.26093e-17	2.90629e-05	0.00248861	0.235814	0.527137	0.0964231	2.43241e-10	7.28675e-08	0.176691	1.08311e-06	0.202	0.236608	0.00580799	5.50605e-15	0.408335	0.0397129	0.263886	0.383504	0.303718	0.794514	0.485162	0.132623	0.0238408	3.9504e-07	0.0636147	0.394796	0.44069	-7.40643e-17	0.272902	0.559037	0.000950129	0.00621293
	0.828363	0.875308	0.968915	0.355995	0.304686	0.257556	0.461171	0.413963	0.489247	0.487041	0.176122	0.474539	0.0275617	0.0717967	1.3832e-06	0.111212	0.369149	5.26093e-17	2.78439e-05	0.00256786	0.234758	0.526779	0.0962873	2.5959e-10	6.89508e-08	0.176938	1.03081e-06	0.202888	0.235818	0.00593318	5.20381e-15	0.411169	0.0389052	0.264774	0.383322	0.305906	0.796346	0.484693	0.133241	0.0238021	4.1603e-07	0.0624077	0.394333	0.440968	-9.16987e-17	0.27267	0.557531	0.000983096	0.00639257
	0.826192	0.874915	0.968778	0.35604	0.303646	0.260761	0.460072	0.411351	0.48932	0.486384	0.176139	0.474845	0.0282524	0.0726597	1.43038e-06	0.111013	0.369437	1.44676e-16	2.66733e-05	0.00264937	0.233694	0.526426	0.0961789	2.77009e-10	6.52381e-08	0.177193	9.80928e-07	0.203779	0.235037	0.00606099	4.70445e-15	0.413991	0.03811	0.265697	0.383122	0.308091	0.79814	0.484185	0.133853	0.023772	4.38093e-07	0.0612186	0.393856	0.441225	-5.99568e-17	0.272411	0.556018	0.00101711	0.00657676
	0.824017	0.874552	0.968631	0.356095	0.302591	0.263982	0.458955	0.408748	0.489345	0.485679	0.176184	0.47514	0.0289575	0.0735258	1.48106e-06	0.110846	0.369721	-3.9457e-17	2.55494e-05	0.0027332	0.232622	0.526076	0.0960982	2.95569e-10	6.17191e-08	0.177456	9.33371e-07	0.204674	0.234264	0.00619145	4.24452e-15	0.4168	0.0373274	0.266655	0.382904	0.310274	0.799898	0.48364	0.134458	0.0237507	4.61281e-07	0.0600474	0.393364	0.441461	1.19914e-16	0.272125	0.554499	0.00105219	0.00676557
	0.821838	0.874221	0.968475	0.356161	0.301521	0.26722	0.457819	0.406154	0.48932	0.484926	0.176258	0.475423	0.0296772	0.0743948	1.53536e-06	0.110711	0.37	5.26093e-17	2.44704e-05	0.0028194	0.231543	0.525731	0.0960451	3.1534e-10	5.83841e-08	0.177727	8.88031e-07	0.205572	0.2335	0.00632458	3.88972e-15	0.419596	0.0365571	0.267649	0.382668	0.312454	0.801618	0.483056	0.135056	0.0237381	4.85648e-07	0.058894	0.392858	0.441676	-2.11612e-17	0.271813	0.552972	0.00108839	0.00695911
	0.819656	0.873922	0.968309	0.356237	0.300438	0.270474	0.456665	0.403572	0.489247	0.484126	0.176361	0.475694	0.0304117	0.0752666	1.59338e-06	0.110607	0.370275	0	2.34346e-05	0.00290802	0.230456	0.525389	0.09602	3.364e-10	5.52237e-08	0.178006	8.44809e-07	0.206473	0.232744	0.0064604	3.81087e-15	0.42238	0.0357992	0.268679	0.382415	0.314631	0.803302	0.482435	0.135648	0.0237343	5.11253e-07	0.0577583	0.392337	0.441869	-8.4645e-17	0.271473	0.551439	0.00112571	0.00715747
	0.81747	0.873655	0.968135	0.356323	0.29934	0.273743	0.455493	0.401	0.489125	0.483279	0.176493	0.475955	0.0311614	0.0761409	1.65525e-06	0.110536	0.370544	3.9457e-17	2.24404e-05	0.00299913	0.229363	0.52505	0.0960228	3.58831e-10	5.22293e-08	0.178293	8.03611e-07	0.207377	0.231997	0.00659895	3.37722e-15	0.425149	0.0350535	0.269745	0.382144	0.316806	0.804948	0.481776	0.136233	0.0237391	5.38156e-07	0.0566403	0.3918	0.44204	-1.23441e-16	0.271107	0.549899	0.00116421	0.00736075
	0.81528	0.873421	0.967953	0.35642	0.298228	0.277028	0.454305	0.398441	0.488954	0.482386	0.176654	0.476205	0.0319263	0.0770177	1.72111e-06	0.110496	0.370809	-6.57617e-17	2.14863e-05	0.00309279	0.228262	0.524715	0.0960538	3.82719e-10	4.93922e-08	0.178589	7.64346e-07	0.208283	0.231258	0.00674023	3.03556e-15	0.427904	0.0343199	0.270847	0.381855	0.318977	0.806556	0.48108	0.136812	0.0237527	5.66418e-07	0.0555398	0.391249	0.442189	-5.643e-17	0.270714	0.548352	0.00120391	0.00756905
	0.813088	0.87322	0.967763	0.356527	0.297102	0.280328	0.453101	0.395894	0.488734	0.481446	0.176844	0.476444	0.0327067	0.0778968	1.79108e-06	0.110488	0.371069	1.44676e-16	2.05706e-05	0.00318905	0.227155	0.524382	0.096113	4.08157e-10	4.67046e-08	0.178893	7.26927e-07	0.209193	0.230528	0.00688428	2.81216e-15	0.430644	0.0335983	0.271986	0.381549	0.321145	0.808128	0.480348	0.137383	0.0237749	5.96107e-07	0.0544567	0.390682	0.442316	-3.45634e-16	0.270295	0.546798	0.00124483	0.00778246
	0.810892	0.873052	0.967566	0.356645	0.295962	0.283642	0.451881	0.393361	0.488465	0.48046	0.177064	0.476673	0.0335028	0.078778	1.86532e-06	0.110513	0.371325	2.63047e-17	1.9692e-05	0.00328798	0.226042	0.524052	0.0962005	4.35242e-10	4.41588e-08	0.179205	6.91272e-07	0.210105	0.229806	0.00703112	2.65447e-15	0.433369	0.0328886	0.273161	0.381225	0.323309	0.809661	0.479578	0.137948	0.0238059	6.2729e-07	0.0533909	0.390099	0.44242	-3.87956e-17	0.269849	0.545236	0.00128703	0.0080011
	0.808694	0.872919	0.967363	0.356773	0.294808	0.286971	0.450646	0.390841	0.488147	0.479427	0.177314	0.476892	0.0343149	0.0796613	1.94399e-06	0.110569	0.371575	-2.63047e-17	1.88491e-05	0.00338964	0.224922	0.523725	0.0963166	4.64077e-10	4.17476e-08	0.179526	6.57299e-07	0.211019	0.229093	0.00718077	2.23396e-15	0.436078	0.0321907	0.274373	0.380883	0.325469	0.811158	0.478773	0.138506	0.0238456	6.6004e-07	0.0523423	0.389501	0.442501	-2.75096e-16	0.269377	0.543667	0.00133053	0.00822505
	0.806493	0.87282	0.967153	0.356911	0.29364	0.290313	0.449396	0.388336	0.487781	0.47835	0.177593	0.477101	0.0351431	0.0805464	2.02724e-06	0.110658	0.37182	-2.63047e-17	1.80404e-05	0.00349409	0.223797	0.523399	0.0964612	4.94774e-10	3.94642e-08	0.179854	6.24934e-07	0.211935	0.228388	0.00733325	2.3128e-15	0.438772	0.0315044	0.275623	0.380524	0.327625	0.812617	0.477931	0.139058	0.023894	6.94431e-07	0.0513108	0.388886	0.442559	-1.90451e-16	0.268879	0.54209	0.00137536	0.00845443
	0.804289	0.872755	0.966938	0.357059	0.292458	0.293669	0.448132	0.385847	0.487367	0.477226	0.177902	0.477301	0.0359878	0.0814332	2.11526e-06	0.110779	0.372061	6.57617e-17	1.72647e-05	0.0036014	0.222666	0.523075	0.0966346	5.27449e-10	3.73019e-08	0.180191	5.94104e-07	0.212854	0.227691	0.00748858	2.04999e-15	0.441449	0.0308296	0.276909	0.380148	0.329776	0.814038	0.477053	0.139602	0.0239512	7.30543e-07	0.0502964	0.388256	0.442594	-2.60989e-16	0.268356	0.540506	0.00142157	0.00868934
	0.802082	0.872726	0.966718	0.357218	0.291263	0.297038	0.446855	0.383373	0.486904	0.476058	0.178241	0.477491	0.036849	0.0823216	2.20821e-06	0.110933	0.372296	-1.31523e-17	1.65207e-05	0.00371163	0.221529	0.522753	0.0968367	5.62225e-10	3.52545e-08	0.180537	5.64738e-07	0.213774	0.227003	0.0076468	1.98428e-15	0.444109	0.0301663	0.278234	0.379754	0.331923	0.815422	0.47614	0.14014	0.024017	7.68457e-07	0.0492988	0.387608	0.442606	8.81718e-17	0.267806	0.538913	0.00146919	0.00892988
	0.799873	0.872731	0.966493	0.357386	0.290053	0.30042	0.445565	0.380917	0.486393	0.474846	0.17861	0.477672	0.0377271	0.0832113	2.30631e-06	0.111119	0.372526	1.31523e-17	1.58072e-05	0.00382486	0.220387	0.522432	0.0970678	5.99233e-10	3.33162e-08	0.18089	5.3677e-07	0.214697	0.226322	0.00780792	1.7346e-15	0.446752	0.0295144	0.279595	0.379343	0.334066	0.816768	0.475191	0.14067	0.0240915	8.08259e-07	0.048318	0.386945	0.442593	5.643e-17	0.267231	0.537313	0.00151826	0.00917617
	0.797662	0.872772	0.966264	0.357565	0.28883	0.303814	0.444263	0.378477	0.485834	0.473589	0.17901	0.477845	0.0386223	0.0841022	2.40974e-06	0.111338	0.372752	3.9457e-17	1.51229e-05	0.00394115	0.21924	0.522112	0.0973278	6.38615e-10	3.14813e-08	0.181252	5.10137e-07	0.21562	0.22565	0.00797196	1.65576e-15	0.449377	0.0288736	0.280995	0.378914	0.336203	0.818077	0.474208	0.141194	0.0241747	8.5004e-07	0.0473538	0.386264	0.442557	-9.87525e-17	0.26663	0.535704	0.00156882	0.00942831
	0.795448	0.872848	0.966032	0.357754	0.287594	0.30722	0.442949	0.376056	0.485227	0.472288	0.179439	0.478009	0.0395347	0.0849941	2.51872e-06	0.111589	0.372972	-2.63047e-17	1.44669e-05	0.00406057	0.218088	0.521793	0.097617	6.80516e-10	2.97445e-08	0.181623	4.84776e-07	0.216546	0.224985	0.00813895	1.43236e-15	0.451984	0.0282439	0.282432	0.378469	0.338334	0.819348	0.47319	0.141711	0.0242666	8.93893e-07	0.0464063	0.385566	0.442496	-1.05806e-16	0.266004	0.534088	0.0016209	0.00968641
	0.793233	0.87296	0.965797	0.357953	0.286344	0.310638	0.441624	0.373653	0.484573	0.470944	0.179899	0.478165	0.0404646	0.085887	2.63348e-06	0.111873	0.373187	2.63047e-17	1.38379e-05	0.00418318	0.216932	0.521474	0.0979353	7.25094e-10	2.81007e-08	0.182002	4.60631e-07	0.217472	0.224329	0.00830891	1.24839e-15	0.454572	0.0276252	0.283907	0.378006	0.340461	0.820581	0.472137	0.142221	0.0243672	9.39915e-07	0.0454751	0.384852	0.442412	-3.52687e-17	0.265354	0.532463	0.00167455	0.00995058
	0.791016	0.873108	0.965558	0.358161	0.285081	0.314067	0.440289	0.37127	0.483871	0.469556	0.18039	0.478313	0.0414123	0.0867805	2.75424e-06	0.11219	0.373397	3.9457e-17	1.3235e-05	0.00430907	0.215772	0.521155	0.098283	7.72515e-10	2.6545e-08	0.182389	4.37644e-07	0.2184	0.223681	0.00848186	1.23525e-15	0.457142	0.0270173	0.28542	0.377526	0.342581	0.821776	0.471051	0.142725	0.0244765	9.88211e-07	0.0445603	0.38412	0.442302	-1.51656e-16	0.264678	0.530829	0.00172981	0.0102209
	0.788797	0.873292	0.965318	0.35838	0.283804	0.317506	0.438943	0.368906	0.483121	0.468126	0.180911	0.478453	0.042378	0.0876745	2.88125e-06	0.11254	0.373602	2.63047e-17	1.2657e-05	0.0044383	0.214607	0.520835	0.09866	8.22955e-10	2.5073e-08	0.182784	4.15764e-07	0.219329	0.22304	0.00865782	1.11698e-15	0.459692	0.0264201	0.286972	0.37703	0.344696	0.822934	0.469931	0.143221	0.0245944	1.03889e-06	0.0436616	0.383371	0.442168	3.52687e-18	0.263977	0.529187	0.00178672	0.0104976
	0.786576	0.873512	0.965076	0.358608	0.282514	0.320956	0.437588	0.366563	0.482325	0.466654	0.181462	0.478586	0.0433618	0.088569	3.01478e-06	0.112922	0.373802	-1.31523e-17	1.21031e-05	0.00457096	0.213439	0.520516	0.0990664	8.76601e-10	2.36803e-08	0.183188	3.94937e-07	0.220259	0.222408	0.00883682	8.93584e-16	0.462222	0.0258336	0.288561	0.376516	0.346804	0.824053	0.468778	0.143711	0.024721	1.09205e-06	0.0427791	0.382604	0.442009	-1.23441e-16	0.263252	0.527536	0.00184533	0.0107806
	0.784354	0.873768	0.964833	0.358846	0.281212	0.324416	0.436224	0.364241	0.481481	0.465139	0.182044	0.478712	0.044364	0.0894635	3.15508e-06	0.113337	0.373997	7.8914e-17	1.15723e-05	0.0047071	0.212267	0.520195	0.0995024	9.3365e-10	2.23627e-08	0.1836	3.75117e-07	0.221189	0.221783	0.00901888	1.07756e-15	0.464733	0.0252576	0.29019	0.375985	0.348906	0.825135	0.467592	0.144194	0.0248562	1.14783e-06	0.0419125	0.381819	0.441824	0	0.262503	0.525876	0.00190567	0.0110702
	0.782131	0.874061	0.964589	0.359094	0.279896	0.327886	0.434852	0.361941	0.480591	0.463584	0.182657	0.478831	0.0453849	0.0903581	3.30245e-06	0.113785	0.374187	3.9457e-17	1.10636e-05	0.00484682	0.211092	0.519874	0.099968	9.94313e-10	2.11163e-08	0.184021	3.56256e-07	0.22212	0.221165	0.00920402	7.88456e-16	0.467222	0.0246919	0.291856	0.375438	0.351001	0.826179	0.466374	0.14467	0.025	1.20633e-06	0.0410618	0.381016	0.441615	-6.70106e-17	0.26173	0.524207	0.0019678	0.0113665
	0.779906	0.87439	0.964344	0.359352	0.278568	0.331364	0.433472	0.359663	0.479655	0.461987	0.1833	0.478943	0.0464246	0.0912525	3.45717e-06	0.114266	0.374371	2.63047e-17	1.05763e-05	0.00499018	0.209914	0.519551	0.100463	1.05881e-09	1.99373e-08	0.18445	3.3831e-07	0.223052	0.220556	0.00939225	8.14738e-16	0.469691	0.0241365	0.293561	0.374874	0.353089	0.827186	0.465124	0.145139	0.0251525	1.26769e-06	0.0402268	0.380196	0.44138	2.11612e-17	0.260933	0.522529	0.00203176	0.0116695
	0.77768	0.874755	0.9641	0.359619	0.277227	0.334851	0.432085	0.357408	0.478673	0.46035	0.183974	0.479049	0.0474833	0.0921466	3.61955e-06	0.11478	0.374551	-1.31523e-17	1.01094e-05	0.00513727	0.208733	0.519226	0.100988	1.12738e-09	1.88223e-08	0.184887	3.21235e-07	0.223983	0.219953	0.00958361	7.49033e-16	0.472139	0.0235913	0.295305	0.374293	0.35517	0.828154	0.463842	0.145601	0.0253136	1.33204e-06	0.0394074	0.379357	0.441119	-2.85677e-16	0.260112	0.520842	0.00209759	0.0119793
	0.775454	0.875157	0.963856	0.359896	0.275874	0.338347	0.430691	0.355177	0.477645	0.458672	0.184679	0.479148	0.0485614	0.0930401	3.78992e-06	0.115327	0.374725	-7.8914e-17	9.66212e-06	0.00528817	0.20755	0.5189	0.101543	1.20027e-09	1.77679e-08	0.185333	3.04992e-07	0.224915	0.219359	0.00977811	5.51919e-16	0.474565	0.023056	0.297087	0.373695	0.357244	0.829084	0.462528	0.146057	0.0254833	1.39952e-06	0.0386035	0.378501	0.440833	2.11612e-17	0.259268	0.519145	0.00216535	0.0122962
	0.773227	0.875595	0.963614	0.360182	0.274508	0.34185	0.429291	0.35297	0.476571	0.456955	0.185415	0.479242	0.049659	0.0939329	3.96861e-06	0.115906	0.374895	7.8914e-17	9.23373e-06	0.00544296	0.206364	0.518571	0.102128	1.27774e-09	1.67709e-08	0.185787	2.89542e-07	0.225847	0.218772	0.00997577	5.51919e-16	0.476969	0.0225307	0.298908	0.373081	0.35931	0.829977	0.461184	0.146506	0.0256616	1.47028e-06	0.0378149	0.377625	0.440521	-2.43354e-16	0.258401	0.517439	0.00223509	0.0126202
	0.770999	0.876069	0.963372	0.360478	0.273131	0.345361	0.427885	0.350787	0.475453	0.455199	0.186181	0.479331	0.0507762	0.0948247	4.15598e-06	0.116519	0.375059	3.9457e-17	8.82345e-06	0.00560171	0.205176	0.518239	0.102742	1.36008e-09	1.58282e-08	0.186249	2.74846e-07	0.226778	0.218192	0.0101766	6.04483e-16	0.47935	0.0220151	0.300768	0.372451	0.361368	0.830832	0.45981	0.146948	0.0258484	1.54446e-06	0.0370416	0.376732	0.440182	-9.16987e-17	0.257511	0.515723	0.00230684	0.0129515
	0.76877	0.876579	0.963133	0.360783	0.271741	0.348878	0.426475	0.34863	0.474289	0.453405	0.186978	0.479414	0.0519135	0.0957155	4.35238e-06	0.117164	0.375218	3.9457e-17	8.43056e-06	0.00576452	0.203987	0.517905	0.103387	1.44758e-09	1.4937e-08	0.18672	2.60871e-07	0.227709	0.217619	0.0103807	4.99356e-16	0.481709	0.0215091	0.302666	0.371804	0.363418	0.831648	0.458405	0.147384	0.0260438	1.62222e-06	0.0362834	0.37582	0.439818	-1.55182e-16	0.256599	0.513997	0.00238067	0.0132901
	0.766542	0.877125	0.962896	0.361098	0.270339	0.352403	0.42506	0.346498	0.473081	0.451572	0.187805	0.479492	0.0530709	0.096605	4.55821e-06	0.117843	0.375372	-3.9457e-17	8.05436e-06	0.00593147	0.202796	0.517567	0.104061	1.54056e-09	1.40946e-08	0.187199	2.47581e-07	0.228639	0.217054	0.0105879	4.59933e-16	0.484045	0.0210127	0.304603	0.37114	0.365459	0.832427	0.456971	0.147813	0.0262477	1.70374e-06	0.0355402	0.374889	0.439427	-7.05375e-17	0.255664	0.512262	0.00245663	0.0136362
	0.764313	0.877707	0.962662	0.361421	0.268926	0.355933	0.423641	0.344393	0.471829	0.449702	0.188663	0.479566	0.0542487	0.0974929	4.77386e-06	0.118554	0.375521	-1.31523e-17	7.69417e-06	0.00610265	0.201604	0.517226	0.104766	1.63934e-09	1.32984e-08	0.187686	2.34946e-07	0.229569	0.216495	0.0107984	4.2051e-16	0.486357	0.0205257	0.306578	0.37046	0.367492	0.833168	0.455508	0.148235	0.0264601	1.78917e-06	0.0348118	0.37394	0.43901	-7.05375e-17	0.254707	0.510516	0.00253477	0.0139899
	0.762084	0.878325	0.962431	0.361755	0.267501	0.359468	0.422218	0.342314	0.470534	0.447794	0.189552	0.479634	0.0554471	0.0983792	4.99976e-06	0.119299	0.375665	3.9457e-17	7.34936e-06	0.00627813	0.200411	0.516881	0.1055	1.74429e-09	1.25459e-08	0.188181	2.22932e-07	0.230498	0.215944	0.0110122	4.2051e-16	0.488645	0.0200479	0.308593	0.369765	0.369517	0.833871	0.454017	0.148651	0.026681	1.8787e-06	0.0340983	0.372971	0.438567	7.05375e-17	0.253728	0.50876	0.00261514	0.0143514
	0.759855	0.878978	0.962203	0.362097	0.266065	0.363009	0.420793	0.340263	0.469195	0.445851	0.190471	0.479699	0.0566662	0.0992637	5.23632e-06	0.120076	0.375804	1.31523e-17	7.0193e-06	0.00645802	0.199218	0.516532	0.106265	1.85576e-09	1.18348e-08	0.188685	2.11512e-07	0.231426	0.2154	0.0112292	3.15382e-16	0.49091	0.0195794	0.310646	0.369053	0.371532	0.834536	0.452497	0.14906	0.0269105	1.97252e-06	0.0333993	0.371984	0.438096	-7.75912e-17	0.252728	0.506994	0.0026978	0.0147207
	0.757627	0.879667	0.96198	0.362448	0.264617	0.366555	0.419366	0.338239	0.467812	0.443871	0.19142	0.47976	0.0579064	0.100146	5.48402e-06	0.120886	0.375938	-5.26093e-17	6.70339e-06	0.00664239	0.198023	0.516178	0.10706	1.97417e-09	1.11629e-08	0.189197	2.00657e-07	0.232353	0.214862	0.0114495	1.70832e-16	0.493149	0.0191198	0.312737	0.368324	0.373538	0.835163	0.45095	0.149463	0.0271483	2.07082e-06	0.0327149	0.370978	0.437599	-1.55182e-16	0.251706	0.505218	0.00278281	0.015098
	0.755399	0.88039	0.96176	0.362809	0.263159	0.370105	0.417936	0.336244	0.466388	0.441856	0.1924	0.479817	0.0591679	0.101026	5.74332e-06	0.121729	0.376067	1.31523e-17	6.40106e-06	0.00683135	0.196829	0.51582	0.107885	2.09991e-09	1.0528e-08	0.189717	1.9034e-07	0.233278	0.214332	0.0116732	3.02242e-16	0.495364	0.0186692	0.314867	0.36758	0.375534	0.835751	0.449375	0.14986	0.0273946	2.1738e-06	0.0320448	0.369953	0.437076	-1.83397e-16	0.250664	0.503431	0.00287022	0.0154835
	0.753172	0.881148	0.961546	0.363179	0.26169	0.373658	0.416506	0.334278	0.464921	0.439806	0.193411	0.479871	0.0604507	0.101904	6.01471e-06	0.122605	0.376191	-5.26093e-17	6.11175e-06	0.00702498	0.195635	0.515456	0.108741	2.23345e-09	9.92834e-09	0.190245	1.80536e-07	0.234202	0.213808	0.0119001	1.97114e-16	0.497554	0.0182274	0.317035	0.36682	0.377521	0.836302	0.447774	0.150251	0.0276493	2.28169e-06	0.031389	0.368909	0.436525	-2.53935e-16	0.249601	0.501633	0.00296009	0.0158772
	0.750946	0.881941	0.961336	0.363557	0.26021	0.377215	0.415074	0.332341	0.463412	0.437722	0.194451	0.479921	0.0617552	0.102779	6.29871e-06	0.123514	0.376309	2.63047e-17	5.83494e-06	0.00722338	0.194441	0.515088	0.109627	2.37524e-09	9.36185e-09	0.190781	1.7122e-07	0.235124	0.213291	0.0121304	1.83973e-16	0.499718	0.0177943	0.319242	0.366044	0.379497	0.836815	0.446146	0.150635	0.0279125	2.39469e-06	0.0307473	0.367846	0.435948	-1.19914e-16	0.248517	0.499825	0.00305248	0.0162793
	0.74872	0.882767	0.961133	0.363945	0.25872	0.380775	0.413643	0.330433	0.461863	0.435604	0.195522	0.479969	0.0630816	0.103651	6.59585e-06	0.124456	0.376423	-2.63047e-17	5.5701e-06	0.00742663	0.193248	0.514713	0.110543	2.52577e-09	8.8268e-09	0.191325	1.62368e-07	0.236045	0.21278	0.0123641	1.97114e-16	0.501856	0.0173697	0.321488	0.365253	0.381463	0.83729	0.444493	0.151013	0.0281839	2.51304e-06	0.0301197	0.366764	0.435344	2.39827e-16	0.247414	0.498006	0.00314746	0.0166899
	0.746496	0.883628	0.960935	0.364341	0.257219	0.384337	0.412211	0.328556	0.460272	0.433453	0.196622	0.480014	0.06443	0.10452	6.90669e-06	0.12543	0.376533	-1.31523e-17	5.31676e-06	0.00763484	0.192055	0.514332	0.111489	2.68558e-09	8.3215e-09	0.191878	1.53958e-07	0.236963	0.212276	0.0126011	5.25637e-17	0.503969	0.0169535	0.323771	0.364445	0.383419	0.837727	0.442815	0.151384	0.0284637	2.63698e-06	0.029506	0.365663	0.434712	1.48129e-16	0.246291	0.496176	0.00324507	0.0171092
	0.744272	0.884522	0.960743	0.364747	0.255709	0.387901	0.410781	0.326709	0.458641	0.431269	0.197753	0.480056	0.0658006	0.105386	7.23181e-06	0.126437	0.376637	5.26093e-17	5.07443e-06	0.00784811	0.190864	0.513946	0.112465	2.85521e-09	7.84435e-09	0.192438	1.45969e-07	0.23788	0.211778	0.0128415	5.25637e-17	0.506055	0.0165457	0.326092	0.363623	0.385364	0.838126	0.441112	0.15175	0.0287519	2.76676e-06	0.028906	0.364542	0.434054	-7.05375e-17	0.245148	0.494335	0.00334539	0.0175372
	0.742051	0.885448	0.960558	0.365161	0.254189	0.391466	0.409351	0.324894	0.45697	0.429054	0.198913	0.480097	0.0671936	0.106248	7.57181e-06	0.127477	0.376736	3.9457e-17	4.84266e-06	0.00806652	0.189674	0.513552	0.113472	3.03526e-09	7.39381e-09	0.193006	1.38382e-07	0.238794	0.211287	0.0130854	-2.62819e-17	0.508114	0.0161461	0.328452	0.362784	0.387298	0.838487	0.439385	0.15211	0.0290483	2.90265e-06	0.0283197	0.363403	0.433368	-4.93762e-17	0.243987	0.492483	0.00344849	0.0179742
	0.739831	0.886408	0.960379	0.365584	0.252659	0.395033	0.407924	0.32311	0.455259	0.426807	0.200103	0.480135	0.0686093	0.107107	7.92733e-06	0.128549	0.37683	2.63047e-17	4.62101e-06	0.00829019	0.188486	0.513152	0.11451	3.22633e-09	6.96845e-09	0.193583	1.31175e-07	0.239706	0.210802	0.0133326	1.31409e-16	0.510146	0.0157545	0.330849	0.36193	0.389221	0.83881	0.437635	0.152464	0.029353	3.04491e-06	0.027747	0.362244	0.432656	1.1286e-16	0.242806	0.49062	0.00355442	0.0184202
	0.737612	0.887399	0.960208	0.366016	0.25112	0.3986	0.406498	0.321358	0.45351	0.42453	0.201322	0.480172	0.0700479	0.107962	8.299e-06	0.129653	0.37692	3.9457e-17	4.40907e-06	0.0085192	0.1873	0.512744	0.115577	3.42909e-09	6.56691e-09	0.194167	1.24332e-07	0.240616	0.210323	0.0135832	0	0.512151	0.0153709	0.333284	0.361061	0.391133	0.839095	0.435861	0.152812	0.0296659	3.19383e-06	0.0271877	0.361066	0.431916	-1.97505e-16	0.241607	0.488746	0.00366325	0.0188754
	0.735396	0.888422	0.960045	0.366457	0.249572	0.402167	0.405075	0.319638	0.451722	0.422222	0.20257	0.480208	0.0715094	0.108813	8.68752e-06	0.130791	0.377005	0	4.20643e-06	0.00875366	0.186116	0.512329	0.116675	3.64423e-09	6.18788e-09	0.194759	1.17833e-07	0.241522	0.20985	0.0138373	7.88456e-17	0.514129	0.0149952	0.335757	0.360176	0.393032	0.839342	0.434065	0.153155	0.029987	3.3497e-06	0.0266418	0.359869	0.431149	-2.68042e-16	0.24039	0.48686	0.00377505	0.0193399
	0.733182	0.889477	0.959889	0.366906	0.248015	0.405733	0.403656	0.317951	0.449896	0.419885	0.203848	0.480242	0.0729941	0.109659	9.0936e-06	0.13196	0.377085	0	4.0127e-06	0.00899368	0.184935	0.511906	0.117803	3.87248e-09	5.83015e-09	0.195359	1.11663e-07	0.242426	0.209383	0.0140948	5.25637e-17	0.516078	0.0146271	0.338267	0.359277	0.39492	0.839551	0.432247	0.153492	0.0303163	3.51284e-06	0.026109	0.358653	0.430355	-2.89204e-16	0.239155	0.484963	0.00388989	0.0198138
	0.73097	0.890561	0.959742	0.367364	0.246449	0.409299	0.402239	0.316296	0.448033	0.41752	0.205155	0.480275	0.0745022	0.110501	9.51796e-06	0.133162	0.37716	-2.63047e-17	3.82751e-06	0.00923936	0.183756	0.511475	0.118962	4.11462e-09	5.49255e-09	0.195966	1.05806e-07	0.243327	0.208922	0.0143558	0	0.518	0.0142667	0.340814	0.358362	0.396795	0.839722	0.430407	0.153823	0.0306537	3.68356e-06	0.0255894	0.357418	0.429533	7.05375e-17	0.237903	0.483054	0.00400784	0.0202974
	0.72876	0.891676	0.959603	0.36783	0.244875	0.412863	0.400827	0.314676	0.446133	0.415126	0.206491	0.480308	0.0760339	0.111339	9.96138e-06	0.134396	0.37723	0	3.6505e-06	0.0094908	0.18258	0.511035	0.120151	4.37146e-09	5.17398e-09	0.196582	1.00246e-07	0.244225	0.208467	0.0146203	2.62819e-17	0.519893	0.0139137	0.343399	0.357432	0.398658	0.839855	0.428547	0.154149	0.0309992	3.8622e-06	0.0250827	0.356163	0.428685	-1.05806e-16	0.236634	0.481134	0.00412898	0.0207907
	0.726554	0.892821	0.959473	0.368305	0.243293	0.416426	0.39942	0.313089	0.444197	0.412704	0.207855	0.480341	0.0775892	0.112171	1.04246e-05	0.135662	0.377296	7.8914e-17	3.48133e-06	0.0097481	0.181408	0.510587	0.12137	4.64386e-09	4.87341e-09	0.197205	9.49687e-08	0.24512	0.208018	0.0148882	1.31409e-17	0.521758	0.0135682	0.34602	0.356487	0.400509	0.83995	0.426666	0.154469	0.0313528	4.0491e-06	0.0245889	0.35489	0.42781	5.643e-17	0.235348	0.479202	0.00425336	0.0212938
	0.72435	0.893994	0.959352	0.368789	0.241702	0.419986	0.398017	0.311536	0.442224	0.410256	0.209248	0.480373	0.0791685	0.112999	1.09086e-05	0.13696	0.377357	0	3.31966e-06	0.0100114	0.180239	0.510129	0.122619	4.93275e-09	4.58983e-09	0.197835	8.99602e-08	0.246011	0.207574	0.0151596	-7.88456e-17	0.523593	0.0132299	0.348678	0.355528	0.402346	0.840007	0.424766	0.154785	0.0317145	4.24464e-06	0.0241079	0.353598	0.426907	1.41075e-17	0.234045	0.477259	0.00438108	0.0218069
	0.722149	0.895196	0.959241	0.369281	0.240104	0.423544	0.39662	0.310017	0.440217	0.407781	0.210669	0.480405	0.0807719	0.113821	1.14141e-05	0.138291	0.377413	-6.57617e-17	3.16519e-06	0.0102807	0.179074	0.509663	0.123899	5.23908e-09	4.32232e-09	0.198474	8.52073e-08	0.246899	0.207136	0.0154345	-1.57691e-16	0.5254	0.0128987	0.351372	0.354553	0.404171	0.840026	0.422846	0.155095	0.0320841	4.44918e-06	0.0236396	0.352287	0.425977	1.55182e-16	0.232726	0.475303	0.00451219	0.0223302
	0.719951	0.896425	0.959139	0.369782	0.238499	0.427098	0.395228	0.308533	0.438175	0.405281	0.212118	0.480438	0.0823994	0.114638	1.1942e-05	0.139653	0.377464	6.57617e-17	3.0176e-06	0.0105563	0.177913	0.509187	0.125209	5.56388e-09	4.07e-09	0.199119	8.06975e-08	0.247784	0.206704	0.0157128	6.57047e-18	0.527177	0.0125746	0.354103	0.353565	0.405981	0.840007	0.420908	0.1554	0.0324616	4.66311e-06	0.0231838	0.350957	0.425021	-2.53935e-16	0.231392	0.473336	0.00464679	0.0228637
	0.717757	0.897681	0.959047	0.370291	0.236887	0.430649	0.393843	0.307085	0.436098	0.402756	0.213595	0.480471	0.0840514	0.115449	1.24933e-05	0.141047	0.377511	7.8914e-17	2.87661e-06	0.0108382	0.176756	0.5087	0.126549	5.90823e-09	3.83202e-09	0.199772	7.64188e-08	0.248664	0.206276	0.0159947	-1.05127e-16	0.528925	0.0122574	0.35687	0.352561	0.407779	0.83995	0.418952	0.1557	0.0328471	4.88686e-06	0.0227404	0.349608	0.424037	3.52687e-17	0.230042	0.471358	0.00478494	0.0234077
	0.715567	0.898964	0.958966	0.370809	0.235267	0.434195	0.392464	0.305671	0.433988	0.400207	0.215099	0.480505	0.0857279	0.116254	1.30689e-05	0.142472	0.377553	-2.63047e-17	2.74193e-06	0.0111264	0.175604	0.508204	0.127919	6.27326e-09	3.6076e-09	0.200433	7.23597e-08	0.249541	0.205855	0.0162801	-9.19866e-17	0.530643	0.011947	0.359672	0.351543	0.409562	0.839855	0.416979	0.155995	0.0332405	5.12084e-06	0.0223094	0.348241	0.423026	-1.34021e-16	0.228678	0.469367	0.00492673	0.0239622
	0.71338	0.900272	0.958895	0.371335	0.233641	0.437737	0.391093	0.304294	0.431845	0.397634	0.216631	0.480539	0.0874291	0.117053	1.36699e-05	0.143929	0.377591	1.31523e-17	2.6133e-06	0.0114212	0.174456	0.507697	0.129319	6.66018e-09	3.39598e-09	0.201101	6.85094e-08	0.250414	0.205438	0.016569	-6.57047e-18	0.532331	0.0116433	0.36251	0.350511	0.411331	0.839722	0.414988	0.156285	0.0336417	5.36549e-06	0.0218907	0.346855	0.421989	5.643e-17	0.227298	0.467364	0.00507223	0.0245274
	0.711197	0.901605	0.958834	0.371869	0.232008	0.441274	0.389729	0.302952	0.42967	0.395037	0.21819	0.480575	0.0891552	0.117846	1.42972e-05	0.145417	0.377624	1.05219e-16	2.49045e-06	0.0117226	0.173314	0.50718	0.13075	7.07025e-09	3.19646e-09	0.201776	6.48575e-08	0.251283	0.205026	0.0168614	-1.05127e-16	0.533989	0.0113461	0.365383	0.349464	0.413086	0.839551	0.412982	0.156571	0.0340507	5.62129e-06	0.0214841	0.34545	0.420925	-7.05375e-18	0.225905	0.46535	0.00522153	0.0251034
	0.709019	0.902962	0.958784	0.372412	0.23037	0.444805	0.388372	0.301646	0.427463	0.392419	0.219776	0.480612	0.0909062	0.118632	1.4952e-05	0.146937	0.377652	-2.63047e-17	2.37314e-06	0.0120308	0.172177	0.506652	0.13221	7.50483e-09	3.00835e-09	0.202458	6.13942e-08	0.252147	0.20462	0.0171573	-1.83973e-16	0.535617	0.0110555	0.368291	0.348403	0.414827	0.839342	0.41096	0.156852	0.0344674	5.8887e-06	0.0210896	0.344027	0.419834	-2.2572e-16	0.224497	0.463323	0.00537472	0.0256904
	0.706845	0.904342	0.958746	0.372964	0.228725	0.448331	0.387024	0.300377	0.425225	0.389779	0.221388	0.480651	0.0926824	0.119412	1.56353e-05	0.148488	0.377676	5.26093e-17	2.26113e-06	0.0123459	0.171046	0.506112	0.133701	7.96531e-09	2.83104e-09	0.203148	5.811e-08	0.253007	0.204218	0.0174567	-9.8557e-17	0.537214	0.0107712	0.371234	0.347329	0.416552	0.839095	0.408923	0.157129	0.0348918	6.16822e-06	0.0207071	0.342586	0.418717	-1.55182e-16	0.223076	0.461284	0.00553186	0.0262884
	0.704676	0.905745	0.958719	0.373524	0.227075	0.451849	0.385685	0.299144	0.422956	0.387118	0.223027	0.480692	0.0944838	0.120185	1.63484e-05	0.150069	0.377695	-6.57617e-17	2.15419e-06	0.0126679	0.169921	0.505561	0.135221	8.45321e-09	2.6639e-09	0.203845	5.4996e-08	0.253863	0.203822	0.0177596	-1.31409e-17	0.53878	0.0104932	0.374211	0.34624	0.418262	0.83881	0.406871	0.157401	0.0353239	6.46039e-06	0.0203364	0.341127	0.417573	-7.05375e-18	0.221642	0.459234	0.00569306	0.0268977
	0.702511	0.90717	0.958703	0.374092	0.22542	0.455361	0.384354	0.297948	0.420657	0.384437	0.224691	0.480734	0.0963106	0.12095	1.70925e-05	0.151682	0.37771	3.9457e-17	2.0521e-06	0.012997	0.168802	0.504998	0.136771	8.9701e-09	2.50639e-09	0.204548	5.20437e-08	0.254714	0.20343	0.018066	-2.62819e-17	0.540315	0.0102214	0.377222	0.345137	0.419957	0.838487	0.404806	0.15767	0.0357636	6.76572e-06	0.0199775	0.339649	0.416403	-1.6929e-16	0.220195	0.457171	0.0058584	0.0275184
	0.700352	0.908616	0.958699	0.374669	0.223759	0.458866	0.383033	0.296789	0.418329	0.381736	0.226382	0.480779	0.0981629	0.121708	1.78688e-05	0.153325	0.377719	1.31523e-17	1.95465e-06	0.0133334	0.167689	0.504422	0.138351	9.51763e-09	2.35795e-09	0.205259	4.92449e-08	0.255561	0.203042	0.0183759	-2.16825e-16	0.541819	0.00995554	0.380267	0.344021	0.421637	0.838126	0.402727	0.157934	0.0362108	7.0848e-06	0.0196303	0.338154	0.415207	-1.34021e-16	0.218735	0.455097	0.00602796	0.0281506
	0.698197	0.910082	0.958706	0.375254	0.222094	0.462363	0.381721	0.295668	0.415972	0.379017	0.228098	0.480826	0.100041	0.122459	1.86787e-05	0.154999	0.377725	6.57617e-17	1.86165e-06	0.0136771	0.166583	0.503835	0.139961	1.00976e-08	2.21808e-09	0.205976	4.6592e-08	0.256403	0.20266	0.0186894	-6.57047e-17	0.543292	0.00969567	0.383346	0.342891	0.423301	0.837727	0.400636	0.158194	0.0366656	7.41819e-06	0.0192947	0.336641	0.413984	-1.41075e-16	0.217264	0.45301	0.00620184	0.0287945
	0.696049	0.911567	0.958726	0.375848	0.220425	0.465851	0.380419	0.294584	0.413587	0.376279	0.229839	0.480876	0.101945	0.123202	1.95234e-05	0.156704	0.377726	-5.26093e-17	1.77289e-06	0.0140282	0.165484	0.503235	0.1416	1.07118e-08	2.0863e-09	0.206701	4.40777e-08	0.25724	0.202282	0.0190063	-1.05127e-16	0.544734	0.00944164	0.386457	0.341747	0.424948	0.83729	0.398533	0.158451	0.0371278	7.76652e-06	0.0189706	0.335111	0.412736	-1.6929e-16	0.215781	0.450912	0.00638012	0.0294501
	0.693906	0.913071	0.958758	0.37645	0.218751	0.469331	0.379128	0.293537	0.411174	0.373523	0.231605	0.480929	0.103874	0.123938	2.04044e-05	0.158438	0.377722	-1.31523e-17	1.6882e-06	0.014387	0.164392	0.502622	0.143269	1.13622e-08	1.96215e-09	0.207432	4.16948e-08	0.258072	0.201908	0.0193267	-5.25637e-17	0.546144	0.00919335	0.389601	0.34059	0.42658	0.836815	0.396419	0.158704	0.0375973	8.1304e-06	0.018658	0.333563	0.411462	-7.05375e-17	0.214286	0.448801	0.00656291	0.0301176
	0.691768	0.914592	0.958802	0.37706	0.217073	0.472802	0.377847	0.292528	0.408735	0.370751	0.233396	0.480984	0.105829	0.124665	2.13232e-05	0.160203	0.377713	0	1.60739e-06	0.0147534	0.163307	0.501996	0.144967	1.2051e-08	1.84521e-09	0.20817	3.94369e-08	0.258899	0.201538	0.0196506	-1.77403e-16	0.547522	0.00895069	0.392778	0.33942	0.428195	0.836302	0.394293	0.158953	0.0380742	8.5105e-06	0.0183568	0.331997	0.410162	-2.8215e-17	0.212781	0.446679	0.00675028	0.0307973
	0.689637	0.916129	0.958859	0.377679	0.215392	0.476264	0.376577	0.291557	0.40627	0.367962	0.235211	0.481043	0.107811	0.125384	2.22812e-05	0.161997	0.3777	2.63047e-17	1.5303e-06	0.0151276	0.16223	0.501357	0.146695	1.27802e-08	1.73506e-09	0.208914	3.72975e-08	0.259721	0.201173	0.019978	-1.51121e-16	0.548868	0.00871356	0.395987	0.338236	0.429793	0.835751	0.392158	0.159199	0.0385584	8.90749e-06	0.0180668	0.330415	0.408836	2.8215e-17	0.211265	0.444544	0.00694234	0.0314891
	0.687513	0.917682	0.958928	0.378307	0.213708	0.479715	0.375319	0.290624	0.403779	0.365158	0.23705	0.481104	0.109818	0.126094	2.32801e-05	0.163822	0.377683	-2.63047e-17	1.45676e-06	0.0155098	0.161161	0.500704	0.148452	1.35522e-08	1.63133e-09	0.209665	3.52706e-08	0.260537	0.200812	0.0203088	-1.18268e-16	0.550183	0.00848187	0.399227	0.337039	0.431374	0.835163	0.390013	0.159441	0.0390499	9.32209e-06	0.017788	0.328815	0.407485	-2.68042e-16	0.209739	0.442398	0.00713919	0.0321932
	0.685395	0.91925	0.95901	0.378943	0.21202	0.483156	0.374072	0.28973	0.401263	0.362339	0.238912	0.48117	0.111852	0.126796	2.43214e-05	0.165675	0.377661	1.44676e-16	1.38661e-06	0.0159001	0.1601	0.500038	0.150239	1.43693e-08	1.53364e-09	0.210423	3.33506e-08	0.261349	0.200455	0.0206431	-8.54161e-17	0.551465	0.00825552	0.402499	0.335829	0.432938	0.834536	0.387859	0.159681	0.0395484	9.75504e-06	0.0175204	0.327199	0.406109	-2.53935e-16	0.208203	0.44024	0.00734092	0.0329098
	0.683284	0.920831	0.959105	0.379587	0.21033	0.486586	0.372836	0.288873	0.398723	0.359506	0.240798	0.481238	0.113912	0.127489	2.5407e-05	0.167559	0.377634	-5.26093e-17	1.31971e-06	0.0162985	0.159047	0.499357	0.152054	1.52343e-08	1.44166e-09	0.211187	3.15319e-08	0.262155	0.200102	0.0209809	-1.97114e-17	0.552715	0.0080344	0.405801	0.334607	0.434485	0.833871	0.385697	0.159917	0.0400541	1.02071e-05	0.0172638	0.325566	0.404708	-1.83397e-16	0.206658	0.438069	0.00754762	0.033639
	0.681179	0.922425	0.959213	0.380241	0.208637	0.490005	0.371613	0.288055	0.39616	0.356659	0.242706	0.481311	0.115999	0.128173	2.65384e-05	0.169471	0.377603	9.20664e-17	1.25591e-06	0.0167052	0.158003	0.498662	0.153899	1.61496e-08	1.35506e-09	0.211957	2.98094e-08	0.262955	0.199752	0.0213221	-7.88456e-17	0.553933	0.00781842	0.409134	0.333371	0.436014	0.833168	0.383527	0.16015	0.0405669	1.0679e-05	0.0170183	0.323917	0.403283	4.23225e-17	0.205103	0.435888	0.00775941	0.0343809
	0.679082	0.924031	0.959334	0.380903	0.206942	0.493412	0.370402	0.287275	0.393573	0.353799	0.244637	0.481387	0.118111	0.128847	2.77175e-05	0.171412	0.377567	-2.63047e-17	1.19508e-06	0.0171204	0.156968	0.497953	0.155772	1.71183e-08	1.27353e-09	0.212733	2.81783e-08	0.26375	0.199407	0.0216667	-9.8557e-17	0.555118	0.00760749	0.412497	0.332123	0.437525	0.832427	0.381351	0.160381	0.0410865	1.11717e-05	0.0167836	0.322252	0.401832	-1.97505e-16	0.20354	0.433694	0.00797639	0.0351356
	0.676993	0.925648	0.959467	0.381573	0.205246	0.496807	0.369204	0.286533	0.390965	0.350928	0.246591	0.481468	0.120251	0.129513	2.89463e-05	0.173382	0.377526	1.31523e-17	1.13708e-06	0.0175442	0.155942	0.497229	0.157675	1.81432e-08	1.19679e-09	0.213516	2.66337e-08	0.264539	0.199065	0.0220147	-9.8557e-17	0.556271	0.00740151	0.41589	0.330863	0.439018	0.831648	0.379167	0.160609	0.0416132	1.1686e-05	0.0165599	0.320571	0.400357	4.23225e-17	0.201969	0.431489	0.00819864	0.0359033
	0.674911	0.927274	0.959614	0.382252	0.203548	0.50019	0.368019	0.285831	0.388335	0.348044	0.248566	0.481553	0.122416	0.130168	3.02266e-05	0.175381	0.377481	-6.57617e-17	1.08179e-06	0.0179766	0.154925	0.49649	0.159606	1.92276e-08	1.12456e-09	0.214305	2.51713e-08	0.265323	0.198726	0.022366	-2.10255e-16	0.557391	0.00720038	0.419312	0.32959	0.440492	0.830832	0.376978	0.160834	0.0421466	1.22227e-05	0.016347	0.318874	0.398858	0	0.20039	0.429272	0.00842629	0.0366842
	0.672838	0.928909	0.959774	0.38294	0.201849	0.50356	0.366847	0.285166	0.385684	0.34515	0.250562	0.481642	0.124609	0.130814	3.15606e-05	0.177407	0.37743	-1.31523e-17	1.02908e-06	0.0184179	0.153918	0.495736	0.161566	2.03747e-08	1.05659e-09	0.215099	2.37868e-08	0.266101	0.198391	0.0227208	-1.3798e-16	0.558479	0.00700402	0.422763	0.328305	0.441949	0.829977	0.374784	0.161057	0.0426868	1.27829e-05	0.0161448	0.317161	0.397335	-8.4645e-17	0.198803	0.427043	0.00865944	0.0374783
	0.670772	0.930551	0.959947	0.383637	0.200148	0.506917	0.365688	0.284541	0.383012	0.342246	0.25258	0.481735	0.126828	0.13145	3.29502e-05	0.179462	0.377376	1.31523e-17	9.7884e-07	0.0188681	0.15292	0.494967	0.163554	2.15882e-08	9.9262e-10	0.2159	2.24762e-08	0.266873	0.19806	0.0230789	-1.70832e-16	0.559533	0.00681234	0.426242	0.327007	0.443386	0.829084	0.372585	0.161278	0.0432337	1.33674e-05	0.0159533	0.315433	0.395788	2.8215e-17	0.197209	0.424804	0.00889819	0.0382858
	0.668715	0.9322	0.960133	0.384343	0.198448	0.51026	0.364543	0.283953	0.380322	0.339332	0.254618	0.481833	0.129073	0.132076	3.43976e-05	0.181545	0.377316	1.31523e-16	9.30962e-07	0.0193274	0.151933	0.494182	0.16557	2.28716e-08	9.32434e-10	0.216707	2.12357e-08	0.267639	0.197732	0.0234404	-1.97114e-16	0.560555	0.00662524	0.429748	0.325698	0.444804	0.828154	0.370382	0.161497	0.0437873	1.39772e-05	0.0157725	0.31369	0.394218	-2.8215e-16	0.195608	0.422552	0.00914265	0.0391067
	0.666667	0.933854	0.960332	0.385057	0.196747	0.513589	0.363412	0.283405	0.377612	0.33641	0.256676	0.481936	0.131345	0.132692	3.59052e-05	0.183655	0.377252	-1.31523e-17	8.85337e-07	0.0197959	0.150955	0.493381	0.167615	2.42289e-08	8.75809e-10	0.217519	2.00616e-08	0.2684	0.197407	0.0238051	-2.23396e-16	0.561545	0.00644263	0.433283	0.324376	0.446203	0.827186	0.368176	0.161713	0.0443474	1.46135e-05	0.0156022	0.311933	0.392624	-1.6929e-16	0.194001	0.42029	0.00939293	0.0399413
	0.664627	0.935513	0.960545	0.385781	0.195046	0.516903	0.362294	0.282895	0.374884	0.333479	0.258754	0.482043	0.133644	0.133297	3.74753e-05	0.185793	0.377183	6.57617e-17	8.41864e-07	0.0202737	0.149989	0.492565	0.169688	2.56642e-08	8.22541e-10	0.218337	1.89506e-08	0.269154	0.197085	0.0241732	-5.25637e-17	0.562501	0.00626443	0.436844	0.323043	0.447583	0.826179	0.365967	0.161928	0.044914	1.52772e-05	0.0154425	0.31016	0.391007	-1.41075e-17	0.192388	0.418016	0.00964915	0.0407896
	0.662597	0.937175	0.960771	0.386514	0.193345	0.520203	0.361191	0.282424	0.372139	0.330541	0.260852	0.482156	0.135969	0.133891	3.91102e-05	0.187958	0.377109	1.31523e-17	8.00446e-07	0.0207609	0.149032	0.491733	0.171789	2.71818e-08	7.72435e-10	0.21916	1.78993e-08	0.269902	0.196766	0.0245445	-2.62819e-17	0.563424	0.00609055	0.440432	0.321698	0.448943	0.825135	0.363755	0.162141	0.045487	1.59696e-05	0.0152933	0.308374	0.389367	2.11612e-16	0.190769	0.415731	0.00991142	0.0416517
	0.660576	0.938839	0.961009	0.387255	0.191645	0.523488	0.360103	0.281991	0.369377	0.327595	0.262969	0.482273	0.138321	0.134475	4.08125e-05	0.19015	0.37703	5.26093e-17	7.60989e-07	0.0212578	0.148087	0.490884	0.173918	2.87862e-08	7.25309e-10	0.219989	1.69047e-08	0.270645	0.196449	0.0249191	-7.22751e-17	0.564314	0.00592091	0.444045	0.320342	0.450283	0.824053	0.361543	0.162353	0.0460663	1.66916e-05	0.0151546	0.306573	0.387705	7.05375e-17	0.189145	0.413436	0.0101798	0.0425279
	0.658565	0.940504	0.961261	0.388006	0.189946	0.526757	0.359028	0.281597	0.366599	0.324644	0.265104	0.482396	0.1407	0.135048	4.25847e-05	0.192368	0.376946	-2.63047e-17	7.23404e-07	0.0217643	0.147153	0.490019	0.176074	3.04823e-08	6.8099e-10	0.220824	1.59637e-08	0.271381	0.196136	0.0252968	-1.57691e-16	0.565171	0.00575541	0.447685	0.318974	0.451603	0.822934	0.359329	0.162563	0.0466518	1.74446e-05	0.0150263	0.304759	0.386021	-1.26967e-16	0.187516	0.411129	0.0104545	0.0434181
	0.656564	0.942169	0.961526	0.388766	0.188249	0.53001	0.357969	0.281241	0.363805	0.321687	0.267258	0.482523	0.143105	0.135609	4.44296e-05	0.194613	0.376857	6.57617e-17	6.87608e-07	0.0222807	0.14623	0.489137	0.178258	3.22751e-08	6.39316e-10	0.221663	1.50736e-08	0.272111	0.195826	0.0256778	-9.19866e-17	0.565995	0.00559399	0.451349	0.317595	0.452903	0.821776	0.357115	0.162772	0.0472436	1.82298e-05	0.0149084	0.302931	0.384314	1.26967e-16	0.185882	0.408812	0.0107356	0.0443226
	0.654573	0.943832	0.961805	0.389536	0.186552	0.533248	0.356924	0.280923	0.360996	0.318725	0.269429	0.482656	0.145537	0.13616	4.63499e-05	0.196884	0.376763	-3.9457e-17	6.53517e-07	0.0228071	0.145318	0.488239	0.180469	3.41699e-08	6.00131e-10	0.222508	1.42318e-08	0.272835	0.195518	0.0260619	-1.57691e-16	0.566786	0.00543654	0.455037	0.316205	0.454182	0.820581	0.354901	0.16298	0.0478414	1.90484e-05	0.0148009	0.30109	0.382586	9.87525e-17	0.184244	0.406484	0.0110232	0.0452413
	0.652592	0.945494	0.962096	0.390315	0.184858	0.536468	0.355895	0.280644	0.358173	0.315759	0.271618	0.482795	0.147995	0.136699	4.83485e-05	0.199181	0.376664	9.20664e-17	6.21054e-07	0.0233436	0.144418	0.487324	0.182708	3.61724e-08	5.63292e-10	0.223358	1.34356e-08	0.273553	0.195212	0.0264491	-1.97114e-17	0.567544	0.00528301	0.45875	0.314804	0.455441	0.819348	0.352688	0.163187	0.0484452	1.99019e-05	0.0147037	0.299235	0.380836	-5.643e-17	0.182603	0.404145	0.0113175	0.0461745
	0.650622	0.947152	0.962399	0.391103	0.183166	0.539672	0.354881	0.280403	0.355337	0.312789	0.273823	0.482939	0.15048	0.137226	5.04283e-05	0.201503	0.37656	5.26093e-17	5.90145e-07	0.0238903	0.14353	0.486391	0.184974	3.82884e-08	5.28661e-10	0.224214	1.26826e-08	0.274264	0.194909	0.0268395	-1.31409e-16	0.568269	0.00513329	0.462486	0.313392	0.456679	0.818077	0.350477	0.163393	0.0490549	2.07916e-05	0.0146168	0.297369	0.379065	-1.97505e-16	0.180958	0.401796	0.0116185	0.0471223
	0.648663	0.948805	0.962716	0.391902	0.181477	0.542859	0.353882	0.2802	0.352488	0.309816	0.276045	0.483088	0.152991	0.137741	5.25925e-05	0.203851	0.376451	5.26093e-17	5.60718e-07	0.0244474	0.142654	0.485442	0.187266	4.05241e-08	4.9611e-10	0.225074	1.19707e-08	0.274969	0.194609	0.0272329	-7.88456e-17	0.568961	0.00498732	0.466245	0.311969	0.457895	0.816768	0.348268	0.163598	0.0496704	2.17189e-05	0.0145401	0.295489	0.377273	5.643e-17	0.179309	0.399437	0.0119263	0.0480847
	0.646716	0.950452	0.963045	0.392709	0.17979	0.546028	0.352898	0.280035	0.349627	0.306841	0.278283	0.483243	0.155528	0.138245	5.48443e-05	0.206223	0.376336	-2.63047e-17	5.32705e-07	0.0250149	0.14179	0.484475	0.189585	4.2886e-08	4.65517e-10	0.225939	1.12976e-08	0.275668	0.19431	0.0276293	-1.57691e-16	0.569619	0.00484502	0.470026	0.310535	0.459091	0.815422	0.346061	0.163802	0.0502917	2.26854e-05	0.0144737	0.293598	0.375461	0	0.177658	0.397068	0.0122412	0.0490618
	0.644779	0.952092	0.963387	0.393527	0.178107	0.549179	0.35193	0.279908	0.346755	0.303864	0.280536	0.483403	0.158092	0.138737	5.71869e-05	0.20862	0.376216	7.8914e-17	5.06041e-07	0.0255931	0.140939	0.483491	0.191931	4.53811e-08	4.36766e-10	0.226809	1.06613e-08	0.276361	0.194014	0.0280287	-2.10255e-16	0.570245	0.0047063	0.473829	0.309092	0.460265	0.814038	0.343858	0.164006	0.0509186	2.36926e-05	0.0144176	0.291695	0.373628	4.23225e-17	0.176005	0.39469	0.0125632	0.0500538
	0.642855	0.953724	0.963741	0.394354	0.176427	0.552312	0.350978	0.279818	0.343871	0.300885	0.282805	0.483569	0.160682	0.139216	5.96238e-05	0.211042	0.376091	-9.20664e-17	4.80664e-07	0.026182	0.1401	0.482489	0.194303	4.80166e-08	4.0975e-10	0.227683	1.00598e-08	0.277047	0.19372	0.0284311	-9.8557e-17	0.570837	0.0045711	0.477654	0.307637	0.461417	0.812617	0.341658	0.16421	0.051551	2.47421e-05	0.0143716	0.28978	0.371775	-2.68042e-16	0.17435	0.392301	0.0128924	0.0510608
	0.640942	0.955347	0.964107	0.395192	0.17475	0.555427	0.350042	0.279766	0.340978	0.297906	0.285088	0.483741	0.163298	0.139683	6.21584e-05	0.213487	0.37596	9.20664e-17	4.56514e-07	0.0267818	0.139275	0.48147	0.196701	5.08e-08	3.84367e-10	0.228563	9.49134e-09	0.277727	0.193428	0.0288364	-1.4455e-16	0.571397	0.00443935	0.481499	0.306173	0.462547	0.811158	0.339463	0.164414	0.052189	2.58355e-05	0.0143359	0.287854	0.369903	9.87525e-17	0.172693	0.389903	0.013229	0.0520828
	0.639042	0.956959	0.964486	0.39604	0.173078	0.558523	0.349121	0.279751	0.338075	0.294927	0.287385	0.483918	0.16594	0.140138	6.47945e-05	0.215957	0.375823	-6.57617e-17	4.33533e-07	0.0273926	0.138462	0.480432	0.199126	5.37394e-08	3.6052e-10	0.229446	8.95408e-09	0.278401	0.193138	0.0292445	-2.49678e-16	0.571923	0.00431096	0.485364	0.304699	0.463656	0.809661	0.337272	0.164618	0.0528322	2.69746e-05	0.0143104	0.285917	0.368011	1.41075e-17	0.171034	0.387495	0.0135731	0.05312
	0.637154	0.95856	0.964876	0.396897	0.171411	0.5616	0.348216	0.279774	0.335163	0.291949	0.289696	0.484101	0.168608	0.14058	6.75358e-05	0.21845	0.375681	2.63047e-17	4.11669e-07	0.0280145	0.137662	0.479377	0.201576	5.68432e-08	3.38119e-10	0.230334	8.4464e-09	0.279069	0.192849	0.0296555	-8.54161e-17	0.572417	0.00418586	0.489249	0.303215	0.464742	0.808128	0.335088	0.164821	0.0534808	2.81612e-05	0.014295	0.28397	0.3661	0	0.169375	0.385078	0.0139248	0.0541725
	0.635279	0.960147	0.965278	0.397766	0.169748	0.564658	0.347328	0.279833	0.332243	0.288972	0.29202	0.48429	0.171302	0.14101	7.03862e-05	0.220966	0.375534	-3.9457e-17	3.90867e-07	0.0286477	0.136876	0.478304	0.204051	6.01202e-08	3.17078e-10	0.231227	7.9667e-09	0.27973	0.192562	0.0300693	-1.77403e-16	0.572878	0.00406399	0.493152	0.301721	0.465805	0.806556	0.332909	0.165025	0.0541345	2.93971e-05	0.0142899	0.282012	0.364171	2.8215e-17	0.167715	0.382652	0.0142843	0.0552402
	0.633416	0.961721	0.965692	0.398644	0.16809	0.567696	0.346455	0.279929	0.329316	0.285996	0.294356	0.484485	0.174021	0.141426	7.33498e-05	0.223504	0.37538	1.31523e-17	3.7108e-07	0.0292922	0.136103	0.477213	0.206552	6.35798e-08	2.97317e-10	0.232124	7.51349e-09	0.280385	0.192277	0.0304859	-1.51121e-16	0.573305	0.00394528	0.497074	0.300217	0.466846	0.804948	0.330737	0.165229	0.0547933	3.06843e-05	0.0142949	0.280044	0.362223	1.41075e-17	0.166054	0.380218	0.0146517	0.0563234
	0.631567	0.963279	0.966117	0.399534	0.166437	0.570714	0.345599	0.280062	0.326382	0.283023	0.296705	0.484685	0.176766	0.14183	7.64307e-05	0.226065	0.375221	-9.20664e-17	3.5226e-07	0.0299483	0.135343	0.476103	0.209078	6.72318e-08	2.78759e-10	0.233024	7.08536e-09	0.281033	0.191994	0.0309051	-6.57047e-18	0.573701	0.00382965	0.501014	0.298705	0.467864	0.803302	0.328572	0.165434	0.055457	3.20246e-05	0.0143101	0.278067	0.360257	-8.4645e-17	0.164394	0.377774	0.0150271	0.0574221
	0.629732	0.96482	0.966553	0.400434	0.16479	0.573712	0.344759	0.28023	0.323441	0.280053	0.299065	0.484891	0.179537	0.14222	7.96332e-05	0.228649	0.375056	0	3.3436e-07	0.030616	0.134598	0.474975	0.21163	7.10864e-08	2.61334e-10	0.233929	6.68096e-09	0.281675	0.191712	0.031327	-1.24839e-16	0.574063	0.00371704	0.504972	0.297182	0.46886	0.801618	0.326415	0.165639	0.0561256	3.34203e-05	0.0143355	0.27608	0.358274	-2.8215e-17	0.162733	0.375322	0.0154107	0.0585364
	0.62791	0.966345	0.967	0.401345	0.163149	0.57669	0.343935	0.280435	0.320495	0.277086	0.301437	0.485103	0.182332	0.142598	8.29619e-05	0.231253	0.374884	0	3.17338e-07	0.0312954	0.133866	0.473829	0.214206	7.51545e-08	2.44973e-10	0.234838	6.29901e-09	0.282311	0.191431	0.0317515	-1.18268e-16	0.574393	0.00360738	0.508946	0.295651	0.469832	0.799898	0.324266	0.165845	0.056799	3.48734e-05	0.014371	0.274085	0.356273	1.6929e-16	0.161074	0.372862	0.0158025	0.0596664
	0.626103	0.96785	0.967458	0.402267	0.161515	0.579647	0.343128	0.280676	0.317544	0.274124	0.30382	0.48532	0.185152	0.142962	8.64212e-05	0.23388	0.374707	3.9457e-17	3.01153e-07	0.0319868	0.133149	0.472664	0.216806	7.94475e-08	2.29614e-10	0.235751	5.93831e-09	0.282941	0.191151	0.0321786	-1.31409e-16	0.57469	0.00350061	0.512936	0.294111	0.470781	0.79814	0.322126	0.166052	0.057477	3.63861e-05	0.0144168	0.27208	0.354255	1.1286e-16	0.159415	0.370394	0.0162028	0.060812
	0.62431	0.969335	0.967926	0.4032	0.159887	0.582584	0.342336	0.280952	0.314589	0.271165	0.306212	0.485544	0.187998	0.143313	9.0016e-05	0.236527	0.374523	2.63047e-17	2.85765e-07	0.0326901	0.132446	0.471481	0.219431	8.39773e-08	2.15196e-10	0.236668	5.5977e-09	0.283564	0.190873	0.0326081	-1.18268e-16	0.574954	0.00339666	0.516941	0.292562	0.471706	0.796346	0.319996	0.16626	0.0581595	3.79608e-05	0.0144728	0.270068	0.35222	-9.87525e-17	0.157758	0.367918	0.0166117	0.0619735
	0.622531	0.970799	0.968404	0.404144	0.158266	0.585499	0.341561	0.281264	0.31163	0.268212	0.308614	0.485773	0.190867	0.14365	9.37512e-05	0.239195	0.374333	7.8914e-17	2.71135e-07	0.0334056	0.131757	0.470279	0.22208	8.87565e-08	2.01663e-10	0.237588	5.2761e-09	0.284181	0.190596	0.0330402	-1.31409e-17	0.575187	0.00329546	0.520961	0.291005	0.472608	0.794514	0.317875	0.166469	0.0588465	3.95997e-05	0.014539	0.268047	0.35017	-2.39827e-16	0.156103	0.365435	0.0170293	0.0631509
	0.620767	0.97224	0.968892	0.4051	0.156652	0.588394	0.340803	0.28161	0.308668	0.265265	0.311026	0.486008	0.193762	0.143973	9.76319e-05	0.241883	0.374136	0	2.57229e-07	0.0341333	0.131083	0.469058	0.224752	9.37983e-08	1.88962e-10	0.238512	4.97248e-09	0.284792	0.19032	0.0334746	-2.10255e-16	0.575386	0.00319697	0.524995	0.289439	0.473487	0.792646	0.315765	0.16668	0.0595378	4.13053e-05	0.0146155	0.266019	0.348103	-9.87525e-17	0.154449	0.362944	0.0174557	0.0643442
	0.619019	0.973658	0.96939	0.406067	0.155045	0.591266	0.34006	0.281991	0.305704	0.262324	0.313446	0.486248	0.19668	0.144283	0.000101663	0.244592	0.373933	0	2.44012e-07	0.0348733	0.130423	0.467819	0.227449	9.91165e-08	1.77044e-10	0.239439	4.68587e-09	0.285397	0.190045	0.0339114	-9.19866e-17	0.575554	0.00310111	0.529043	0.287864	0.474341	0.79074	0.313666	0.166891	0.0602333	4.30802e-05	0.0147023	0.263984	0.346021	-2.11612e-16	0.152797	0.360446	0.0178911	0.0655536
	0.617285	0.975052	0.969897	0.407047	0.153446	0.594118	0.339334	0.282407	0.302738	0.259389	0.315874	0.486494	0.199623	0.144579	0.000105851	0.247319	0.373723	-7.8914e-17	2.31451e-07	0.0356259	0.129778	0.466561	0.230169	1.04726e-07	1.65861e-10	0.24037	4.41533e-09	0.285995	0.18977	0.0343504	-1.18268e-16	0.57569	0.00300782	0.533104	0.286282	0.475171	0.788798	0.311578	0.167104	0.0609328	4.4927e-05	0.0147993	0.261941	0.343923	8.4645e-17	0.151149	0.357941	0.0183357	0.066779
	0.615568	0.976419	0.970413	0.408038	0.151856	0.596947	0.338625	0.282856	0.299771	0.256462	0.31831	0.486745	0.202589	0.144862	0.0001102	0.250066	0.373507	0	2.19515e-07	0.036391	0.129148	0.465285	0.232912	1.10642e-07	1.55368e-10	0.241304	4.16e-09	0.286588	0.189497	0.0347917	-1.05127e-16	0.575794	0.00291706	0.537178	0.284691	0.475977	0.78682	0.309502	0.167319	0.0616364	4.68484e-05	0.0149067	0.259892	0.341811	-1.1286e-16	0.149503	0.355429	0.0187895	0.0680205
	0.613866	0.977759	0.970937	0.409041	0.150274	0.599754	0.337931	0.28334	0.296803	0.253542	0.320753	0.487002	0.205579	0.14513	0.000114717	0.252832	0.373283	-1.05219e-16	2.08173e-07	0.0371689	0.128533	0.463989	0.235677	1.1688e-07	1.45525e-10	0.242241	3.91905e-09	0.287174	0.189224	0.0352352	-1.83973e-16	0.575865	0.00282875	0.541263	0.283093	0.476759	0.784805	0.307438	0.167536	0.0623439	4.88472e-05	0.0150244	0.257837	0.339685	-5.643e-17	0.14786	0.352911	0.0192527	0.0692781
	0.61218	0.979071	0.97147	0.410056	0.148701	0.602539	0.337254	0.283856	0.293835	0.25063	0.323202	0.487264	0.208592	0.145384	0.000119407	0.255616	0.373053	5.26093e-17	1.97397e-07	0.0379596	0.127933	0.462675	0.238466	1.23457e-07	1.36292e-10	0.243182	3.69168e-09	0.287754	0.188952	0.0356807	-1.64262e-16	0.575906	0.00274284	0.545359	0.281487	0.477516	0.782753	0.305388	0.167754	0.063055	5.09263e-05	0.0151525	0.255776	0.337544	2.53935e-16	0.14622	0.350386	0.0197255	0.070552
	0.610511	0.980354	0.972011	0.411084	0.147136	0.605302	0.336593	0.284406	0.290867	0.247727	0.325658	0.487532	0.211628	0.145624	0.000124277	0.258418	0.372815	-5.91855e-17	1.87161e-07	0.0387632	0.127349	0.461342	0.241277	1.30392e-07	1.27632e-10	0.244125	3.47715e-09	0.288328	0.18868	0.0361283	-1.83973e-16	0.575914	0.00265927	0.549465	0.279874	0.478249	0.780665	0.30335	0.167974	0.0637699	5.30887e-05	0.015291	0.253709	0.33539	1.6929e-16	0.144584	0.347856	0.020208	0.0718421
	0.608859	0.981606	0.972559	0.412124	0.145581	0.608042	0.335949	0.284988	0.287901	0.244834	0.328119	0.487804	0.214686	0.14585	0.000129333	0.261238	0.37257	-1.31523e-17	1.77438e-07	0.0395799	0.126779	0.45999	0.244109	1.37703e-07	1.1951e-10	0.245072	3.27477e-09	0.288897	0.188409	0.0365779	-1.97114e-16	0.575891	0.002578	0.553581	0.278253	0.478957	0.778541	0.301327	0.168196	0.0644882	5.53376e-05	0.01544	0.251637	0.333222	1.41075e-16	0.142953	0.34532	0.0207004	0.0731486
	0.607223	0.982827	0.973114	0.413177	0.144036	0.610759	0.33532	0.285603	0.284937	0.241949	0.330585	0.488082	0.217768	0.146062	0.000134582	0.264074	0.372318	-9.86425e-17	1.68202e-07	0.0404098	0.126226	0.458619	0.246964	1.45408e-07	1.11894e-10	0.246021	3.08385e-09	0.289459	0.188138	0.0370295	-5.25637e-17	0.575837	0.00249896	0.557707	0.276625	0.479641	0.776381	0.299318	0.168421	0.0652099	5.76761e-05	0.0155995	0.24956	0.331042	-5.643e-17	0.141325	0.342779	0.0212027	0.0744713
	0.605604	0.984014	0.973677	0.414243	0.142501	0.613454	0.334708	0.286249	0.281975	0.239075	0.333056	0.488365	0.220871	0.146259	0.000140029	0.266928	0.372058	5.91855e-17	1.59432e-07	0.0412529	0.125687	0.45723	0.249841	1.5353e-07	1.04752e-10	0.246973	2.90378e-09	0.290016	0.187867	0.0374828	-1.18268e-16	0.575751	0.00242211	0.561841	0.27499	0.480299	0.774185	0.297324	0.168647	0.0659348	6.01075e-05	0.0157695	0.247479	0.328849	1.1286e-16	0.139702	0.340232	0.0217152	0.0758104
	0.604004	0.985168	0.974245	0.415322	0.140975	0.616126	0.334111	0.286927	0.279016	0.236212	0.335531	0.488653	0.223996	0.146442	0.000145684	0.269797	0.371791	-7.8914e-17	1.51104e-07	0.0421095	0.125164	0.455821	0.252738	1.62089e-07	9.80569e-11	0.247927	2.73395e-09	0.290566	0.187597	0.037938	-2.29966e-16	0.575635	0.00234739	0.565982	0.273348	0.480932	0.771953	0.295345	0.168876	0.0666629	6.26353e-05	0.0159502	0.245394	0.326644	5.643e-17	0.138084	0.33768	0.022238	0.0771658
	0.60242	0.986287	0.97482	0.416414	0.139461	0.618774	0.333531	0.287636	0.27606	0.233359	0.338009	0.488945	0.227143	0.14661	0.000151551	0.272683	0.371515	1.31523e-17	1.43197e-07	0.0429795	0.124657	0.454394	0.255657	1.71108e-07	9.17804e-11	0.248884	2.57379e-09	0.291111	0.187327	0.0383948	-1.18268e-16	0.575488	0.00227475	0.570131	0.2717	0.481541	0.769685	0.293381	0.169108	0.0673941	6.52631e-05	0.0161414	0.243304	0.324427	0	0.136471	0.335124	0.0227712	0.0785377
	0.600855	0.98737	0.975401	0.41752	0.137957	0.621399	0.332966	0.288376	0.273108	0.230518	0.340489	0.489243	0.230311	0.146764	0.00015764	0.275584	0.371232	-3.28808e-17	1.35689e-07	0.0438631	0.124166	0.452948	0.258597	1.80611e-07	8.5897e-11	0.249844	2.42278e-09	0.29165	0.187057	0.0388534	-2.23396e-16	0.57531	0.00220414	0.574287	0.270045	0.482124	0.767382	0.291434	0.169342	0.0681281	6.79945e-05	0.0163434	0.241212	0.322199	8.4645e-17	0.134863	0.332563	0.023315	0.079926
	0.599308	0.988416	0.975986	0.41864	0.136464	0.624001	0.332417	0.289146	0.270161	0.227689	0.342973	0.489545	0.233499	0.146904	0.000163957	0.2785	0.370941	5.26093e-17	1.28563e-07	0.0447603	0.12369	0.451483	0.261556	1.90623e-07	8.03826e-11	0.250806	2.28039e-09	0.292184	0.186787	0.0393134	-3.94228e-17	0.575101	0.00213551	0.578448	0.268384	0.482681	0.765043	0.289503	0.169579	0.0688648	7.08333e-05	0.0165561	0.239116	0.31996	-8.4645e-17	0.133261	0.329999	0.0238696	0.0813306
	0.597779	0.989423	0.976576	0.419773	0.134983	0.62658	0.331884	0.289946	0.267219	0.224871	0.345458	0.489851	0.236708	0.147029	0.000170511	0.28143	0.370642	-7.8914e-17	1.21799e-07	0.0456714	0.123231	0.45	0.264537	2.01169e-07	7.52147e-11	0.25177	2.14616e-09	0.292712	0.186517	0.039775	-1.77403e-16	0.574862	0.00206881	0.582615	0.266717	0.483213	0.762669	0.28759	0.169818	0.0696042	7.37835e-05	0.0167796	0.237018	0.31771	1.97505e-16	0.131665	0.32743	0.024435	0.0827517
	0.596269	0.990391	0.977171	0.42092	0.133513	0.629135	0.331367	0.290775	0.264282	0.222067	0.347944	0.490162	0.239938	0.147139	0.00017731	0.284375	0.370335	1.31523e-16	1.15379e-07	0.0465964	0.122787	0.448497	0.267537	2.12278e-07	7.03722e-11	0.252737	2.01963e-09	0.293234	0.186247	0.040238	-1.05127e-16	0.574593	0.002004	0.586786	0.265044	0.48372	0.76026	0.285693	0.17006	0.0703461	7.6849e-05	0.017014	0.234917	0.315451	-1.1286e-16	0.130075	0.324858	0.0250115	0.0841893
	0.594778	0.991318	0.97777	0.422081	0.132056	0.631666	0.330865	0.291634	0.261352	0.219275	0.350431	0.490477	0.243187	0.147235	0.000184361	0.287333	0.370019	1.11795e-16	1.09286e-07	0.0475353	0.122359	0.446976	0.270556	2.23978e-07	6.58347e-11	0.253705	1.90037e-09	0.293751	0.185977	0.0407024	-2.10255e-16	0.574294	0.00194103	0.590961	0.263365	0.484201	0.757816	0.283815	0.170305	0.0710904	8.00341e-05	0.0172593	0.232814	0.313181	5.643e-17	0.128492	0.322282	0.0255992	0.0856432
	0.593307	0.992205	0.978371	0.423257	0.13061	0.634173	0.330378	0.29252	0.258428	0.216497	0.352918	0.490796	0.246455	0.147316	0.000191675	0.290304	0.369694	1.31523e-17	1.03505e-07	0.0484883	0.121948	0.445437	0.273595	2.36299e-07	6.15837e-11	0.254676	1.78798e-09	0.294262	0.185706	0.0411681	-1.83973e-16	0.573965	0.00187985	0.595139	0.261681	0.484657	0.755337	0.281955	0.170554	0.0718369	8.33431e-05	0.0175156	0.230709	0.310902	-5.643e-17	0.126914	0.319704	0.0261982	0.0871136
	0.591854	0.993048	0.978976	0.424448	0.129178	0.636657	0.329907	0.293435	0.255512	0.213733	0.355405	0.491119	0.249742	0.147382	0.000199259	0.293288	0.369361	1.97285e-17	9.80197e-08	0.0494555	0.121552	0.443879	0.276653	2.49272e-07	5.76015e-11	0.255649	1.68206e-09	0.294768	0.185436	0.0416349	-1.4455e-16	0.573606	0.00182043	0.59932	0.259991	0.485086	0.752823	0.280113	0.170805	0.0725855	8.67805e-05	0.0177829	0.228603	0.308615	4.79655e-16	0.125344	0.317123	0.0268088	0.0886003
	0.590422	0.993849	0.979583	0.425653	0.127758	0.639117	0.329451	0.294378	0.252603	0.210983	0.357891	0.491445	0.253048	0.147434	0.000207123	0.296285	0.369019	1.31523e-16	9.2816e-08	0.0504369	0.121173	0.442302	0.27973	2.62932e-07	5.38713e-11	0.256623	1.58226e-09	0.295269	0.185165	0.0421029	-9.19866e-17	0.573218	0.00176271	0.603503	0.258296	0.48549	0.750275	0.27829	0.171059	0.0733361	9.03508e-05	0.0180614	0.226497	0.306318	-1.1286e-16	0.123781	0.314539	0.027431	0.0901035
	0.589009	0.994604	0.980192	0.426873	0.126351	0.641553	0.32901	0.295347	0.249702	0.208248	0.360375	0.491776	0.256372	0.147471	0.000215276	0.299293	0.368668	-6.57617e-17	8.78797e-08	0.0514326	0.12081	0.440707	0.282825	2.77313e-07	5.03777e-11	0.257599	1.48823e-09	0.295764	0.184893	0.0425719	-9.19866e-17	0.5728	0.00170665	0.607687	0.256597	0.485868	0.747693	0.276486	0.171317	0.0740886	9.40588e-05	0.0183511	0.224389	0.304014	-2.8215e-17	0.122225	0.311954	0.0280649	0.091623
	0.587617	0.995315	0.980803	0.428108	0.124957	0.643965	0.328584	0.296344	0.24681	0.205527	0.362858	0.492109	0.259713	0.147493	0.000223729	0.302312	0.368308	9.86425e-17	8.31976e-08	0.0524428	0.120463	0.439093	0.285938	2.92451e-07	4.71059e-11	0.258577	1.39965e-09	0.296255	0.184621	0.0430418	-1.31409e-16	0.572354	0.00165222	0.611871	0.254892	0.486221	0.745077	0.274702	0.171578	0.0748427	9.79095e-05	0.0186521	0.222282	0.301702	-1.1286e-16	0.120676	0.309366	0.0287109	0.0931588
	0.586244	0.995979	0.981414	0.429359	0.123577	0.646353	0.328172	0.297366	0.243927	0.202822	0.365338	0.492446	0.263072	0.1475	0.000232491	0.305342	0.367938	-5.26093e-17	7.87571e-08	0.0534674	0.120132	0.437462	0.289069	3.08384e-07	4.40421e-11	0.259556	1.31622e-09	0.29674	0.184349	0.0435126	-1.97114e-16	0.571879	0.00159937	0.616056	0.253182	0.486547	0.742427	0.272939	0.171842	0.0755984	0.000101908	0.0189644	0.220174	0.299383	8.4645e-17	0.119136	0.306777	0.029369	0.0947109
	0.584893	0.996596	0.982026	0.430626	0.122212	0.648716	0.327776	0.298414	0.241053	0.200132	0.367815	0.492786	0.266448	0.147493	0.000241573	0.308383	0.367559	1.31523e-17	7.45462e-08	0.0545066	0.119818	0.435812	0.292217	3.25153e-07	4.11736e-11	0.260537	1.23763e-09	0.29722	0.184076	0.0439843	-1.11698e-16	0.571375	0.00154805	0.620239	0.251469	0.486847	0.739743	0.271195	0.17211	0.0763556	0.000106059	0.0192881	0.218067	0.297056	-2.8215e-17	0.117603	0.304187	0.0300393	0.0962792
	0.583562	0.997164	0.982637	0.431908	0.12086	0.651056	0.327393	0.299487	0.23819	0.197459	0.370288	0.493128	0.26984	0.147471	0.000250984	0.311433	0.36717	-8.54902e-17	7.05533e-08	0.0555605	0.11952	0.434144	0.295382	3.428e-07	3.8488e-11	0.261519	1.16362e-09	0.297695	0.183802	0.0444566	-1.90544e-16	0.570842	0.00149825	0.624421	0.249751	0.487121	0.737025	0.269472	0.172382	0.077114	0.000110369	0.0196233	0.21596	0.294724	8.4645e-17	0.116078	0.301596	0.030722	0.0978638
	0.582253	0.997683	0.983248	0.433206	0.119523	0.653372	0.327026	0.300585	0.235337	0.194801	0.372757	0.493473	0.273248	0.147434	0.000260737	0.314492	0.366772	1.31523e-16	6.67676e-08	0.0566291	0.119238	0.432458	0.298564	3.61368e-07	3.5974e-11	0.262502	1.09392e-09	0.298166	0.183528	0.0449296	-9.19866e-17	0.570282	0.0014499	0.628602	0.248028	0.487369	0.734275	0.26777	0.172656	0.0778736	0.000114843	0.0199702	0.213855	0.292385	2.8215e-17	0.114562	0.299004	0.0314173	0.0994645
	0.580965	0.998152	0.983858	0.43452	0.118201	0.655663	0.326672	0.301706	0.232495	0.19216	0.375222	0.493821	0.276671	0.147382	0.000270843	0.317561	0.366364	-1.11795e-16	6.31788e-08	0.0577124	0.118973	0.430754	0.301763	3.80904e-07	3.36209e-11	0.263487	1.0283e-09	0.298631	0.183253	0.045403	-1.70832e-16	0.569693	0.00140298	0.632779	0.246302	0.487591	0.731491	0.26609	0.172935	0.0786342	0.000119486	0.0203287	0.211751	0.29004	-2.8215e-17	0.113054	0.296412	0.0321254	0.101081
	0.579698	0.99857	0.984466	0.435851	0.116893	0.65793	0.326333	0.302852	0.229664	0.189536	0.377681	0.494171	0.280109	0.147316	0.000281313	0.320638	0.365946	2.63047e-17	5.97769e-08	0.0588106	0.118723	0.429032	0.304977	4.01455e-07	3.14186e-11	0.264473	9.66513e-10	0.299092	0.182977	0.045877	-1.57691e-16	0.569077	0.00135745	0.636953	0.244573	0.487787	0.728675	0.264431	0.173217	0.0793957	0.000124305	0.020699	0.209649	0.28769	0	0.111554	0.29382	0.0328463	0.102714
	0.578454	0.998937	0.985071	0.437199	0.115601	0.660173	0.326007	0.30402	0.226845	0.186929	0.380135	0.494523	0.283561	0.147235	0.00029216	0.323722	0.365517	-1.05219e-16	5.65525e-08	0.0599237	0.118491	0.427293	0.308208	4.23074e-07	2.93575e-11	0.265459	9.08351e-10	0.299548	0.1827	0.0463513	-1.90544e-16	0.568433	0.00131327	0.641123	0.242839	0.487957	0.725826	0.262794	0.173503	0.080158	0.000129306	0.0210811	0.20755	0.285336	-5.643e-17	0.110064	0.291228	0.0335803	0.104363
	0.577231	0.99925	0.985673	0.438563	0.114325	0.662392	0.325695	0.305211	0.224038	0.184339	0.382583	0.494877	0.287028	0.147139	0.000303395	0.326814	0.365079	1.18371e-16	5.34966e-08	0.0610518	0.118274	0.425536	0.311454	4.45812e-07	2.74289e-11	0.266447	8.53604e-10	0.3	0.182423	0.0468258	-9.19866e-17	0.567762	0.00127041	0.645288	0.241103	0.488101	0.722945	0.26118	0.173793	0.0809208	0.000134495	0.0214752	0.205452	0.282976	8.4645e-17	0.108583	0.288637	0.0343274	0.106027
	0.57603	0.99951	0.986272	0.439945	0.113065	0.664587	0.325397	0.306423	0.221244	0.181768	0.385024	0.495232	0.290507	0.147029	0.000315031	0.329913	0.36463	-9.20664e-17	5.06009e-08	0.0621949	0.118073	0.423761	0.314715	4.69724e-07	2.56245e-11	0.267436	8.02077e-10	0.300447	0.182145	0.0473006	-1.90544e-16	0.567064	0.00122883	0.649448	0.239363	0.488219	0.720032	0.259587	0.174086	0.0816841	0.000139879	0.0218813	0.203358	0.280613	5.643e-17	0.107111	0.286047	0.0350879	0.107708
	0.574852	0.999716	0.986866	0.441343	0.11182	0.666757	0.325112	0.307657	0.218463	0.179214	0.387457	0.495589	0.294	0.146904	0.000327082	0.333018	0.36417	1.44676e-16	4.78571e-08	0.063353	0.117889	0.42197	0.31799	4.94871e-07	2.39364e-11	0.268425	7.53584e-10	0.300889	0.181866	0.0477754	-7.88456e-17	0.566339	0.0011885	0.653601	0.23762	0.48831	0.717087	0.258018	0.174384	0.0824477	0.000145464	0.0222996	0.201266	0.278246	-1.97505e-16	0.105648	0.283458	0.0358619	0.109404
	0.573696	0.999867	0.987456	0.44276	0.110592	0.668904	0.32484	0.308912	0.215695	0.176678	0.389883	0.495946	0.297504	0.146764	0.000339561	0.336128	0.363699	-7.8914e-17	4.52575e-08	0.0645263	0.117721	0.420161	0.32128	5.21311e-07	2.23571e-11	0.269415	7.07953e-10	0.301327	0.181585	0.0482503	-1.64262e-16	0.565587	0.00114939	0.657748	0.235875	0.488376	0.71411	0.256471	0.174685	0.0832116	0.000151257	0.0227301	0.199179	0.275876	-5.643e-17	0.104195	0.28087	0.0366496	0.111116
	0.572564	0.999962	0.98804	0.444193	0.109381	0.671026	0.324582	0.310187	0.212941	0.174161	0.3923	0.496305	0.301021	0.14661	0.000352481	0.339244	0.363218	9.20664e-17	4.27949e-08	0.0657147	0.11757	0.418335	0.324584	5.49109e-07	2.08802e-11	0.270406	6.65018e-10	0.301761	0.181304	0.048725	-1.24839e-16	0.564809	0.00111147	0.661887	0.234127	0.488415	0.711102	0.254948	0.17499	0.0839754	0.000157266	0.0231729	0.197095	0.273502	1.6929e-16	0.102751	0.278284	0.037451	0.112843
	0.571454	1	0.988619	0.445645	0.108187	0.673125	0.324336	0.311482	0.210202	0.171662	0.394709	0.496664	0.304548	0.146442	0.000365858	0.342365	0.362725	-9.20664e-17	4.04622e-08	0.0669183	0.117434	0.416493	0.327902	5.78331e-07	1.94986e-11	0.271397	6.24625e-10	0.302191	0.181022	0.0491995	-1.31409e-16	0.564005	0.00107469	0.666019	0.232377	0.488428	0.708063	0.253449	0.1753	0.0847392	0.000163497	0.0236282	0.195015	0.271127	-5.643e-17	0.101318	0.2757	0.0382664	0.114586
	0.570367	0.999981	0.98919	0.447115	0.107009	0.675199	0.324103	0.312796	0.207476	0.169183	0.397108	0.497024	0.308086	0.146259	0.000379706	0.34549	0.362221	-1.97285e-17	3.82529e-08	0.0681371	0.117314	0.414633	0.331233	6.09048e-07	1.82069e-11	0.272389	5.86627e-10	0.302616	0.180739	0.0496738	-1.4455e-16	0.563175	0.00103904	0.670141	0.230624	0.488416	0.704994	0.251973	0.175613	0.0855027	0.000169959	0.024096	0.192939	0.268749	0	0.0998944	0.273119	0.0390959	0.116344
	0.569304	0.999904	0.989755	0.448603	0.10585	0.677249	0.323882	0.314128	0.204766	0.166722	0.399497	0.497384	0.311634	0.146062	0.000394039	0.348618	0.361706	-1.44676e-16	3.61605e-08	0.0693712	0.117211	0.412757	0.334578	6.41331e-07	1.69988e-11	0.273381	5.50885e-10	0.303038	0.180455	0.0501477	-1.3798e-16	0.56232	0.00100448	0.674254	0.22887	0.488377	0.701894	0.250521	0.17593	0.0862659	0.000176659	0.0245764	0.190869	0.266369	2.8215e-17	0.098481	0.270541	0.0399396	0.118117
	0.568265	0.999768	0.990311	0.45011	0.104708	0.679276	0.323674	0.315478	0.202071	0.164281	0.401876	0.497743	0.315191	0.14585	0.000408874	0.351749	0.361179	2.63047e-17	3.41792e-08	0.0706206	0.117123	0.410865	0.337934	6.75259e-07	1.58695e-11	0.274374	5.17269e-10	0.303455	0.18017	0.0506211	-2.36537e-16	0.561439	0.000970986	0.678358	0.227113	0.488313	0.698764	0.249093	0.176251	0.0870285	0.000183606	0.0250696	0.188803	0.263988	3.9501e-16	0.0970778	0.267965	0.0407977	0.119905
	0.567249	0.999573	0.990859	0.451636	0.103583	0.681278	0.323477	0.316846	0.199391	0.16186	0.404244	0.498102	0.318757	0.145624	0.000424225	0.354883	0.360641	2.63047e-17	3.23033e-08	0.0718853	0.117051	0.408957	0.341303	7.1091e-07	1.48136e-11	0.275366	4.85656e-10	0.303869	0.179883	0.0510939	-1.11698e-16	0.560534	0.000938524	0.68245	0.225355	0.488222	0.695604	0.24769	0.176577	0.0877905	0.000190807	0.0255757	0.186743	0.261606	0	0.0956852	0.265393	0.0416704	0.121708
	0.566257	0.999318	0.991398	0.45318	0.102478	0.683257	0.323293	0.31823	0.196727	0.159458	0.4066	0.498461	0.322331	0.145384	0.000440111	0.358019	0.360091	5.26093e-17	3.05272e-08	0.0731654	0.116996	0.407032	0.344684	7.48369e-07	1.38267e-11	0.276359	4.55929e-10	0.304278	0.179596	0.0515661	-2.49678e-16	0.559603	0.000907068	0.686531	0.223596	0.488106	0.692415	0.246311	0.176906	0.0885516	0.000198271	0.0260947	0.184688	0.259224	-1.1286e-16	0.094303	0.262825	0.0425578	0.123526
	0.56529	0.999002	0.991927	0.454744	0.10139	0.685212	0.32312	0.31963	0.194079	0.157076	0.408945	0.498818	0.325912	0.14513	0.000456547	0.361157	0.359529	-6.57617e-17	2.88459e-08	0.0744608	0.116955	0.405092	0.348077	7.87723e-07	1.29041e-11	0.277352	4.2798e-10	0.304684	0.179307	0.0520374	-1.11698e-16	0.558648	0.000876591	0.6906	0.221836	0.487964	0.689197	0.244957	0.17724	0.0893119	0.000206007	0.0266267	0.18264	0.256841	5.643e-17	0.0929315	0.26026	0.0434601	0.125359
	0.564347	0.998626	0.992446	0.456327	0.100321	0.687143	0.322959	0.321046	0.191448	0.154714	0.411277	0.499175	0.329501	0.144862	0.00047355	0.364295	0.358955	1.05219e-16	2.72545e-08	0.0757715	0.116931	0.403136	0.35148	8.29063e-07	1.20419e-11	0.278345	4.01703e-10	0.305086	0.179017	0.052508	-6.57047e-17	0.557669	0.000847066	0.694656	0.220074	0.487796	0.68595	0.243628	0.177577	0.090071	0.000214024	0.027172	0.180598	0.254459	5.643e-17	0.0915709	0.2577	0.0443773	0.127206
	0.563428	0.998187	0.992953	0.45793	0.0992715	0.689051	0.322809	0.322477	0.188834	0.152373	0.413597	0.499529	0.333095	0.144579	0.00049114	0.367433	0.358369	-7.8914e-17	2.57483e-08	0.0770976	0.116922	0.401164	0.354895	8.72486e-07	1.12363e-11	0.279338	3.77003e-10	0.305485	0.178726	0.0529775	-1.18268e-16	0.556666	0.000818466	0.698699	0.218312	0.487603	0.682674	0.242323	0.177919	0.0908289	0.000222332	0.0277305	0.178562	0.252077	-1.1286e-16	0.0902211	0.255145	0.0453097	0.129067
	0.562534	0.997686	0.993448	0.459552	0.098241	0.690935	0.32267	0.323922	0.186237	0.150052	0.415903	0.499882	0.336695	0.144283	0.000509333	0.370572	0.35777	-9.20664e-17	2.43229e-08	0.0784391	0.116929	0.399177	0.358319	9.18091e-07	1.04834e-11	0.28033	3.53785e-10	0.30588	0.178434	0.053446	-1.83973e-16	0.555639	0.000790768	0.702728	0.216549	0.487384	0.67937	0.241045	0.178265	0.0915855	0.00023094	0.0283025	0.176534	0.249696	2.8215e-17	0.0888823	0.252594	0.0462573	0.130943
	0.561664	0.997123	0.993931	0.461194	0.0972299	0.692796	0.322543	0.325381	0.183657	0.147751	0.418195	0.500233	0.3403	0.143973	0.000528148	0.373709	0.357159	-4.60332e-17	2.29741e-08	0.0797959	0.116951	0.397175	0.361754	9.65983e-07	9.78004e-12	0.281323	3.31965e-10	0.306271	0.178141	0.0539133	-9.8557e-17	0.554589	0.000763945	0.706743	0.214786	0.48714	0.676039	0.239791	0.178615	0.0923406	0.000239857	0.028888	0.174513	0.247317	1.41075e-16	0.0875546	0.250049	0.0472204	0.132832
	0.56082	0.996496	0.994401	0.462857	0.0962385	0.694633	0.322425	0.326853	0.181094	0.145471	0.420473	0.500582	0.34391	0.14365	0.000547606	0.376845	0.356535	-3.9457e-17	2.1698e-08	0.0811681	0.116989	0.395159	0.365199	1.01627e-06	9.12288e-12	0.282315	3.11459e-10	0.306659	0.177847	0.0543794	-5.25637e-17	0.553516	0.000737973	0.710742	0.213022	0.48687	0.67268	0.238563	0.178968	0.093094	0.000249095	0.0294871	0.172499	0.244939	-1.41075e-16	0.0862382	0.247509	0.0481991	0.134736
	0.560001	0.995805	0.994857	0.46454	0.0952671	0.696447	0.322318	0.328337	0.17855	0.143212	0.422737	0.500928	0.347522	0.143313	0.000567725	0.37998	0.355898	-5.91855e-17	2.04906e-08	0.0825556	0.117042	0.393127	0.368652	1.06907e-06	8.5092e-12	0.283307	2.9219e-10	0.307044	0.177551	0.0548441	-1.05127e-16	0.55242	0.000712829	0.714726	0.211258	0.486575	0.669294	0.237361	0.179326	0.0938457	0.000258664	0.0300999	0.170493	0.242563	-1.6929e-16	0.084933	0.244975	0.0491934	0.136653
	0.559207	0.995051	0.995298	0.466243	0.0943158	0.698238	0.322222	0.329833	0.176023	0.140974	0.424984	0.501271	0.351138	0.142962	0.000588527	0.383112	0.355249	0	1.93486e-08	0.0839585	0.117109	0.391081	0.372115	1.1245e-06	7.93591e-12	0.284298	2.74087e-10	0.307425	0.177254	0.0553073	-1.05127e-16	0.551301	0.00068849	0.718693	0.209495	0.486255	0.665881	0.236184	0.179688	0.0945955	0.000268574	0.0307267	0.168495	0.24019	-1.1286e-16	0.0836393	0.242446	0.0502036	0.138583
	0.558438	0.994232	0.995724	0.467967	0.0933851	0.700006	0.322135	0.331341	0.173516	0.138758	0.427217	0.50161	0.354755	0.142598	0.000610031	0.38624	0.354587	-2.63047e-17	1.82683e-08	0.0853766	0.117192	0.389021	0.375586	1.18269e-06	7.40053e-12	0.285289	2.57079e-10	0.307803	0.176956	0.055769	-1.57691e-16	0.55016	0.000664934	0.722642	0.207732	0.48591	0.662442	0.235033	0.180054	0.0953432	0.000278837	0.0313674	0.166505	0.237819	0	0.082357	0.239925	0.0512298	0.140527
	0.557695	0.993347	0.996135	0.469713	0.092475	0.701752	0.322058	0.332859	0.171026	0.136562	0.429433	0.501946	0.358375	0.14222	0.00063226	0.389365	0.353911	-6.57617e-17	1.72467e-08	0.0868101	0.11729	0.386947	0.379065	1.24376e-06	6.90051e-12	0.286279	2.41102e-10	0.308178	0.176657	0.0562289	-1.3798e-16	0.548998	0.000642138	0.726575	0.205969	0.485541	0.658977	0.233908	0.180424	0.0960887	0.000289463	0.0320222	0.164524	0.235452	-5.643e-17	0.0810862	0.23741	0.0522722	0.142483
	0.556977	0.992398	0.996528	0.471479	0.0915859	0.703474	0.321991	0.334387	0.168556	0.134388	0.431632	0.502278	0.361994	0.14183	0.000655235	0.392486	0.353222	-1.31523e-17	1.62805e-08	0.0882587	0.117402	0.384859	0.382552	1.30786e-06	6.43367e-12	0.287269	2.26096e-10	0.308549	0.176357	0.0566872	-1.57691e-16	0.547813	0.000620081	0.730488	0.204207	0.485146	0.655487	0.23281	0.180798	0.096832	0.000300466	0.0326912	0.162552	0.233088	1.6929e-16	0.0798271	0.234902	0.0533307	0.144453
	0.556286	0.991383	0.996904	0.473267	0.090718	0.705173	0.321933	0.335924	0.166105	0.132235	0.433814	0.502606	0.365614	0.141426	0.000678979	0.395603	0.35252	-3.9457e-17	1.53669e-08	0.0897226	0.117529	0.382758	0.386046	1.37512e-06	5.99779e-12	0.288258	2.12003e-10	0.308918	0.176056	0.0571435	-2.23396e-16	0.546608	0.000598742	0.734383	0.202446	0.484727	0.651971	0.231737	0.181176	0.0975728	0.000311857	0.0333746	0.160589	0.230728	1.41075e-16	0.0785797	0.232401	0.0544057	0.146435
	0.55562	0.990301	0.997263	0.475076	0.0898714	0.70685	0.321884	0.33747	0.163672	0.130103	0.435979	0.50293	0.369233	0.14101	0.000703515	0.398713	0.351805	-8.54902e-17	1.45032e-08	0.0912016	0.117671	0.380643	0.389548	1.4457e-06	5.59099e-12	0.289246	1.98769e-10	0.309284	0.175754	0.0575979	-1.4455e-16	0.545381	0.000578102	0.738258	0.200687	0.484283	0.648431	0.23069	0.181558	0.098311	0.000323648	0.0340724	0.158635	0.228372	2.8215e-17	0.077344	0.229908	0.0554972	0.148429
	0.55498	0.989154	0.997602	0.476906	0.0890466	0.708505	0.321844	0.339025	0.16126	0.127993	0.438126	0.503248	0.372851	0.14058	0.000728867	0.401818	0.351076	6.57617e-18	1.36866e-08	0.0926957	0.117827	0.378515	0.393055	1.51974e-06	5.21114e-12	0.290233	1.86342e-10	0.309646	0.17545	0.0580501	-1.18268e-16	0.544133	0.00055814	0.742113	0.198928	0.483815	0.644866	0.22967	0.181944	0.0990465	0.000335852	0.0347849	0.156691	0.22602	-1.1286e-16	0.0761202	0.227423	0.0566053	0.150436
	0.554366	0.98794	0.997922	0.478759	0.0882437	0.710137	0.321813	0.340586	0.158867	0.125905	0.440255	0.503562	0.376466	0.140138	0.000755059	0.404917	0.350333	-1.11795e-16	1.29147e-08	0.0942049	0.117997	0.376374	0.396569	1.59742e-06	4.85657e-12	0.29122	1.74674e-10	0.310006	0.175146	0.0585002	-1.4455e-16	0.542865	0.000538837	0.745947	0.197171	0.483323	0.641277	0.228676	0.182334	0.0997792	0.000348483	0.035512	0.154757	0.223674	1.97505e-16	0.0749082	0.224945	0.0577302	0.152455
	0.553779	0.986659	0.998222	0.480634	0.0874629	0.711747	0.32179	0.342155	0.156494	0.123839	0.442364	0.50387	0.380079	0.139683	0.000782117	0.408008	0.349576	5.26093e-17	1.21852e-08	0.0957291	0.118181	0.374221	0.400089	1.6789e-06	4.52573e-12	0.292205	1.63721e-10	0.310363	0.17484	0.0589481	-2.03685e-16	0.541577	0.000520175	0.74976	0.195416	0.482807	0.637665	0.227708	0.182727	0.100509	0.000361554	0.0362539	0.152834	0.221333	0	0.0737081	0.222477	0.058872	0.154485
	0.553217	0.985312	0.998502	0.482531	0.0867045	0.713334	0.321775	0.343729	0.154141	0.121794	0.444455	0.504172	0.383688	0.139216	0.000810065	0.411092	0.348806	1.31523e-17	1.14956e-08	0.0972682	0.118379	0.372055	0.403614	1.76437e-06	4.21703e-12	0.29319	1.53439e-10	0.310717	0.174534	0.0593935	-5.91342e-17	0.540269	0.000502135	0.753551	0.193662	0.482267	0.63403	0.226767	0.183124	0.101236	0.000375078	0.0370108	0.15092	0.218997	-1.6929e-16	0.0725201	0.220017	0.0600309	0.156526
	0.552683	0.983897	0.998759	0.48445	0.0859687	0.7149	0.321768	0.34531	0.151808	0.119771	0.446526	0.504468	0.387292	0.138737	0.000838931	0.414168	0.348021	5.58974e-17	1.08441e-08	0.0988222	0.118591	0.369877	0.407144	1.85399e-06	3.92899e-12	0.294173	1.43788e-10	0.311068	0.174226	0.0598364	-7.22751e-17	0.538942	0.000484699	0.757319	0.191911	0.481704	0.630372	0.225852	0.183525	0.101959	0.000389071	0.0377828	0.149017	0.216667	-1.6929e-16	0.071344	0.217565	0.0612069	0.158579
	0.552174	0.982415	0.998995	0.486392	0.0852558	0.716444	0.321769	0.346895	0.149496	0.117769	0.448576	0.504757	0.390891	0.138245	0.000868742	0.417234	0.347223	-3.28808e-18	1.02284e-08	0.100391	0.118816	0.367688	0.410679	1.94798e-06	3.66021e-12	0.295156	1.34731e-10	0.311417	0.173918	0.0602768	-2.62819e-17	0.537596	0.00046785	0.761064	0.190161	0.481117	0.626692	0.224963	0.183929	0.102679	0.000403547	0.0385699	0.147125	0.214343	5.643e-17	0.07018	0.215124	0.0624001	0.160643
	0.551692	0.980866	0.999208	0.488356	0.084566	0.717966	0.321778	0.348484	0.147204	0.11579	0.450607	0.50504	0.394484	0.137741	0.000899524	0.420292	0.34641	0	9.64673e-09	0.101974	0.119055	0.365486	0.414218	2.04652e-06	3.40951e-12	0.296137	1.26232e-10	0.311762	0.173609	0.0607145	-1.57691e-16	0.53623	0.000451573	0.764785	0.188415	0.480506	0.622991	0.224101	0.184338	0.103396	0.000418521	0.0393723	0.145244	0.212026	0	0.0690281	0.212691	0.0636107	0.162717
	0.551237	0.979249	0.999396	0.490344	0.0838995	0.719467	0.321794	0.350077	0.144932	0.113833	0.452616	0.505316	0.39807	0.137226	0.000931307	0.423339	0.345583	1.97285e-17	9.09722e-09	0.103573	0.119307	0.363274	0.417761	2.14983e-06	3.17582e-12	0.297117	1.18258e-10	0.312105	0.173299	0.0611493	-9.8557e-17	0.534846	0.000435849	0.768482	0.18667	0.479873	0.619268	0.223265	0.184749	0.104109	0.000434009	0.0401902	0.143375	0.209716	2.2572e-16	0.0678883	0.210269	0.0648388	0.164802
	0.550809	0.977564	0.999561	0.492354	0.0832566	0.720946	0.321817	0.351673	0.142682	0.111897	0.454605	0.505584	0.401649	0.136699	0.00096412	0.426376	0.344741	-1.64404e-17	8.57815e-09	0.105185	0.119572	0.36105	0.421307	2.25814e-06	2.9576e-12	0.298095	1.10776e-10	0.312446	0.172988	0.0615813	-1.4455e-16	0.533444	0.000420664	0.772154	0.184929	0.479217	0.615524	0.222455	0.185164	0.104818	0.000450026	0.0410235	0.141517	0.207413	2.8215e-16	0.0667606	0.207856	0.0660846	0.166896
	0.550407	0.975812	0.999701	0.494387	0.0826375	0.722403	0.321847	0.353272	0.140452	0.109983	0.456571	0.505844	0.405219	0.13616	0.000997992	0.429402	0.343885	-9.86425e-17	8.0879e-09	0.106812	0.11985	0.358816	0.424856	2.37166e-06	2.75427e-12	0.299073	1.03757e-10	0.312784	0.172676	0.0620103	-6.57047e-17	0.532024	0.000406001	0.7758	0.183191	0.478538	0.61176	0.221672	0.185583	0.105524	0.000466589	0.0418726	0.139671	0.205117	-1.1286e-16	0.0656451	0.205454	0.067348	0.169001
	0.550032	0.973993	0.999815	0.496444	0.0820425	0.72384	0.321883	0.354872	0.138244	0.108092	0.458516	0.506096	0.408781	0.135609	0.00103295	0.432416	0.343015	2.63047e-17	7.62489e-09	0.108454	0.12014	0.356571	0.428408	2.49064e-06	2.56459e-12	0.300049	9.71732e-11	0.313119	0.172364	0.0624362	-1.18268e-16	0.530586	0.000391847	0.77942	0.181456	0.477836	0.607976	0.220915	0.186005	0.106225	0.000483715	0.0427374	0.137836	0.202829	-1.6929e-16	0.0645418	0.203062	0.0686293	0.171114
	0.549684	0.972105	0.999902	0.498524	0.0814717	0.725256	0.321926	0.356474	0.136056	0.106222	0.460439	0.50634	0.412332	0.135048	0.00106904	0.435418	0.34213	2.63047e-17	7.18768e-09	0.110109	0.120443	0.354316	0.431962	2.61533e-06	2.38776e-12	0.301023	9.09983e-11	0.313452	0.172051	0.0628589	-1.83973e-16	0.529132	0.000378186	0.783014	0.179724	0.477112	0.604173	0.220184	0.18643	0.106923	0.000501421	0.0436181	0.136014	0.200549	-3.9501e-16	0.0634507	0.200681	0.0699285	0.173237
	0.549363	0.970151	0.999963	0.500627	0.0809255	0.72665	0.321975	0.358076	0.13389	0.104374	0.462338	0.506575	0.415872	0.134475	0.00110627	0.438407	0.34123	1.31523e-17	6.77486e-09	0.111779	0.120758	0.352051	0.435518	2.74599e-06	2.22278e-12	0.301996	8.52069e-11	0.313782	0.171738	0.0632783	-1.83973e-16	0.52766	0.000365004	0.786581	0.177995	0.476367	0.60035	0.21948	0.186858	0.107616	0.000519724	0.0445148	0.134204	0.198277	1.1286e-16	0.0623718	0.198312	0.0712457	0.175369
	0.549069	0.968128	0.999996	0.502754	0.080404	0.728024	0.32203	0.359678	0.131745	0.102548	0.464215	0.506801	0.419401	0.133891	0.00114469	0.441383	0.340316	-1.34811e-16	6.38511e-09	0.113463	0.121085	0.349776	0.439076	2.88288e-06	2.0692e-12	0.302967	7.97765e-11	0.31411	0.171424	0.0636943	-1.3798e-16	0.526171	0.000352288	0.790119	0.176271	0.475599	0.59651	0.218801	0.187289	0.108305	0.000538644	0.0454277	0.132407	0.196014	0	0.0613051	0.195953	0.072581	0.177509
	0.548801	0.966038	1	0.504905	0.0799075	0.729377	0.32209	0.361279	0.129621	0.100744	0.466069	0.507017	0.422918	0.133297	0.00118434	0.444344	0.339387	-6.57617e-17	6.01718e-09	0.11516	0.121424	0.347492	0.442634	3.0263e-06	1.92595e-12	0.303937	7.46846e-11	0.314436	0.171109	0.0641068	-1.77403e-16	0.524667	0.000340025	0.79363	0.17455	0.47481	0.592651	0.218149	0.187724	0.10899	0.000558199	0.0463568	0.130623	0.19376	0	0.0602506	0.193607	0.0739346	0.179658
	0.548561	0.963881	0.999975	0.50708	0.0794363	0.73071	0.322156	0.36288	0.127519	0.0989613	0.467898	0.507224	0.426422	0.132692	0.00122523	0.447291	0.338443	-3.28808e-18	5.66988e-09	0.116871	0.121775	0.345199	0.446193	3.17654e-06	1.79243e-12	0.304905	6.99109e-11	0.314759	0.170795	0.0645158	-1.97114e-16	0.523146	0.0003282	0.797111	0.172833	0.474	0.588775	0.217523	0.188161	0.109671	0.000578407	0.0473022	0.128851	0.191514	-3.3858e-16	0.0592084	0.191272	0.0753064	0.181814
	0.548347	0.961657	0.999921	0.509278	0.0789905	0.732023	0.322227	0.364478	0.125439	0.0972008	0.469704	0.50742	0.429911	0.132076	0.00126742	0.450223	0.337484	-4.60332e-17	5.3421e-09	0.118596	0.122137	0.342897	0.449753	3.33389e-06	1.6679e-12	0.305872	6.54359e-11	0.315079	0.17048	0.064921	-1.05127e-16	0.52161	0.000316803	0.800564	0.171121	0.473169	0.584882	0.216922	0.188601	0.110346	0.00059929	0.0482641	0.127093	0.189279	-1.6929e-16	0.0581783	0.188949	0.0766967	0.183978
	0.548161	0.959366	0.999835	0.511501	0.0785704	0.733315	0.322304	0.366073	0.12338	0.0954621	0.471485	0.507606	0.433386	0.13145	0.00131093	0.453139	0.336511	-6.24736e-17	5.03276e-09	0.120334	0.122511	0.340587	0.453312	3.4987e-06	1.55207e-12	0.306836	6.12412e-11	0.315397	0.170164	0.0653225	-7.88456e-17	0.520058	0.00030582	0.803986	0.169413	0.472316	0.580973	0.216348	0.189044	0.111017	0.000620866	0.0492426	0.125348	0.187053	-2.2572e-16	0.0571605	0.186638	0.0781054	0.186149
	0.548002	0.957008	0.999719	0.513747	0.0781762	0.734587	0.322385	0.367666	0.121343	0.093745	0.473242	0.507781	0.436845	0.130814	0.0013558	0.456039	0.335522	-5.58974e-17	4.74086e-09	0.122086	0.122895	0.338268	0.456871	3.67128e-06	1.44401e-12	0.307799	5.73096e-11	0.315713	0.169849	0.06572	-1.90544e-16	0.518492	0.00029524	0.807378	0.167709	0.471444	0.577047	0.215799	0.189489	0.111684	0.000643156	0.0502378	0.123616	0.184837	0	0.0561549	0.18434	0.0795327	0.188327
	0.547869	0.954583	0.999571	0.516018	0.0778082	0.735839	0.32247	0.369254	0.119327	0.0920497	0.474974	0.507945	0.440288	0.130168	0.00140208	0.458922	0.334518	-1.97285e-17	4.46544e-09	0.12385	0.12329	0.335941	0.460428	3.85199e-06	1.34327e-12	0.30876	5.36253e-11	0.316026	0.169533	0.0661136	-1.18268e-16	0.516911	0.000285051	0.810739	0.166011	0.470551	0.573106	0.215275	0.189937	0.112345	0.000666183	0.0512497	0.121898	0.182631	-2.2572e-16	0.0551614	0.182054	0.0809786	0.190511
	0.547764	0.952092	0.999391	0.518313	0.0774666	0.737072	0.32256	0.370839	0.117333	0.090376	0.476681	0.508098	0.443713	0.129513	0.00144979	0.461788	0.3335	-9.86425e-17	4.20561e-09	0.125628	0.123696	0.333607	0.463985	4.0412e-06	1.2496e-12	0.309719	5.0173e-11	0.316336	0.169217	0.0665032	-6.57047e-17	0.515315	0.000275244	0.814068	0.164317	0.469638	0.569151	0.214778	0.190388	0.113002	0.000689967	0.0522786	0.120194	0.180436	5.643e-17	0.0541801	0.179782	0.0824433	0.192701
	0.547685	0.949535	0.999177	0.520633	0.0771516	0.738284	0.322654	0.372418	0.115361	0.0887239	0.478362	0.508238	0.447121	0.128847	0.00149898	0.464636	0.332466	-2.95928e-17	3.96049e-09	0.127418	0.124111	0.331266	0.46754	4.23927e-06	1.16218e-12	0.310677	4.69383e-11	0.316645	0.168902	0.0668886	-1.4455e-16	0.513706	0.000265806	0.817365	0.162628	0.468705	0.565181	0.214305	0.190841	0.113653	0.000714532	0.0533244	0.118504	0.178251	2.2572e-16	0.0532109	0.177522	0.0839267	0.194898
	0.547633	0.946912	0.998929	0.522977	0.0768636	0.739478	0.322752	0.373992	0.113411	0.0870932	0.480017	0.508367	0.450509	0.128173	0.00154969	0.467465	0.331417	-9.20664e-17	3.72929e-09	0.129221	0.124537	0.328917	0.471092	4.44661e-06	1.08093e-12	0.311632	4.39076e-11	0.316951	0.168587	0.0672697	-1.51121e-16	0.512083	0.000256727	0.82063	0.160945	0.467753	0.561197	0.213858	0.191296	0.1143	0.0007399	0.0543874	0.116828	0.176077	5.643e-17	0.0522538	0.175276	0.085429	0.197099
	0.547609	0.944224	0.998648	0.525345	0.0766026	0.740652	0.322854	0.37556	0.111482	0.085484	0.481646	0.508483	0.453878	0.127489	0.00160196	0.470275	0.330354	-6.90498e-17	3.51124e-09	0.131036	0.124973	0.326562	0.474642	4.66362e-06	1.00524e-12	0.312585	4.10688e-11	0.317254	0.168271	0.0676465	-1.70832e-16	0.510447	0.000247998	0.823862	0.159267	0.466781	0.5572	0.213436	0.191754	0.114941	0.000766094	0.0554675	0.115166	0.173915	5.643e-17	0.0513088	0.173044	0.0869502	0.199305
	0.547611	0.941471	0.998331	0.527738	0.076369	0.741806	0.322959	0.377121	0.109576	0.0838961	0.483249	0.508586	0.457226	0.126796	0.00165583	0.473065	0.329275	-2.30166e-17	3.3056e-09	0.132864	0.125418	0.3242	0.47819	4.89073e-06	9.34594e-13	0.313537	3.84097e-11	0.317555	0.167957	0.0680188	-1.31409e-16	0.508798	0.000239609	0.82706	0.157594	0.465791	0.55319	0.213039	0.192213	0.115577	0.000793139	0.056565	0.113518	0.171763	5.643e-17	0.0503759	0.170826	0.0884904	0.201516
	0.54764	0.938653	0.997978	0.530155	0.0761629	0.742942	0.323067	0.378675	0.107691	0.0823294	0.484826	0.508676	0.460553	0.126094	0.00171135	0.475835	0.328181	-1.47964e-16	3.1117e-09	0.134703	0.125873	0.321832	0.481734	5.12839e-06	8.68875e-13	0.314486	3.59196e-11	0.317853	0.167642	0.0683866	-1.57691e-16	0.507137	0.00023155	0.830225	0.155928	0.464782	0.549167	0.212666	0.192674	0.116207	0.000821059	0.0576798	0.111885	0.169624	-5.643e-17	0.049455	0.168621	0.0900496	0.203731
	0.547695	0.93577	0.997589	0.532597	0.0759847	0.744058	0.323179	0.380221	0.105828	0.080784	0.486376	0.508752	0.463858	0.125384	0.00176856	0.478584	0.327072	-2.63047e-17	2.92888e-09	0.136554	0.126337	0.319459	0.485274	5.37706e-06	8.07785e-13	0.315433	3.35877e-11	0.318149	0.167329	0.0687498	-1.4455e-16	0.505463	0.000223813	0.833355	0.154267	0.463755	0.545134	0.212319	0.193137	0.116832	0.000849881	0.0588122	0.110267	0.167496	-1.6929e-16	0.0485461	0.166431	0.0916279	0.20595
	0.547778	0.932824	0.997164	0.535064	0.0758345	0.745156	0.323293	0.381758	0.103987	0.0792596	0.487898	0.508815	0.46714	0.124665	0.00182751	0.481312	0.325948	-6.57617e-18	2.75652e-09	0.138417	0.126809	0.31708	0.48881	5.63722e-06	7.50923e-13	0.316378	3.14039e-11	0.318442	0.167015	0.0691083	-1.18268e-16	0.503778	0.000216389	0.836449	0.152612	0.46271	0.541088	0.211995	0.193602	0.117451	0.000879629	0.0599621	0.108663	0.165381	-5.643e-17	0.0476491	0.164255	0.0932253	0.208173
	0.547887	0.929815	0.996701	0.537555	0.0757126	0.746235	0.323409	0.383287	0.102168	0.0777562	0.489394	0.508863	0.470398	0.123938	0.00188824	0.484018	0.324808	-7.8914e-17	2.59405e-09	0.140292	0.12729	0.314696	0.492342	5.90938e-06	6.97918e-13	0.317321	2.93596e-11	0.318733	0.166703	0.069462	-1.70832e-16	0.502081	0.000209269	0.839509	0.150964	0.461647	0.537033	0.211696	0.194069	0.118065	0.000910331	0.0611297	0.107075	0.163277	2.2572e-16	0.046764	0.162093	0.0948418	0.210398
	0.548022	0.926742	0.996199	0.540071	0.0756193	0.747295	0.323528	0.384806	0.10037	0.0762737	0.490862	0.508897	0.473631	0.123202	0.0019508	0.486701	0.323654	-2.95928e-17	2.4409e-09	0.142177	0.12778	0.312307	0.495869	6.19406e-06	6.4867e-13	0.318261	2.74456e-11	0.319021	0.166392	0.0698109	-3.28523e-17	0.500373	0.000202445	0.842532	0.149321	0.460567	0.532967	0.211421	0.194536	0.118674	0.000942013	0.0623151	0.105501	0.161187	-1.1286e-16	0.0458907	0.159947	0.0964776	0.212626
	0.548184	0.923607	0.995659	0.542611	0.0755547	0.748337	0.32365	0.386315	0.0985947	0.074812	0.492302	0.508917	0.476839	0.122459	0.00201523	0.489362	0.322485	-1.97285e-17	2.29657e-09	0.144073	0.128277	0.309913	0.499391	6.49181e-06	6.02811e-13	0.3192	2.56541e-11	0.319307	0.166081	0.0701548	-2.03685e-16	0.498654	0.00019591	0.845519	0.147686	0.45947	0.528892	0.21117	0.195005	0.119276	0.000974704	0.0635183	0.103943	0.159109	1.1286e-16	0.0450293	0.157815	0.0981327	0.214856
	0.548372	0.92041	0.99508	0.545176	0.0755191	0.749361	0.323773	0.387814	0.0968407	0.073371	0.493715	0.508921	0.48002	0.121708	0.00208159	0.491999	0.321301	-2.63047e-17	2.16056e-09	0.14598	0.128782	0.307515	0.502908	6.80319e-06	5.60173e-13	0.320136	2.39774e-11	0.31959	0.165772	0.0704937	-1.05127e-16	0.496924	0.000189656	0.84847	0.146057	0.458356	0.524808	0.210943	0.195476	0.119873	0.00100843	0.0647394	0.1024	0.157043	0	0.0441796	0.155699	0.099807	0.217088
	0.548587	0.917152	0.994461	0.547766	0.0755128	0.750366	0.323897	0.389301	0.0951084	0.0719505	0.495099	0.508909	0.483175	0.12095	0.00214993	0.494612	0.320101	-3.28808e-18	2.0324e-09	0.147898	0.129294	0.305114	0.506418	7.12879e-06	5.20352e-13	0.32107	2.24081e-11	0.31987	0.165463	0.0708274	-1.97114e-17	0.495184	0.000183676	0.851383	0.144435	0.457226	0.520715	0.210739	0.195947	0.120464	0.00104323	0.0659786	0.100872	0.154991	-5.643e-17	0.0433416	0.153597	0.101501	0.219321
	0.548827	0.913833	0.993802	0.55038	0.075536	0.751353	0.324024	0.390776	0.0933978	0.0705505	0.496456	0.508882	0.486301	0.120185	0.0022203	0.497201	0.318887	-1.11795e-16	1.91165e-09	0.149826	0.129814	0.302708	0.509922	7.46922e-06	4.83416e-13	0.322001	2.09397e-11	0.320147	0.165156	0.071156	1.31409e-17	0.493435	0.000177963	0.854258	0.142819	0.456079	0.516615	0.210559	0.19642	0.121049	0.00107912	0.0672358	0.0993598	0.152952	0	0.0425153	0.151511	0.103214	0.221554
	0.549094	0.910454	0.993102	0.553018	0.0755889	0.752322	0.324151	0.39224	0.0917087	0.0691708	0.497784	0.508839	0.489399	0.119412	0.00229275	0.499764	0.317658	-8.22021e-17	1.7979e-09	0.151763	0.130341	0.3003	0.513419	7.82514e-06	4.4903e-13	0.32293	1.9566e-11	0.320422	0.164851	0.0714792	-1.24839e-16	0.491676	0.00017251	0.857095	0.141211	0.454917	0.512507	0.210402	0.196893	0.121628	0.00111614	0.0685111	0.0978631	0.150926	0	0.0417005	0.149441	0.104946	0.223789
	0.549387	0.907015	0.99236	0.555681	0.0756717	0.753274	0.32428	0.39369	0.0900412	0.0678113	0.499083	0.50878	0.492468	0.118632	0.00236734	0.502301	0.316414	-1.97285e-17	1.69074e-09	0.153711	0.130874	0.297888	0.51691	8.19719e-06	4.17093e-13	0.323857	1.82809e-11	0.320693	0.164547	0.0717972	-7.22751e-17	0.489909	0.000167312	0.859893	0.139611	0.45374	0.508392	0.210267	0.197366	0.122201	0.00115431	0.0698047	0.0963822	0.148915	1.1286e-16	0.0408973	0.147387	0.106697	0.226023
	0.549705	0.903517	0.991577	0.558369	0.0757847	0.754207	0.32441	0.395128	0.0883952	0.0664719	0.500354	0.508704	0.495506	0.117846	0.00244411	0.504813	0.315156	-6.57617e-18	1.58982e-09	0.155668	0.131414	0.295474	0.520392	8.58607e-06	3.87404e-13	0.324781	1.70788e-11	0.320962	0.164245	0.0721097	-4.59933e-17	0.488132	0.000162361	0.862653	0.138017	0.452547	0.504272	0.210156	0.197841	0.122768	0.00119368	0.0711165	0.0949169	0.146916	-1.1286e-16	0.0401055	0.145348	0.108468	0.228257
	0.550049	0.899961	0.990751	0.56108	0.0759282	0.755123	0.32454	0.396551	0.0867706	0.0651524	0.501596	0.508611	0.498513	0.117053	0.00252314	0.507298	0.313882	-3.28808e-17	1.49476e-09	0.157633	0.131959	0.293057	0.523868	8.9925e-06	3.59694e-13	0.325703	1.59541e-11	0.321228	0.163944	0.0724167	-3.28523e-17	0.486347	0.000157653	0.865372	0.136431	0.45134	0.500145	0.210066	0.198316	0.123329	0.00123427	0.0724467	0.0934676	0.144932	-5.643e-17	0.0393251	0.143326	0.110259	0.230489
	0.550419	0.896347	0.989882	0.563816	0.0761024	0.756021	0.324671	0.397961	0.0851673	0.0638527	0.502809	0.5085	0.501487	0.116254	0.00260446	0.509755	0.312594	-3.61689e-17	1.40525e-09	0.159608	0.132511	0.290638	0.527334	9.41723e-06	3.3403e-13	0.326623	1.49028e-11	0.321491	0.163646	0.0727182	-1.77403e-16	0.484554	0.000153181	0.868052	0.134853	0.450118	0.496014	0.209999	0.198791	0.123884	0.00127612	0.0737952	0.0920341	0.142962	5.643e-17	0.0385561	0.141319	0.112068	0.232721
	0.550814	0.892677	0.988969	0.566577	0.0763075	0.756902	0.324802	0.399355	0.0835853	0.0625727	0.503994	0.508373	0.50443	0.115449	0.00268815	0.512185	0.311292	-1.34811e-16	1.32097e-09	0.161592	0.133068	0.288218	0.530793	9.86103e-06	3.10178e-13	0.32754	1.39197e-11	0.32175	0.163349	0.0730141	-5.91342e-17	0.482754	0.00014894	0.870692	0.133282	0.448882	0.491878	0.209954	0.199266	0.124433	0.00131926	0.0751622	0.0906167	0.141006	-1.1286e-16	0.0377983	0.13933	0.113897	0.23495
	0.551234	0.88895	0.988013	0.569361	0.0765438	0.757765	0.324933	0.400735	0.0820245	0.0613122	0.505149	0.508227	0.507339	0.114638	0.00277426	0.514587	0.309975	1.64404e-17	1.24162e-09	0.163583	0.13363	0.285796	0.534242	1.03247e-05	2.87936e-13	0.328454	1.30004e-11	0.322007	0.163055	0.0733042	-1.64262e-16	0.480946	0.000144926	0.873291	0.13172	0.447633	0.487739	0.209931	0.199741	0.124975	0.00136373	0.0765477	0.0892154	0.139064	-5.643e-17	0.0370517	0.137356	0.115746	0.237178
	0.551679	0.885168	0.987012	0.572169	0.0768115	0.758611	0.325064	0.402099	0.0804847	0.0600711	0.506275	0.508063	0.510213	0.113821	0.00286285	0.51696	0.308643	-1.24947e-16	1.16692e-09	0.165583	0.134197	0.283374	0.537682	1.08091e-05	2.67305e-13	0.329366	1.21411e-11	0.32226	0.162763	0.0735886	-1.51121e-16	0.479132	0.000141133	0.875848	0.130165	0.44637	0.483596	0.209929	0.200216	0.125512	0.00140956	0.0779518	0.0878302	0.137137	0	0.0363162	0.135399	0.117613	0.239402
	0.552149	0.881331	0.985966	0.575001	0.0771108	0.75944	0.325195	0.403446	0.078966	0.0588492	0.507371	0.507881	0.513053	0.112999	0.00295398	0.519304	0.307297	4.27451e-17	1.0966e-09	0.16759	0.134769	0.28095	0.541113	1.13151e-05	2.48032e-13	0.330275	1.1338e-11	0.322509	0.162474	0.0738671	-1.05127e-16	0.47731	0.000137558	0.878364	0.128619	0.445094	0.47945	0.209948	0.20069	0.126042	0.0014568	0.0793744	0.0864612	0.135224	-1.1286e-16	0.0355917	0.133459	0.1195	0.241623
	0.552644	0.87744	0.984875	0.577857	0.077442	0.760251	0.325326	0.404777	0.0774682	0.0576465	0.508439	0.50768	0.515857	0.112171	0.00304772	0.521618	0.305937	-1.57828e-16	1.03042e-09	0.169605	0.135345	0.278526	0.544533	1.18436e-05	2.30202e-13	0.331182	1.05875e-11	0.322756	0.162187	0.0741398	-7.22751e-17	0.475483	0.000134195	0.880839	0.127081	0.443806	0.475302	0.209988	0.201164	0.126566	0.00150547	0.0808156	0.0851085	0.133326	1.6929e-16	0.0348782	0.131536	0.121407	0.243841
	0.553164	0.873497	0.983738	0.580736	0.0778054	0.761046	0.325455	0.406091	0.0759912	0.0564626	0.509476	0.50746	0.518624	0.111339	0.00314413	0.523902	0.304563	-9.86425e-18	9.68137e-10	0.171627	0.135926	0.276102	0.547944	1.23956e-05	2.13545e-13	0.332086	9.88614e-12	0.322999	0.161903	0.0744065	-1.18268e-16	0.47365	0.00013104	0.88327	0.125551	0.442505	0.471152	0.210049	0.201638	0.127084	0.00155561	0.0822755	0.0837722	0.131443	1.1286e-16	0.0341756	0.129629	0.123332	0.246054
	0.553707	0.869501	0.982555	0.583639	0.0782011	0.761823	0.325584	0.407388	0.0745349	0.0552976	0.510485	0.507221	0.521354	0.110501	0.00324328	0.526156	0.303175	-9.20664e-17	9.09526e-10	0.173655	0.136509	0.273678	0.551343	1.2972e-05	1.98231e-13	0.332988	9.23106e-12	0.323238	0.161622	0.0746671	-1.4455e-16	0.471811	0.000128091	0.88566	0.12403	0.441192	0.467001	0.210131	0.20211	0.127596	0.00160727	0.0837541	0.0824522	0.129575	-2.2572e-16	0.0334838	0.12774	0.125277	0.248262
	0.554275	0.865453	0.981325	0.586565	0.0786295	0.762584	0.325712	0.408666	0.0730992	0.0541511	0.511464	0.506962	0.524046	0.109659	0.00334524	0.528378	0.301773	-2.95928e-17	8.54378e-10	0.17569	0.137097	0.271254	0.554732	1.35738e-05	1.8394e-13	0.333887	8.61918e-12	0.323473	0.161344	0.0749218	-1.31409e-16	0.469967	0.000125343	0.888006	0.122517	0.439868	0.46285	0.210232	0.202582	0.128101	0.00166049	0.0852514	0.0811487	0.127723	-1.1286e-16	0.0328028	0.125868	0.12724	0.250466
	0.554867	0.861356	0.980049	0.589514	0.0790908	0.763328	0.325838	0.409927	0.071684	0.0530232	0.512413	0.506684	0.526699	0.108813	0.00345006	0.530569	0.300357	-1.31523e-16	8.02494e-10	0.177731	0.137687	0.268831	0.558109	1.42021e-05	1.70622e-13	0.334783	8.04763e-12	0.323705	0.161069	0.0751703	-1.18268e-16	0.468118	0.000122793	0.890308	0.121014	0.438533	0.458698	0.210353	0.203053	0.1286	0.00171531	0.0867674	0.0798617	0.125885	1.1286e-16	0.0321323	0.124013	0.129223	0.252663
	0.555482	0.857208	0.978725	0.592486	0.0795852	0.764055	0.325964	0.411168	0.0702891	0.0519135	0.513333	0.506386	0.529312	0.107962	0.00355783	0.532727	0.298928	7.23379e-17	7.53685e-10	0.179778	0.138281	0.26641	0.561475	1.4858e-05	1.58226e-13	0.335677	7.51413e-12	0.323933	0.160798	0.0754126	-1.18268e-16	0.466265	0.000120438	0.892567	0.119519	0.437187	0.454547	0.210494	0.203522	0.129093	0.00177176	0.0883021	0.0785912	0.124063	1.1286e-16	0.0314725	0.122176	0.131225	0.254855
	0.556121	0.853012	0.977354	0.595481	0.0801129	0.764765	0.326087	0.41239	0.0689146	0.050822	0.514223	0.506067	0.531886	0.107107	0.00366861	0.534854	0.297485	-4.60332e-17	7.07773e-10	0.18183	0.138876	0.26399	0.564828	1.55427e-05	1.46769e-13	0.336568	7.01608e-12	0.324156	0.16053	0.0756487	-5.25637e-17	0.464408	0.000118275	0.894782	0.118033	0.43583	0.450398	0.210654	0.20399	0.12958	0.0018299	0.0898556	0.0773374	0.122256	2.8215e-16	0.0308231	0.120356	0.133246	0.25704
	0.556783	0.848768	0.975934	0.598499	0.0806742	0.765459	0.326209	0.413593	0.0675601	0.0497484	0.515084	0.505728	0.534418	0.106248	0.00378247	0.536947	0.296028	-3.61689e-17	6.64592e-10	0.183887	0.139474	0.261571	0.568169	1.62573e-05	1.36152e-13	0.337456	6.55119e-12	0.324376	0.160265	0.0758786	-1.70832e-16	0.462547	0.000116302	0.896952	0.116556	0.434464	0.44625	0.210834	0.204456	0.13006	0.00188976	0.0914278	0.0761001	0.120464	-1.1286e-16	0.030184	0.118554	0.135286	0.259217
	0.557468	0.844477	0.974466	0.601538	0.0812694	0.766136	0.326329	0.414776	0.0662256	0.0486927	0.515915	0.505369	0.536909	0.105386	0.00389949	0.539007	0.294559	-1.77557e-16	6.23983e-10	0.185949	0.140075	0.259155	0.571497	1.7003e-05	1.26238e-13	0.338342	6.11785e-12	0.324592	0.160005	0.0761021	1.31409e-17	0.460683	0.000114515	0.899077	0.115088	0.433087	0.442104	0.211032	0.204921	0.130534	0.00195139	0.0930188	0.0748795	0.118688	0	0.0295553	0.116769	0.137344	0.261387
	0.558176	0.84014	0.97295	0.6046	0.0818987	0.766796	0.326446	0.415938	0.064911	0.0476546	0.516716	0.504988	0.539358	0.10452	0.00401975	0.541033	0.293076	7.56259e-17	5.85797e-10	0.188015	0.140676	0.25674	0.574813	1.77812e-05	1.1703e-13	0.339225	5.71327e-12	0.324803	0.159748	0.0763193	-6.57047e-18	0.458816	0.000112913	0.901157	0.11363	0.431701	0.437961	0.211248	0.205384	0.131002	0.00201484	0.0946285	0.0736756	0.116928	-1.1286e-16	0.0289368	0.115002	0.139422	0.263549
	0.558907	0.835759	0.971384	0.607684	0.0825623	0.76744	0.326562	0.41708	0.0636162	0.046634	0.517488	0.504586	0.541763	0.103651	0.00414331	0.543025	0.29158	-1.31523e-16	5.49893e-10	0.190085	0.141279	0.254329	0.578114	1.85931e-05	1.08458e-13	0.340105	5.33623e-12	0.32501	0.159496	0.0765301	0	0.456946	0.000111495	0.903192	0.112181	0.430307	0.433821	0.211482	0.205845	0.131464	0.00208015	0.096257	0.0724884	0.115184	5.643e-17	0.0283284	0.113253	0.141518	0.265703
	0.55966	0.831333	0.96977	0.610789	0.0832606	0.768067	0.326675	0.418201	0.0623409	0.0456306	0.518231	0.504163	0.544125	0.102779	0.00427026	0.544982	0.290072	-1.44676e-16	5.16138e-10	0.192159	0.141883	0.25192	0.581403	1.94402e-05	1.00625e-13	0.340982	4.98441e-12	0.325212	0.159248	0.0767344	-1.3798e-16	0.455074	0.000110257	0.90518	0.110742	0.428903	0.429686	0.211735	0.206304	0.13192	0.00214738	0.0979042	0.0713179	0.113455	0	0.02773	0.111521	0.143632	0.267847
	0.560434	0.826864	0.968105	0.613916	0.0839936	0.768678	0.326785	0.4193	0.0610851	0.0446444	0.518944	0.503718	0.546442	0.101904	0.00440068	0.546904	0.28855	1.31523e-17	4.84406e-10	0.194236	0.142488	0.249515	0.584677	2.03238e-05	9.33453e-14	0.341857	4.65696e-12	0.325409	0.159004	0.0769323	-5.91342e-17	0.4532	0.000109199	0.907123	0.109312	0.427492	0.425554	0.212005	0.20676	0.13237	0.00221656	0.09957	0.0701642	0.111742	2.8215e-16	0.0271415	0.109808	0.145765	0.269981
	0.561231	0.822354	0.966391	0.617064	0.0847617	0.769273	0.326893	0.420378	0.0598486	0.0436751	0.519627	0.503251	0.548715	0.101026	0.00453464	0.548791	0.287016	-1.64404e-17	4.5458e-10	0.196315	0.143093	0.247113	0.587936	2.12454e-05	8.63507e-14	0.342729	4.35198e-12	0.325602	0.158765	0.0771237	-5.91342e-17	0.451325	0.00010832	0.909019	0.107891	0.426072	0.421428	0.212292	0.207214	0.132813	0.00228775	0.101255	0.0690273	0.110046	-1.6929e-16	0.0265628	0.108113	0.147917	0.272105
	0.562049	0.817802	0.964627	0.620233	0.0855652	0.769851	0.326997	0.421434	0.0586312	0.0427226	0.520282	0.502763	0.550942	0.100146	0.00467223	0.550642	0.28547	-5.58974e-17	4.26548e-10	0.198398	0.143698	0.244715	0.591182	2.22066e-05	8.01445e-14	0.343598	4.06812e-12	0.32579	0.15853	0.0773085	-1.3798e-16	0.449448	0.000107618	0.910868	0.106481	0.424645	0.417307	0.212595	0.207665	0.133251	0.00236101	0.102958	0.0679072	0.108365	-2.2572e-16	0.0259939	0.106435	0.150086	0.274219
	0.562888	0.813211	0.962813	0.623422	0.0864042	0.770413	0.327099	0.422467	0.0574329	0.0417867	0.520907	0.502252	0.553122	0.0992635	0.00481353	0.552457	0.283912	6.57617e-18	4.00204e-10	0.200482	0.144303	0.242321	0.594412	2.3209e-05	7.42066e-14	0.344465	3.80375e-12	0.325972	0.158301	0.0774867	-1.11698e-16	0.44757	0.000107092	0.91267	0.10508	0.423211	0.413193	0.212916	0.208113	0.133682	0.00243637	0.104679	0.0668038	0.1067	-1.1286e-16	0.0254347	0.104776	0.152274	0.276321
	0.563749	0.808581	0.960948	0.626631	0.0872791	0.770958	0.327197	0.423478	0.0562535	0.0408672	0.521503	0.501718	0.555256	0.0983791	0.00495863	0.554235	0.282342	-8.54902e-17	3.75449e-10	0.202567	0.144907	0.239932	0.597627	2.42542e-05	6.88726e-14	0.345328	3.55841e-12	0.32615	0.158076	0.0776584	-8.54161e-17	0.445692	0.000106742	0.914425	0.103689	0.42177	0.409085	0.213253	0.208559	0.134108	0.0025139	0.10642	0.0657174	0.105051	-1.1286e-16	0.0248849	0.103135	0.15448	0.278412
	0.564629	0.803913	0.959033	0.629861	0.08819	0.771487	0.327292	0.424465	0.0550927	0.039964	0.522069	0.501162	0.557342	0.0974928	0.0051076	0.555975	0.28076	3.61689e-17	3.52191e-10	0.204654	0.145511	0.237547	0.600826	2.5344e-05	6.37902e-14	0.346189	3.33008e-12	0.326322	0.157857	0.0778234	-1.18268e-16	0.443814	0.000106567	0.916131	0.102309	0.420322	0.404984	0.213605	0.209001	0.134528	0.00259365	0.108178	0.0646477	0.103419	0	0.0243447	0.101512	0.156704	0.280491
	0.56553	0.799208	0.957067	0.63311	0.0891372	0.772	0.327383	0.42543	0.0539505	0.0390768	0.522607	0.500584	0.55938	0.0966048	0.00526055	0.557679	0.279166	-4.60332e-17	3.3034e-10	0.206742	0.146113	0.235168	0.604009	2.648e-05	5.90432e-14	0.347047	3.11828e-12	0.326489	0.157643	0.0779818	-6.57047e-17	0.441936	0.000106567	0.91779	0.100938	0.418869	0.40089	0.213974	0.20944	0.134941	0.00267567	0.109956	0.0635949	0.101802	-1.1286e-16	0.0238138	0.0999074	0.158945	0.282557
	0.566452	0.794468	0.955049	0.636378	0.0901209	0.772496	0.32747	0.426371	0.0528267	0.0382055	0.523117	0.499982	0.561369	0.0957153	0.00541756	0.559345	0.277561	-3.28808e-18	3.09814e-10	0.20883	0.146714	0.232793	0.607176	2.76643e-05	5.46821e-14	0.347902	2.92168e-12	0.32665	0.157435	0.0781335	-1.51121e-16	0.440059	0.000106742	0.919401	0.0995774	0.41741	0.396805	0.214357	0.209875	0.13535	0.00276002	0.111751	0.062559	0.100202	-1.1286e-16	0.0232921	0.0983211	0.161204	0.284609
	0.567393	0.789693	0.952981	0.639666	0.0911415	0.772976	0.327554	0.427288	0.0517212	0.0373499	0.523597	0.499357	0.563309	0.0948245	0.00557871	0.560972	0.275945	-1.97285e-17	2.90535e-10	0.210919	0.147314	0.230424	0.610327	2.88985e-05	5.07235e-14	0.348755	2.7398e-12	0.326806	0.157232	0.0782786	-1.31409e-17	0.438182	0.000107093	0.920963	0.098227	0.415945	0.392729	0.214756	0.210307	0.135752	0.00284676	0.113565	0.0615399	0.0986183	0	0.0227795	0.0967531	0.163481	0.286648
	0.568353	0.784885	0.950862	0.642971	0.092199	0.773439	0.327634	0.428181	0.0506337	0.0365097	0.524049	0.498709	0.565199	0.0939327	0.00574411	0.562561	0.274318	-1.01931e-16	2.72428e-10	0.213007	0.147911	0.228061	0.613461	3.01849e-05	4.69159e-14	0.349604	2.57129e-12	0.326955	0.157036	0.0784169	6.57047e-18	0.436307	0.00010762	0.922476	0.0968869	0.414476	0.388662	0.215169	0.210735	0.136149	0.00293594	0.115397	0.0605376	0.0970506	0	0.0222761	0.0952034	0.165775	0.288673
	0.569332	0.780045	0.948691	0.646296	0.0932939	0.773886	0.327709	0.42905	0.0495641	0.0356849	0.524472	0.498037	0.567039	0.0930399	0.00591384	0.564112	0.27268	-2.63047e-17	2.55424e-10	0.215093	0.148506	0.225704	0.616578	3.15253e-05	4.34605e-14	0.350451	2.4155e-12	0.327099	0.156845	0.0785485	4.59933e-17	0.434434	0.000108323	0.92394	0.0955572	0.413001	0.384604	0.215597	0.211159	0.13654	0.00302763	0.117247	0.0595522	0.0954992	5.643e-17	0.0217815	0.0936722	0.168086	0.290683
	0.57033	0.775174	0.946469	0.649637	0.0944262	0.774317	0.32778	0.429894	0.0485123	0.0348753	0.524867	0.497342	0.568828	0.0921464	0.006088	0.565623	0.271031	-5.26093e-17	2.39457e-10	0.217179	0.149098	0.223353	0.619677	3.2922e-05	4.024e-14	0.351295	2.27185e-12	0.327236	0.156661	0.0786734	-2.62819e-17	0.432562	0.000109203	0.925355	0.0942378	0.411523	0.380557	0.216039	0.211579	0.136926	0.00312188	0.119116	0.0585837	0.093964	-1.1286e-16	0.0212959	0.0921593	0.170414	0.292678
	0.571347	0.770273	0.944195	0.652997	0.0955963	0.774732	0.327847	0.430714	0.047478	0.0340806	0.525235	0.496624	0.570566	0.0912523	0.00626669	0.567095	0.269372	-4.60332e-17	2.24466e-10	0.219263	0.149687	0.221009	0.622759	3.43771e-05	3.7271e-14	0.352136	2.13967e-12	0.327368	0.156482	0.0787916	-6.57047e-18	0.430693	0.000110262	0.92672	0.0929289	0.410041	0.37652	0.216494	0.211994	0.137306	0.00321875	0.121002	0.057632	0.0924452	5.643e-17	0.0208189	0.0906649	0.172759	0.294657
	0.572381	0.765343	0.94187	0.656373	0.0968044	0.77513	0.327908	0.431509	0.0464612	0.0333007	0.525574	0.495881	0.572252	0.0903579	0.00644999	0.568526	0.267702	2.63047e-17	2.10392e-10	0.221345	0.150274	0.218672	0.625822	3.5893e-05	3.44531e-14	0.352974	2.01819e-12	0.327492	0.156311	0.0789031	-1.97114e-17	0.428826	0.0001115	0.928035	0.0916305	0.408555	0.372495	0.216963	0.212405	0.137681	0.00331832	0.122906	0.0566971	0.0909426	1.1286e-16	0.0203507	0.0891889	0.17512	0.29662
	0.573434	0.760385	0.939493	0.659766	0.0980507	0.775511	0.327966	0.432278	0.0454616	0.0325354	0.525885	0.495114	0.573885	0.0894633	0.00663803	0.569918	0.266023	-1.31523e-17	1.97181e-10	0.223424	0.150856	0.216343	0.628868	3.74719e-05	3.18532e-14	0.35381	1.90675e-12	0.32761	0.156146	0.0790078	-1.31409e-17	0.426963	0.000112919	0.9293	0.0903428	0.407066	0.368481	0.217444	0.212812	0.138051	0.00342064	0.124828	0.055779	0.0894563	-1.1286e-16	0.0198909	0.0877314	0.177498	0.298566
	0.574503	0.755402	0.937064	0.663175	0.0993355	0.775876	0.328018	0.433022	0.044479	0.0317845	0.526169	0.494324	0.575465	0.0885687	0.00683089	0.57127	0.264334	-6.57617e-18	1.84781e-10	0.225501	0.151435	0.21402	0.631895	3.91164e-05	2.95216e-14	0.354642	1.80506e-12	0.327722	0.155988	0.0791058	-9.8557e-17	0.425103	0.000114522	0.930515	0.0890656	0.405574	0.364479	0.217939	0.213214	0.138416	0.00352577	0.126767	0.0548778	0.0879864	0	0.0194396	0.0862924	0.179892	0.300495
	0.57559	0.750392	0.934584	0.6666	0.100659	0.776225	0.328065	0.433741	0.0435133	0.0310478	0.526426	0.493509	0.576992	0.0876743	0.00702867	0.57258	0.262636	-5.26093e-17	1.73144e-10	0.227573	0.15201	0.211706	0.634903	4.08289e-05	2.73075e-14	0.355472	1.71273e-12	0.327826	0.155837	0.079197	4.59933e-17	0.423246	0.000116309	0.931679	0.0877991	0.404079	0.36049	0.218445	0.21361	0.138775	0.00363379	0.128724	0.0539933	0.0865327	1.1286e-16	0.0189967	0.0848718	0.182303	0.302406
	0.576693	0.745359	0.932053	0.67004	0.102021	0.776557	0.328107	0.434434	0.0425644	0.0303252	0.526655	0.49267	0.578465	0.0867802	0.00723149	0.57385	0.260928	1.64404e-17	1.62223e-10	0.229642	0.15258	0.209399	0.637893	4.26122e-05	2.53114e-14	0.356299	1.62881e-12	0.327923	0.155693	0.0792815	-7.88456e-17	0.421394	0.000118283	0.932793	0.0865434	0.402583	0.356515	0.218964	0.214002	0.13913	0.00374476	0.130699	0.0531257	0.0850953	-5.643e-17	0.0185619	0.0834697	0.184729	0.304299
	0.577813	0.740303	0.929469	0.673496	0.103423	0.776872	0.328144	0.435102	0.0416319	0.0296164	0.526858	0.491806	0.579884	0.0858866	0.00743944	0.575079	0.259211	-1.15083e-16	1.51976e-10	0.231707	0.153145	0.2071	0.640863	4.44689e-05	2.34496e-14	0.357123	1.5535e-12	0.328013	0.155557	0.0793593	-2.62819e-17	0.419546	0.000120447	0.933855	0.0852984	0.401084	0.352553	0.219495	0.214389	0.13948	0.00385875	0.13269	0.0522748	0.0836742	0	0.0181354	0.0820861	0.187171	0.306173
	0.578949	0.735225	0.926835	0.676965	0.104864	0.777171	0.328176	0.435743	0.0407159	0.0289213	0.527034	0.490918	0.581249	0.0849938	0.00765264	0.576266	0.257486	-1.97285e-17	1.42362e-10	0.233767	0.153706	0.20481	0.643813	4.64019e-05	2.16548e-14	0.357944	1.48593e-12	0.328096	0.155428	0.0794304	-3.94228e-17	0.417702	0.000122803	0.934866	0.0840642	0.399584	0.348605	0.220036	0.21477	0.139825	0.00397583	0.134699	0.0514407	0.0822693	-1.1286e-16	0.0177168	0.0807209	0.189628	0.308028
	0.5801	0.730127	0.924148	0.680448	0.106345	0.777453	0.328202	0.436358	0.0398159	0.0282397	0.527184	0.490006	0.582558	0.0841018	0.00787119	0.577411	0.255752	-6.57617e-18	1.33343e-10	0.235821	0.154261	0.202529	0.646743	4.84141e-05	1.99606e-14	0.358763	1.42581e-12	0.328171	0.155307	0.0794948	-2.62819e-17	0.415864	0.000125354	0.935826	0.0828409	0.398083	0.344671	0.220589	0.215145	0.140165	0.00409607	0.136725	0.0506233	0.0808806	-1.1286e-16	0.0173062	0.0793743	0.192101	0.309863
	0.581266	0.72501	0.921411	0.683945	0.107865	0.777718	0.328222	0.436948	0.038932	0.0275714	0.527307	0.489069	0.583812	0.0832109	0.00809521	0.578514	0.254009	-6.57617e-18	1.24883e-10	0.23787	0.154811	0.200257	0.649654	5.05085e-05	1.85013e-14	0.359578	1.37343e-12	0.328238	0.155193	0.0795525	-8.54161e-17	0.414032	0.000128102	0.936735	0.0816284	0.396581	0.340752	0.221153	0.215515	0.140501	0.00421955	0.138767	0.0498226	0.0795081	5.643e-17	0.0169034	0.0780461	0.194588	0.311678
	0.582447	0.719874	0.918622	0.687455	0.109426	0.777967	0.328237	0.43751	0.0380639	0.0269162	0.527405	0.488107	0.58501	0.0823212	0.0083248	0.579575	0.252259	2.95928e-17	1.16947e-10	0.239912	0.155354	0.197993	0.652544	5.26882e-05	1.71427e-14	0.360391	1.32813e-12	0.328298	0.155087	0.0796035	-5.25637e-17	0.412205	0.000131053	0.937591	0.0804269	0.395079	0.336849	0.221727	0.215879	0.140833	0.00434633	0.140826	0.0490386	0.0781518	-2.2572e-16	0.0165083	0.0767363	0.19709	0.313473
	0.583642	0.714722	0.915782	0.690977	0.111026	0.778198	0.328245	0.438047	0.0372115	0.026274	0.527476	0.487121	0.586152	0.0814328	0.00856008	0.580593	0.250501	-1.18371e-16	1.09505e-10	0.241948	0.155892	0.19574	0.655414	5.49565e-05	1.58343e-14	0.361201	1.28971e-12	0.328349	0.15499	0.079648	-4.59933e-17	0.410384	0.000134208	0.938396	0.0792363	0.393576	0.332962	0.222311	0.216237	0.14116	0.00447649	0.142901	0.0482713	0.0768116	1.1286e-16	0.0161208	0.075445	0.199607	0.315246
	0.584852	0.709555	0.912891	0.694511	0.112668	0.778413	0.328248	0.438557	0.0363745	0.0256445	0.527523	0.486109	0.587237	0.080546	0.00880116	0.581569	0.248735	-6.24736e-17	1.02527e-10	0.243977	0.156423	0.193496	0.658262	5.73166e-05	1.47105e-14	0.362008	1.25779e-12	0.328393	0.154901	0.0796857	-5.25637e-17	0.408569	0.000137572	0.939148	0.0780567	0.392073	0.329091	0.222904	0.216588	0.141484	0.00461011	0.144993	0.0475207	0.0754875	0	0.0157409	0.0741721	0.202138	0.316998
	0.586075	0.704373	0.90995	0.698056	0.11435	0.77861	0.328244	0.43904	0.0355527	0.0250276	0.527544	0.485073	0.588266	0.0796609	0.00904817	0.582502	0.246962	1.97285e-17	9.59833e-11	0.245998	0.156948	0.191261	0.66109	5.97722e-05	1.35531e-14	0.362812	1.23236e-12	0.328428	0.15482	0.0797169	-9.19866e-17	0.406761	0.000141149	0.939849	0.0768881	0.390571	0.325237	0.223507	0.216934	0.141803	0.00474727	0.147101	0.0467867	0.0741795	-1.6929e-16	0.0153684	0.0729176	0.204683	0.318727
	0.587311	0.699178	0.906957	0.701612	0.116073	0.778791	0.328234	0.439497	0.0347461	0.0244231	0.527541	0.484012	0.589237	0.0787776	0.00930121	0.583391	0.245181	4.93213e-17	8.98484e-11	0.248011	0.157466	0.189037	0.663896	6.23268e-05	1.25299e-14	0.363613	1.21373e-12	0.328454	0.154748	0.0797416	-4.59933e-17	0.404961	0.000144942	0.940496	0.0757305	0.389069	0.321399	0.224119	0.217272	0.142118	0.00488804	0.149225	0.0460693	0.0728874	2.2572e-16	0.0150032	0.0716815	0.207242	0.320434
	0.58856	0.693971	0.903914	0.705179	0.117837	0.778954	0.328218	0.439927	0.0339544	0.0238308	0.527513	0.482926	0.590151	0.0778963	0.00956042	0.584238	0.243395	-9.86425e-17	8.40972e-11	0.250016	0.157976	0.186823	0.666681	6.4984e-05	1.1557e-14	0.364412	1.20121e-12	0.328472	0.154685	0.0797597	-3.28523e-17	0.403167	0.000148958	0.941091	0.074584	0.387569	0.31758	0.22474	0.217605	0.14243	0.00503251	0.151364	0.0453686	0.0716113	2.8215e-16	0.0146452	0.0704638	0.209815	0.322118
	0.589821	0.688753	0.900821	0.708755	0.119643	0.7791	0.328196	0.44033	0.0331774	0.0232506	0.527461	0.481816	0.591007	0.0770172	0.0098259	0.58504	0.241601	-9.86425e-17	7.87063e-11	0.252011	0.158479	0.18462	0.669444	6.77477e-05	1.0668e-14	0.365207	1.19509e-12	0.328481	0.15463	0.0797713	-3.28523e-17	0.401382	0.0001532	0.941634	0.0734485	0.38607	0.313778	0.225369	0.21793	0.142738	0.00518075	0.153519	0.0446843	0.0703512	5.643e-17	0.0142943	0.0692643	0.2124	0.323779
	0.591095	0.683526	0.897678	0.71234	0.12149	0.779229	0.328167	0.440707	0.0324149	0.0226822	0.527385	0.48068	0.591806	0.0761403	0.0100978	0.585799	0.239801	9.86425e-18	7.36537e-11	0.253997	0.158974	0.182428	0.672185	7.0622e-05	9.89645e-15	0.366	1.1949e-12	0.32848	0.154584	0.0797764	-5.25637e-17	0.399604	0.000157673	0.942123	0.0723241	0.384572	0.309995	0.226006	0.218248	0.143043	0.00533285	0.155689	0.0440166	0.0691068	5.643e-17	0.0139505	0.0680832	0.214999	0.325415
	0.59238	0.678292	0.894485	0.715934	0.123379	0.779341	0.328131	0.441057	0.0316668	0.0221255	0.527285	0.479519	0.592546	0.075266	0.0103762	0.586515	0.237996	2.95928e-17	6.89184e-11	0.255973	0.159461	0.180246	0.674904	7.36108e-05	9.2255e-15	0.36679	1.20121e-12	0.328471	0.154548	0.0797751	0	0.397835	0.000162383	0.942559	0.0712107	0.383076	0.30623	0.226651	0.21856	0.143344	0.00548889	0.157874	0.0433655	0.0678783	1.1286e-16	0.0136135	0.0669204	0.21761	0.327028
	0.593676	0.67305	0.891243	0.719535	0.12531	0.779434	0.328088	0.44138	0.0309328	0.0215803	0.527163	0.478334	0.593228	0.0743942	0.0106613	0.587186	0.236184	-1.64404e-17	6.44812e-11	0.257939	0.15994	0.178076	0.6776	7.67184e-05	8.48746e-15	0.367577	1.21373e-12	0.328452	0.154521	0.0797674	-8.54161e-17	0.396074	0.000167335	0.942942	0.0701085	0.381583	0.302484	0.227304	0.218864	0.143642	0.00564896	0.160074	0.0427308	0.0666655	-2.2572e-16	0.0132834	0.0657758	0.220233	0.328615
	0.594983	0.667803	0.887951	0.723144	0.127283	0.779511	0.328039	0.441676	0.0302129	0.0210464	0.527017	0.477123	0.593851	0.0735252	0.0109531	0.587813	0.234368	-3.9457e-17	6.03236e-11	0.259894	0.160411	0.175917	0.680274	7.99492e-05	8.0178e-15	0.368362	1.23255e-12	0.328424	0.154503	0.0797534	-6.57047e-17	0.394323	0.000172535	0.943272	0.0690174	0.380092	0.298758	0.227963	0.21916	0.143937	0.00581315	0.162289	0.0421126	0.0654684	1.1286e-16	0.0129599	0.0646493	0.222869	0.330177
	0.5963	0.662551	0.88461	0.72676	0.129298	0.779569	0.327982	0.441946	0.0295067	0.0205237	0.526849	0.475888	0.594416	0.0726591	0.0112519	0.588396	0.232546	1.64404e-17	5.64285e-11	0.261837	0.160872	0.17377	0.682924	8.33077e-05	7.19589e-15	0.369143	1.25788e-12	0.328386	0.154495	0.0797331	-7.22751e-17	0.392581	0.000177989	0.943549	0.0679374	0.378604	0.295052	0.228629	0.21945	0.14423	0.00598153	0.164517	0.0415108	0.0642868	5.643e-17	0.0126431	0.0635411	0.225516	0.331714
	0.597626	0.657296	0.881221	0.730381	0.131356	0.77961	0.327919	0.442189	0.0288142	0.0200119	0.526659	0.474628	0.594921	0.071796	0.0115577	0.588934	0.230719	3.61689e-17	5.27795e-11	0.263769	0.161325	0.171634	0.685552	8.67987e-05	6.72623e-15	0.369922	1.28971e-12	0.328338	0.154497	0.0797066	-1.31409e-17	0.390848	0.000183704	0.943771	0.0668685	0.377118	0.291366	0.229302	0.219731	0.144519	0.00615421	0.16676	0.0409255	0.0631209	-5.643e-17	0.0123328	0.062451	0.228175	0.333224
	0.598963	0.65204	0.877783	0.734008	0.133457	0.779633	0.327848	0.442405	0.0281351	0.019511	0.526446	0.473343	0.595367	0.070936	0.0118706	0.589428	0.228888	6.90498e-17	4.93617e-11	0.265688	0.161769	0.16951	0.688156	9.04268e-05	6.13915e-15	0.370698	1.32794e-12	0.328281	0.154508	0.0796739	-6.57047e-17	0.389125	0.000189685	0.94394	0.0658107	0.375636	0.287701	0.229981	0.220005	0.144807	0.00633127	0.169017	0.0403565	0.0619703	-1.6929e-16	0.0120289	0.0613789	0.230845	0.334708
	0.600308	0.646782	0.874298	0.73764	0.135601	0.779638	0.32777	0.442594	0.0274693	0.0190207	0.526213	0.472033	0.595755	0.0700794	0.0121909	0.589877	0.227052	7.8914e-17	4.61604e-11	0.267595	0.162203	0.167399	0.690737	9.41973e-05	5.75336e-15	0.371471	1.37343e-12	0.328213	0.154529	0.079635	-5.25637e-17	0.387413	0.000195941	0.944056	0.064764	0.374157	0.284056	0.230665	0.22027	0.145091	0.00651281	0.171287	0.0398039	0.0608352	0	0.0117313	0.060325	0.233526	0.336164
	0.601662	0.641526	0.870764	0.741276	0.137787	0.779625	0.327685	0.442757	0.0268165	0.0185409	0.525958	0.470699	0.596082	0.0692261	0.0125186	0.590282	0.225212	-3.28808e-18	4.31626e-11	0.269488	0.162627	0.165299	0.693294	9.81151e-05	5.31725e-15	0.372241	1.42619e-12	0.328134	0.154561	0.0795901	-3.28523e-17	0.385711	0.000202478	0.944117	0.0637285	0.372683	0.280433	0.231355	0.220528	0.145374	0.00669891	0.173571	0.0392676	0.0597153	-2.8215e-16	0.01144	0.059289	0.236218	0.337594
	0.603024	0.636271	0.867184	0.744916	0.140017	0.779594	0.327592	0.442893	0.0261766	0.0180714	0.525683	0.46934	0.596351	0.0683764	0.0128539	0.590641	0.223368	-3.28808e-17	4.03553e-11	0.271367	0.163041	0.163213	0.695827	0.000102186	4.88113e-15	0.373009	1.48583e-12	0.328046	0.154602	0.0795391	-4.59933e-17	0.384019	0.000209304	0.944125	0.062704	0.371212	0.276831	0.232051	0.220777	0.145655	0.00688968	0.175867	0.0387476	0.0586107	0	0.0111547	0.0582709	0.238919	0.338996
	0.604394	0.63102	0.863557	0.748558	0.142291	0.779544	0.327492	0.443003	0.0255495	0.017612	0.525387	0.467956	0.596559	0.0675304	0.0131969	0.590956	0.221521	2.95928e-17	3.77269e-11	0.273233	0.163445	0.161139	0.698336	0.000106414	4.54566e-15	0.373773	1.5536e-12	0.327946	0.154654	0.0794822	-1.18268e-16	0.382339	0.000216426	0.944079	0.0616906	0.369745	0.273251	0.232751	0.221018	0.145934	0.0070852	0.178176	0.038244	0.0575212	-1.1286e-16	0.0108755	0.0572708	0.24163	0.340369
	0.605771	0.625773	0.859883	0.752203	0.144608	0.779476	0.327384	0.443087	0.0249349	0.0171626	0.525072	0.466548	0.596708	0.0666882	0.0135478	0.591225	0.219671	-9.20664e-17	3.52662e-11	0.275083	0.163839	0.159077	0.70082	0.000110807	4.12632e-15	0.374535	1.62881e-12	0.327836	0.154717	0.0794194	-7.88456e-17	0.380671	0.000223853	0.943978	0.0606883	0.368283	0.269694	0.233455	0.221251	0.146211	0.00728558	0.180497	0.0377566	0.0564468	1.1286e-16	0.0106022	0.0562885	0.244351	0.341714
	0.607154	0.620531	0.856163	0.755849	0.146969	0.77939	0.327268	0.443144	0.0243326	0.0167229	0.524736	0.465116	0.596798	0.0658499	0.0139067	0.59145	0.217818	-5.91855e-17	3.29626e-11	0.276919	0.164222	0.157029	0.70328	0.00011537	3.84116e-15	0.375294	1.71273e-12	0.327715	0.15479	0.0793507	-2.62819e-17	0.379013	0.000231592	0.943824	0.0596971	0.366826	0.266158	0.234164	0.221475	0.146486	0.00749092	0.182831	0.0372854	0.0553874	-3.3858e-16	0.0103348	0.0553241	0.247081	0.34303
	0.608544	0.615297	0.852397	0.759495	0.149373	0.779284	0.327145	0.443175	0.0237425	0.0162929	0.524382	0.463659	0.596828	0.0650157	0.0142736	0.591629	0.215962	6.57617e-17	3.08065e-11	0.278739	0.164595	0.154994	0.705715	0.000120108	3.52247e-15	0.376051	1.80506e-12	0.327583	0.154873	0.0792763	-1.97114e-17	0.377368	0.000239653	0.943615	0.0587169	0.365373	0.262646	0.234877	0.22169	0.146761	0.00770131	0.185176	0.0368304	0.0543428	1.1286e-16	0.010073	0.0543774	0.24982	0.344317
	0.60994	0.61007	0.848587	0.763142	0.151822	0.779161	0.327014	0.44318	0.0231644	0.0158724	0.524009	0.462178	0.596798	0.0641856	0.0146489	0.591764	0.214104	9.86425e-18	2.87885e-11	0.280542	0.164956	0.152972	0.708125	0.000125028	3.25409e-15	0.376804	1.90675e-12	0.327439	0.154967	0.0791962	-1.18268e-16	0.375735	0.000248045	0.943352	0.0577477	0.363926	0.259157	0.235594	0.221896	0.147034	0.00791686	0.187533	0.0363916	0.053313	-1.1286e-16	0.00981698	0.0534484	0.252568	0.345574
	0.611341	0.604853	0.844732	0.766789	0.154315	0.779018	0.326875	0.443159	0.0225981	0.0154612	0.523618	0.460672	0.596708	0.0633597	0.0150326	0.591853	0.212244	-7.23379e-17	2.69e-11	0.282329	0.165306	0.150964	0.710511	0.000130137	3.0528e-15	0.377555	2.018e-12	0.327284	0.155073	0.0791105	6.57047e-18	0.374115	0.000256777	0.943035	0.0567896	0.362484	0.255691	0.236314	0.222093	0.147306	0.00813767	0.1899	0.035969	0.0522979	0	0.00956646	0.0525371	0.255323	0.346801
	0.612748	0.599646	0.840832	0.770433	0.156852	0.778856	0.326727	0.443113	0.0220435	0.0150591	0.523209	0.459143	0.596559	0.0625382	0.0154249	0.591897	0.210381	-3.28808e-18	2.51328e-11	0.284099	0.165645	0.148969	0.71287	0.000135442	2.81797e-15	0.378303	2.13977e-12	0.327118	0.155189	0.0790192	1.97114e-17	0.372507	0.000265858	0.942663	0.0558424	0.361047	0.252249	0.237036	0.222281	0.147578	0.00836385	0.192279	0.0355625	0.0512975	-1.1286e-16	0.0093214	0.0516433	0.258086	0.347997
	0.614159	0.594451	0.836889	0.774076	0.159434	0.778675	0.326572	0.443041	0.0215003	0.014666	0.522782	0.45759	0.596351	0.0617213	0.0158259	0.591896	0.208518	-7.23379e-17	2.34794e-11	0.285852	0.165972	0.146988	0.715205	0.000140948	2.54959e-15	0.379048	2.27195e-12	0.32694	0.155316	0.0789225	-5.25637e-17	0.370913	0.000275299	0.942238	0.0549062	0.359616	0.24883	0.237762	0.22246	0.147849	0.00859549	0.194668	0.0351722	0.0503115	1.1286e-16	0.00908172	0.0507672	0.260857	0.349163
	0.615574	0.589269	0.832903	0.777716	0.16206	0.778476	0.326409	0.442943	0.0209684	0.0142817	0.522339	0.456013	0.596082	0.0609088	0.0162358	0.591849	0.206653	-4.60332e-17	2.19326e-11	0.287587	0.166287	0.14502	0.717513	0.000146664	2.31476e-15	0.379791	2.4156e-12	0.32675	0.155454	0.0788204	-1.57691e-16	0.369331	0.000285111	0.941757	0.053981	0.358191	0.245436	0.23849	0.22263	0.14812	0.00883272	0.197067	0.0347979	0.0493399	0	0.00884731	0.0499085	0.263634	0.350298
	0.616992	0.584102	0.828874	0.781353	0.164731	0.778256	0.326237	0.44282	0.0204476	0.0139062	0.521879	0.454412	0.595755	0.0601011	0.0166547	0.591758	0.204787	-1.18371e-16	2.04856e-11	0.289303	0.16659	0.143067	0.719796	0.000152596	2.26444e-15	0.380531	2.5712e-12	0.326548	0.155604	0.078713	-6.57047e-18	0.367764	0.000295302	0.941223	0.0530666	0.356772	0.242066	0.239221	0.22279	0.14839	0.00907563	0.199475	0.0344398	0.0483826	0	0.00861809	0.0490672	0.266418	0.351402
	0.618414	0.578949	0.824803	0.784985	0.167447	0.778018	0.326057	0.442672	0.0199378	0.0135391	0.521402	0.452788	0.595367	0.0592982	0.0170827	0.591621	0.202921	-2.13725e-17	1.91322e-11	0.291	0.166881	0.141128	0.722053	0.000158752	2.02961e-15	0.381268	2.7396e-12	0.326334	0.155765	0.0786004	-3.94228e-17	0.36621	0.000305886	0.940634	0.0521631	0.355359	0.238721	0.239953	0.22294	0.148661	0.00932434	0.201893	0.0340977	0.0474395	5.643e-17	0.00839397	0.0482434	0.269208	0.352473
	0.619839	0.573813	0.820691	0.788612	0.170208	0.777759	0.325869	0.442499	0.0194387	0.0131804	0.52091	0.45114	0.594921	0.0585001	0.0175201	0.591439	0.201054	6.57617e-18	1.78664e-11	0.292679	0.16716	0.139203	0.724284	0.00016514	1.81155e-15	0.382002	2.92187e-12	0.326107	0.155937	0.0784827	-9.19866e-17	0.36467	0.000316873	0.93999	0.0512705	0.353953	0.235401	0.240687	0.223081	0.148932	0.00957895	0.20432	0.0337716	0.0465105	1.6929e-16	0.00817486	0.0474368	0.272004	0.353513
	0.621266	0.568695	0.816538	0.792234	0.173013	0.777481	0.325672	0.442301	0.0189503	0.0128299	0.520403	0.44947	0.594416	0.057707	0.017967	0.591212	0.199187	-4.93213e-18	1.66828e-11	0.294337	0.167426	0.137293	0.726488	0.000171767	1.67736e-15	0.382734	3.11837e-12	0.325868	0.156121	0.0783599	-2.62819e-17	0.363144	0.000328274	0.939293	0.0503887	0.352553	0.232106	0.241422	0.223212	0.149203	0.00983959	0.206756	0.0334616	0.0455954	5.643e-17	0.00796067	0.0466475	0.274806	0.35452
	0.622694	0.563596	0.812344	0.795848	0.175864	0.777184	0.325467	0.442078	0.0184722	0.0124876	0.519881	0.447776	0.593851	0.0569189	0.0184235	0.590939	0.197321	-7.56259e-17	1.55759e-11	0.295975	0.167679	0.135397	0.728666	0.000178643	1.50963e-15	0.383462	3.33008e-12	0.325617	0.156316	0.0782322	-7.88456e-17	0.361633	0.000340103	0.938541	0.0495176	0.35116	0.228836	0.242158	0.223332	0.149475	0.0101064	0.209199	0.0331675	0.0446942	-1.1286e-16	0.00775132	0.0458755	0.277612	0.355495
	0.624124	0.558517	0.808111	0.799456	0.17876	0.776866	0.325253	0.441831	0.0180044	0.0121531	0.519345	0.446059	0.593228	0.0561361	0.0188898	0.590622	0.195454	2.63047e-17	1.45411e-11	0.297593	0.16792	0.133516	0.730817	0.000185776	1.40899e-15	0.384189	3.55822e-12	0.325353	0.156523	0.0780996	-1.97114e-17	0.360137	0.000352371	0.937734	0.0486573	0.349774	0.225592	0.242895	0.223443	0.149748	0.0103794	0.211651	0.0328895	0.0438068	1.6929e-16	0.00754672	0.0451206	0.280424	0.356437
	0.625555	0.553459	0.803838	0.803056	0.181701	0.776529	0.32503	0.441561	0.0175467	0.0118264	0.518795	0.44432	0.592546	0.0553584	0.019366	0.59026	0.193589	0	1.35736e-11	0.299189	0.168147	0.131649	0.732941	0.000193174	1.29157e-15	0.384912	3.80394e-12	0.325076	0.156741	0.0779623	-1.11698e-16	0.358656	0.000365092	0.936874	0.0478077	0.348395	0.222373	0.243633	0.223544	0.150022	0.0106588	0.21411	0.0326274	0.042933	1.1286e-16	0.00734679	0.0443828	0.283239	0.357345
	0.626987	0.548424	0.799527	0.806646	0.184687	0.776171	0.324799	0.441266	0.017099	0.0115073	0.518232	0.442558	0.591806	0.054586	0.0198524	0.589853	0.191724	-7.727e-17	1.26692e-11	0.300764	0.168362	0.129797	0.735038	0.000200847	1.25802e-15	0.385633	4.06821e-12	0.324786	0.156972	0.0778202	-6.57047e-17	0.35719	0.000378278	0.935959	0.0469687	0.347023	0.219181	0.244371	0.223635	0.150297	0.0109446	0.216576	0.0323813	0.0420728	1.1286e-16	0.00715144	0.043662	0.286058	0.358221
	0.628419	0.543412	0.795178	0.810227	0.187719	0.775793	0.324559	0.440947	0.016661	0.0111957	0.517655	0.440774	0.591007	0.0538191	0.020349	0.589401	0.189861	-1.20015e-16	1.18239e-11	0.302317	0.168563	0.12796	0.737108	0.000208803	1.17416e-15	0.386351	4.35217e-12	0.324484	0.157214	0.0776737	-1.05127e-16	0.355739	0.000391945	0.93499	0.0461404	0.345658	0.216014	0.245109	0.223715	0.150573	0.0112371	0.219048	0.0321512	0.041226	-1.1286e-16	0.00696058	0.0429582	0.288881	0.359062
	0.62985	0.538425	0.790791	0.813798	0.190796	0.775395	0.324311	0.440605	0.0162325	0.0108915	0.517066	0.438968	0.590151	0.0530576	0.020856	0.588904	0.188	-9.04223e-18	1.10339e-11	0.303847	0.16875	0.126138	0.739151	0.000217053	1.05674e-15	0.387066	4.65715e-12	0.324168	0.157467	0.0775226	-7.22751e-17	0.354305	0.000406104	0.933967	0.0453226	0.344301	0.212874	0.245846	0.223784	0.150851	0.0115363	0.221527	0.031937	0.0403924	-1.1286e-16	0.00677414	0.0422713	0.291706	0.359869
	0.63128	0.533464	0.786368	0.817358	0.193918	0.774976	0.324053	0.44024	0.0158136	0.0105945	0.516466	0.43714	0.589237	0.0523017	0.0213737	0.588363	0.18614	1.15083e-17	1.02957e-11	0.305355	0.168924	0.124331	0.741166	0.000225606	9.81258e-16	0.387779	4.9845e-12	0.323839	0.157733	0.0773672	0	0.352886	0.000420773	0.932889	0.0445153	0.342951	0.20976	0.246584	0.223844	0.151131	0.0118424	0.224011	0.0317387	0.0395721	3.3858e-16	0.00659204	0.0416013	0.294534	0.360643
	0.632709	0.528529	0.78191	0.820905	0.197086	0.774536	0.323787	0.439852	0.0154039	0.0103045	0.515853	0.43529	0.588266	0.0515513	0.0219021	0.587778	0.184282	-1.64404e-17	9.60582e-12	0.30684	0.169085	0.122539	0.743154	0.000234473	8.80616e-16	0.388489	5.33623e-12	0.323496	0.158011	0.0772075	-4.59933e-17	0.351483	0.000435964	0.931758	0.0437185	0.341609	0.206673	0.24732	0.223892	0.151413	0.0121554	0.2265	0.0315564	0.0387648	1.1286e-16	0.00641419	0.0409481	0.297364	0.361382
	0.634136	0.523623	0.777416	0.82444	0.2003	0.774076	0.323512	0.439442	0.0150033	0.0100215	0.51523	0.433419	0.587237	0.0508067	0.0224414	0.587148	0.182427	-1.4632e-16	8.96137e-12	0.308301	0.169231	0.120763	0.745113	0.000243664	8.21909e-16	0.389196	5.71337e-12	0.32314	0.1583	0.0770437	0	0.350097	0.000451694	0.930573	0.0429321	0.340274	0.203612	0.248055	0.22393	0.151697	0.0124755	0.228995	0.03139	0.0379705	-1.1286e-16	0.00624052	0.0403116	0.300196	0.362086
	0.635561	0.518746	0.772887	0.827961	0.203559	0.773595	0.323227	0.439009	0.0146116	0.00974531	0.514596	0.431527	0.586152	0.0500678	0.0229918	0.586474	0.180575	-1.76735e-17	8.35926e-12	0.309738	0.169363	0.119002	0.747045	0.00025319	7.88361e-16	0.389901	6.11775e-12	0.32277	0.158602	0.0768758	1.31409e-17	0.348727	0.000467979	0.929334	0.042156	0.338947	0.200579	0.248789	0.223957	0.151984	0.0128028	0.231494	0.0312395	0.037189	-1.1286e-16	0.00607094	0.0396919	0.303029	0.362755
	0.636984	0.5139	0.768325	0.831468	0.206863	0.773093	0.322934	0.438554	0.0142288	0.00947576	0.513953	0.429613	0.58501	0.0493347	0.0235534	0.585755	0.178725	-9.78205e-17	7.79688e-12	0.311151	0.169482	0.117256	0.748949	0.000263062	6.37399e-16	0.390603	6.55139e-12	0.322387	0.158915	0.076704	3.28523e-17	0.347374	0.000484834	0.928041	0.0413903	0.337628	0.197572	0.249522	0.223973	0.152273	0.0131375	0.233996	0.0311049	0.0364202	1.1286e-16	0.00590538	0.0390887	0.305863	0.36339
	0.638403	0.509085	0.763729	0.83496	0.210213	0.77257	0.322632	0.438077	0.0138546	0.00921274	0.513299	0.427679	0.583812	0.0486075	0.0241265	0.584993	0.176878	-4.60332e-17	7.27159e-12	0.312538	0.169586	0.115525	0.750824	0.000273292	6.03851e-16	0.391302	7.01608e-12	0.32199	0.159241	0.0765284	6.57047e-18	0.346038	0.000502278	0.926695	0.0406348	0.336317	0.194593	0.250253	0.223978	0.152565	0.0134797	0.236502	0.0309862	0.0356639	-1.1286e-16	0.00574375	0.0385022	0.308698	0.363989
	0.639819	0.504302	0.759101	0.838436	0.213609	0.772026	0.32232	0.437579	0.0134889	0.00895613	0.512637	0.425724	0.582558	0.0478862	0.0247111	0.584187	0.175035	-3.37029e-17	6.78098e-12	0.313901	0.169676	0.11381	0.752672	0.000283891	6.20625e-16	0.391999	7.51403e-12	0.321579	0.159578	0.076349	-4.59933e-17	0.344718	0.000520326	0.925295	0.0398896	0.335013	0.191641	0.250982	0.223973	0.152861	0.0138294	0.239012	0.0308834	0.0349202	2.2572e-16	0.005586	0.0379322	0.311532	0.364553
	0.64123	0.499553	0.754441	0.841895	0.21705	0.771461	0.321999	0.437059	0.0131316	0.0087058	0.511966	0.423749	0.581249	0.047171	0.0253075	0.583338	0.173196	3.84295e-17	6.32287e-12	0.315238	0.169752	0.112111	0.75449	0.000294872	5.45143e-16	0.392693	8.04744e-12	0.321154	0.159928	0.0761661	0	0.343417	0.000538997	0.923841	0.0391544	0.333718	0.188716	0.251709	0.223956	0.153159	0.014187	0.241523	0.0307965	0.0341887	-1.1286e-16	0.00543203	0.0373786	0.314366	0.365081
	0.642638	0.494838	0.749751	0.845337	0.220536	0.770874	0.32167	0.436519	0.0127824	0.00846162	0.511287	0.421754	0.579884	0.0464617	0.0259158	0.582445	0.171361	-6.67892e-17	5.8951e-12	0.316549	0.169813	0.110427	0.75628	0.000306247	4.78049e-16	0.393384	8.61918e-12	0.320715	0.160289	0.0759796	-5.91342e-17	0.342132	0.000558308	0.922335	0.0384294	0.332431	0.185818	0.252433	0.223927	0.153461	0.0145523	0.244037	0.0307255	0.0334695	-2.2572e-16	0.00528178	0.0368414	0.317198	0.365573
	0.644041	0.490159	0.74503	0.84876	0.224068	0.770266	0.321331	0.435958	0.0124413	0.00822346	0.510601	0.419739	0.578465	0.0457585	0.0265362	0.581509	0.16953	-3.20588e-17	5.49577e-12	0.317834	0.169859	0.108759	0.758041	0.000318029	4.69662e-16	0.394073	9.23087e-12	0.320262	0.160663	0.0757898	1.31409e-17	0.340866	0.00057828	0.920775	0.0377144	0.331152	0.182948	0.253155	0.223888	0.153767	0.0149257	0.246553	0.0306704	0.0327623	0	0.00513517	0.0363207	0.32003	0.36603
	0.645438	0.485517	0.74028	0.852164	0.227645	0.769637	0.320982	0.435377	0.012108	0.00799121	0.509907	0.417704	0.576992	0.0450615	0.0271689	0.580529	0.167703	-1.89065e-17	5.1229e-12	0.319092	0.169891	0.107107	0.759774	0.000330231	4.86436e-16	0.394759	9.88614e-12	0.319795	0.161048	0.0755967	-1.97114e-17	0.339617	0.00059893	0.919162	0.0370093	0.329881	0.180106	0.253874	0.223837	0.154077	0.0153072	0.249069	0.0306313	0.0320671	0	0.00499213	0.0358162	0.322859	0.36645
	0.64683	0.480912	0.735501	0.855548	0.231267	0.768986	0.320625	0.434775	0.0117826	0.00776474	0.509207	0.415651	0.575465	0.0443707	0.0278139	0.579507	0.165881	-5.46644e-17	4.7749e-12	0.320323	0.169908	0.105471	0.761477	0.000342867	3.77407e-16	0.395442	1.05872e-11	0.319314	0.161446	0.0754005	3.28523e-17	0.338385	0.000620279	0.917497	0.0363141	0.328618	0.177291	0.254589	0.223775	0.154391	0.015697	0.251586	0.0306081	0.0313837	-1.1286e-16	0.00485259	0.0353279	0.325687	0.366834
	0.648216	0.476346	0.730694	0.858911	0.234935	0.768313	0.320258	0.434154	0.0114647	0.00754394	0.508501	0.413578	0.573885	0.043686	0.0284716	0.578443	0.164065	0	4.45003e-12	0.321526	0.16991	0.10385	0.763151	0.00035595	3.60633e-16	0.396123	1.13379e-11	0.318818	0.161855	0.0752013	-8.54161e-17	0.337172	0.000642346	0.915779	0.0356288	0.327364	0.174505	0.255302	0.223701	0.154709	0.0160952	0.254103	0.0306007	0.0307121	0	0.00471648	0.0348559	0.328511	0.367183
	0.649595	0.47182	0.725861	0.862253	0.238647	0.767618	0.319882	0.433514	0.0111542	0.00732868	0.507789	0.411487	0.572252	0.0430077	0.0291421	0.577336	0.162253	-6.57617e-18	4.14692e-12	0.322702	0.169898	0.102245	0.764795	0.000369496	3.52247e-16	0.396801	1.2141e-11	0.318308	0.162277	0.0749992	-7.22751e-17	0.335978	0.000665154	0.914008	0.0349532	0.326117	0.171746	0.256011	0.223616	0.155032	0.016502	0.25662	0.0306094	0.030052	-2.2572e-16	0.00458373	0.0344	0.331333	0.367494
	0.650967	0.467334	0.721	0.865572	0.242405	0.766901	0.319496	0.432855	0.0108511	0.00711886	0.507073	0.409377	0.570566	0.0423356	0.0298255	0.576187	0.160447	-5.95965e-17	3.86415e-12	0.32385	0.16987	0.100656	0.766411	0.00038352	2.93539e-16	0.397477	1.30002e-11	0.317783	0.16271	0.0747944	1.97114e-17	0.334801	0.000688722	0.912185	0.0342873	0.324879	0.169015	0.256716	0.223519	0.155359	0.0169174	0.259136	0.0306339	0.0294033	2.2572e-16	0.00445427	0.0339603	0.33415	0.36777
	0.652332	0.46289	0.716115	0.868868	0.246207	0.766162	0.319101	0.432178	0.0105552	0.00691435	0.506352	0.407249	0.568828	0.0416699	0.030522	0.574996	0.158646	-1.64404e-17	3.60013e-12	0.324969	0.169828	0.0990826	0.767996	0.000398036	2.51605e-16	0.39815	1.39194e-11	0.317244	0.163155	0.0745868	-2.62819e-17	0.333644	0.000713074	0.91031	0.0336311	0.323649	0.166312	0.257418	0.223411	0.155692	0.0173417	0.261651	0.0306745	0.028766	-1.1286e-16	0.00432803	0.0335366	0.336964	0.368008
	0.653689	0.458489	0.711204	0.87214	0.250054	0.765402	0.318697	0.431482	0.0102663	0.00671505	0.505626	0.405104	0.567039	0.0410105	0.0312318	0.573763	0.156852	-4.43891e-17	3.35389e-12	0.32606	0.169771	0.0975253	0.769552	0.000413059	2.18057e-16	0.39882	1.49026e-11	0.316691	0.163613	0.0743768	1.31409e-17	0.332504	0.000738231	0.908383	0.0329844	0.322427	0.163636	0.258115	0.223291	0.156029	0.0177749	0.264163	0.030731	0.0281398	1.1286e-16	0.00420495	0.0331289	0.339773	0.36821
	0.655039	0.454132	0.70627	0.875388	0.253946	0.764619	0.318283	0.430768	0.00998438	0.00652084	0.504898	0.402941	0.565199	0.0403575	0.031955	0.572489	0.155063	8.22021e-18	3.12416e-12	0.327121	0.169698	0.0959839	0.771078	0.000428607	2.26444e-16	0.399488	1.59541e-11	0.316122	0.164081	0.0741643	9.8557e-17	0.331384	0.000764217	0.906404	0.0323472	0.321214	0.160989	0.258808	0.223159	0.156372	0.0182173	0.266673	0.0308035	0.0275247	-2.2572e-16	0.00408496	0.0327371	0.342577	0.368376
	0.656379	0.449818	0.701313	0.878609	0.257882	0.763814	0.31786	0.430037	0.00970918	0.00633161	0.504166	0.400761	0.563309	0.039711	0.0326919	0.571174	0.153281	-4.43891e-17	2.90992e-12	0.328153	0.169611	0.0944584	0.772574	0.000444696	2.51605e-16	0.400154	1.70788e-11	0.31554	0.164562	0.0739496	-3.28523e-17	0.330282	0.000791055	0.904374	0.0317194	0.320009	0.15837	0.259497	0.223016	0.156721	0.0186689	0.26918	0.030892	0.0269205	-1.1286e-16	0.003968	0.0323613	0.345375	0.368505
	0.657711	0.445551	0.696333	0.881805	0.261863	0.762986	0.317427	0.429288	0.00944063	0.00614726	0.503432	0.398564	0.561369	0.0390709	0.0334426	0.569818	0.151506	-8.22021e-17	2.71005e-12	0.329156	0.169508	0.0929489	0.77404	0.000461343	2.18057e-16	0.400816	1.82808e-11	0.314942	0.165055	0.0737328	4.59933e-17	0.3292	0.000818769	0.902292	0.0311009	0.318812	0.155779	0.260181	0.22286	0.157075	0.0191299	0.271684	0.0309965	0.0263272	1.1286e-16	0.00385401	0.0320014	0.348168	0.368597
	0.659034	0.441329	0.691333	0.884973	0.265887	0.762137	0.316985	0.428523	0.00917858	0.00596769	0.502695	0.39635	0.55938	0.0384373	0.0342073	0.568421	0.149738	-1.64404e-17	2.52362e-12	0.330128	0.16939	0.0914553	0.775476	0.000478565	1.67736e-16	0.401476	1.95658e-11	0.31433	0.165559	0.0735139	6.57047e-18	0.328136	0.000847385	0.900159	0.0304918	0.317623	0.153216	0.26086	0.222693	0.157435	0.0196004	0.274183	0.0311171	0.0257445	-1.1286e-16	0.00374291	0.0316572	0.350954	0.368652
	0.660346	0.437155	0.686311	0.888113	0.269956	0.761265	0.316533	0.427742	0.00892292	0.00579278	0.501958	0.39412	0.557342	0.0378102	0.0349861	0.566985	0.147976	3.61689e-17	2.34986e-12	0.331071	0.169257	0.0899777	0.776882	0.00049638	2.01284e-16	0.402134	2.09398e-11	0.313704	0.166074	0.0732932	-1.97114e-17	0.327092	0.000876927	0.897976	0.0298918	0.316442	0.150681	0.261535	0.222514	0.157801	0.0200807	0.276678	0.0312537	0.0251723	-1.1286e-16	0.00363465	0.0313289	0.353733	0.36867
	0.661649	0.433029	0.68127	0.891224	0.274068	0.76037	0.316072	0.426944	0.00867351	0.00562244	0.501219	0.391874	0.555256	0.0371896	0.0357792	0.565508	0.146222	-2.79487e-17	2.18793e-12	0.331982	0.169109	0.0885159	0.778257	0.000514807	2.01284e-16	0.402789	2.24083e-11	0.313062	0.166601	0.0730707	-1.97114e-17	0.326066	0.000907423	0.895742	0.029301	0.315269	0.148174	0.262204	0.222322	0.158173	0.0205708	0.279168	0.0314064	0.0246106	0	0.00352917	0.0310164	0.356505	0.368652
	0.662941	0.428953	0.676209	0.894306	0.278224	0.759453	0.315602	0.42613	0.00843023	0.00545656	0.500479	0.389613	0.553122	0.0365755	0.0365868	0.563992	0.144476	-3.45249e-17	2.03678e-12	0.332864	0.168946	0.0870701	0.779601	0.000533864	9.2255e-17	0.403441	2.39771e-11	0.312406	0.16714	0.0728465	3.94228e-17	0.325061	0.000938898	0.893457	0.0287192	0.314104	0.145695	0.262868	0.222119	0.158552	0.0210708	0.281653	0.0315753	0.0240591	0	0.00342641	0.0307195	0.359269	0.368597
	0.664223	0.424926	0.671131	0.897357	0.282423	0.758513	0.315121	0.425302	0.00819296	0.00529505	0.49974	0.387336	0.550942	0.035968	0.0374091	0.562436	0.142737	-6.57617e-17	1.89595e-12	0.333714	0.168768	0.0856403	0.780915	0.000553572	1.5935e-16	0.404091	2.56541e-11	0.311735	0.167689	0.0726209	-9.8557e-17	0.324074	0.00097138	0.891123	0.0281463	0.312947	0.143244	0.263526	0.221904	0.158938	0.021581	0.284131	0.0317602	0.0235178	2.2572e-16	0.00332631	0.0304383	0.362025	0.368505
	0.665493	0.420949	0.666035	0.900377	0.286666	0.757551	0.314632	0.424458	0.00796156	0.0051378	0.499001	0.385045	0.548715	0.035367	0.0382463	0.560841	0.141006	-3.28808e-17	1.7647e-12	0.334532	0.168574	0.0842263	0.782198	0.000573949	1.42576e-16	0.404739	2.74454e-11	0.31105	0.16825	0.0723939	-1.97114e-17	0.323108	0.0010049	0.888739	0.0275824	0.311798	0.140821	0.264179	0.221677	0.159331	0.0221015	0.286602	0.0319614	0.0229866	-2.2572e-16	0.00322881	0.0301728	0.364772	0.368376
	0.666752	0.417025	0.660924	0.903365	0.290951	0.756566	0.314133	0.4236	0.00773593	0.00498473	0.498264	0.382739	0.546442	0.0347726	0.0390984	0.559208	0.139284	2.63047e-17	1.64237e-12	0.33532	0.168365	0.0828282	0.78345	0.000595018	1.34189e-16	0.405383	2.93595e-11	0.31035	0.168823	0.0721657	-5.91342e-17	0.32216	0.00103948	0.886305	0.0270273	0.310657	0.138426	0.264826	0.221438	0.15973	0.0226324	0.289066	0.0321787	0.0224652	1.1286e-16	0.00313385	0.0299229	0.36751	0.36821
	0.667999	0.413152	0.655796	0.906321	0.295279	0.755558	0.313624	0.422728	0.00751595	0.00483574	0.497527	0.380418	0.544125	0.0341847	0.0399657	0.557536	0.137569	1.64404e-17	1.52834e-12	0.336075	0.168141	0.081446	0.784671	0.000616798	1.25802e-16	0.406026	3.14038e-11	0.309635	0.169406	0.0719363	-1.31409e-17	0.321233	0.00107515	0.883822	0.0264809	0.309523	0.136059	0.265467	0.221186	0.160137	0.0231739	0.291522	0.0324123	0.0219536	2.2572e-16	0.00304139	0.0296885	0.370238	0.368008
	0.669234	0.409333	0.650654	0.909243	0.299649	0.754528	0.313106	0.421842	0.00730149	0.00469073	0.496793	0.378084	0.541763	0.0336034	0.0408484	0.555827	0.135863	-1.05219e-16	1.42207e-12	0.336799	0.167902	0.0800797	0.785861	0.000639311	1.00642e-16	0.406665	3.35876e-11	0.308905	0.17	0.071706	-7.88456e-17	0.320325	0.00111195	0.88129	0.0259432	0.308397	0.13372	0.266103	0.220923	0.160551	0.0237262	0.29397	0.0326622	0.0214516	0	0.00295135	0.0294697	0.372957	0.36777
	0.670456	0.405568	0.645498	0.912131	0.304061	0.753475	0.312579	0.420942	0.00709244	0.00454962	0.496061	0.375736	0.539358	0.0330287	0.0417466	0.554079	0.134166	-1.05219e-16	1.32308e-12	0.33749	0.167648	0.0787291	0.78702	0.00066258	8.38682e-17	0.407302	3.59195e-11	0.308161	0.170605	0.0714749	1.97114e-17	0.319436	0.0011499	0.878709	0.0254141	0.307279	0.131408	0.266731	0.220647	0.160973	0.0242893	0.296408	0.0329283	0.0209591	-2.2572e-16	0.0028637	0.0292665	0.375664	0.367494
	0.671666	0.401858	0.640329	0.914984	0.308515	0.752399	0.312042	0.42003	0.00688868	0.00441232	0.495332	0.373376	0.536909	0.0324606	0.0426605	0.552295	0.132478	-7.8914e-17	1.23086e-12	0.338149	0.167379	0.0773944	0.788147	0.000686627	1.5935e-16	0.407937	3.84099e-11	0.307402	0.17122	0.0712431	-2.62819e-17	0.318568	0.00118904	0.876081	0.0248935	0.306168	0.129125	0.267354	0.22036	0.161402	0.0248635	0.298838	0.0332108	0.0204761	1.1286e-16	0.00277837	0.0290787	0.378361	0.367183
	0.672862	0.398203	0.635148	0.917801	0.31301	0.751301	0.311495	0.419105	0.00669011	0.00427873	0.494607	0.371002	0.534418	0.0318991	0.0435902	0.550474	0.130799	-9.20664e-17	1.145e-12	0.338775	0.167095	0.0760754	0.789243	0.000711476	8.38682e-18	0.408569	4.10688e-11	0.306629	0.171846	0.0710106	-2.62819e-17	0.317719	0.0012294	0.873404	0.0243812	0.305065	0.126869	0.26797	0.22006	0.16184	0.0254488	0.301257	0.0335096	0.0200022	-1.1286e-16	0.00269531	0.0289063	0.381046	0.366834
	0.674044	0.394604	0.629956	0.920582	0.317546	0.750179	0.310939	0.418167	0.00649662	0.00414878	0.493885	0.368616	0.531886	0.0313442	0.044536	0.548616	0.129129	-1.15083e-16	1.06491e-12	0.339369	0.166796	0.0747721	0.790307	0.00073715	6.70946e-17	0.409199	4.39076e-11	0.305841	0.172483	0.0707778	2.62819e-17	0.316891	0.001271	0.870679	0.0238773	0.303968	0.124641	0.26858	0.219748	0.162285	0.0260455	0.303665	0.0338249	0.0195376	1.1286e-16	0.00261447	0.0287495	0.383719	0.36645
	0.675213	0.391063	0.624753	0.923326	0.322123	0.749035	0.310374	0.417218	0.00630809	0.00402237	0.493168	0.366218	0.529312	0.0307958	0.0454979	0.546722	0.127468	-2.63047e-17	9.90447e-13	0.33993	0.166481	0.0734846	0.79134	0.000763674	2.51605e-17	0.409826	4.69382e-11	0.305039	0.17313	0.0705446	3.28523e-17	0.316082	0.0013139	0.867908	0.0233817	0.302879	0.12244	0.269183	0.219424	0.162739	0.0266537	0.306062	0.0341566	0.0190819	-1.1286e-16	0.00253581	0.028608	0.38638	0.36603
	0.676368	0.387579	0.619541	0.926032	0.32674	0.747868	0.309799	0.416258	0.00612442	0.00389942	0.492456	0.363808	0.526699	0.030254	0.0464762	0.544792	0.125818	-3.9457e-17	9.20982e-13	0.340457	0.166152	0.0722126	0.792341	0.000791074	1.17416e-16	0.410451	5.0173e-11	0.304222	0.173787	0.0703113	5.25637e-17	0.315292	0.00135811	0.865089	0.0228943	0.301797	0.120266	0.269779	0.219087	0.163201	0.0272736	0.308448	0.0345047	0.018635	0	0.00245927	0.0284819	0.389028	0.365573
	0.677508	0.384153	0.61432	0.928699	0.331397	0.746678	0.309215	0.415286	0.00594551	0.00377986	0.49175	0.361386	0.524046	0.0297188	0.0474711	0.542827	0.124177	-3.61689e-17	8.56383e-13	0.340951	0.165808	0.0709562	0.793309	0.000819375	5.87078e-17	0.411073	5.36253e-11	0.303391	0.174453	0.0700779	4.59933e-17	0.314523	0.00140367	0.862224	0.0224149	0.300722	0.11812	0.270368	0.218739	0.163672	0.0279053	0.310821	0.0348695	0.018197	1.1286e-16	0.00238479	0.0283712	0.391662	0.365081
	0.678633	0.380787	0.609091	0.931327	0.336094	0.745466	0.308621	0.414304	0.00577125	0.0036636	0.491049	0.358954	0.521354	0.0291901	0.0484826	0.540827	0.122545	-1.28235e-16	7.96248e-13	0.341412	0.16545	0.0697154	0.794246	0.000848603	6.70946e-17	0.411692	5.73096e-11	0.302545	0.17513	0.0698446	-2.62819e-17	0.313774	0.00145063	0.859312	0.0219435	0.299654	0.116002	0.27095	0.218378	0.164151	0.028549	0.313181	0.0352508	0.0177676	0	0.00231235	0.0282759	0.394283	0.364553
	0.679743	0.377481	0.603855	0.933915	0.34083	0.74423	0.308018	0.413312	0.00560153	0.00355057	0.490354	0.356511	0.518624	0.0286679	0.0495109	0.538793	0.120924	-4.60332e-17	7.40201e-13	0.34184	0.165076	0.06849	0.795151	0.000878786	3.35473e-17	0.412309	6.1241e-11	0.301685	0.175817	0.0696116	-8.54161e-17	0.313044	0.00149901	0.856355	0.0214801	0.298592	0.11391	0.271524	0.218006	0.164639	0.0292047	0.315528	0.0356487	0.0173466	0	0.00224188	0.028196	0.39689	0.363989
	0.680838	0.374235	0.598614	0.936462	0.345605	0.742972	0.307406	0.41231	0.00543626	0.00344068	0.489667	0.354058	0.515857	0.0281523	0.0505563	0.536724	0.119314	-7.8914e-17	6.88058e-13	0.342233	0.164688	0.0672801	0.796024	0.000909952	1.34189e-16	0.412924	6.54359e-11	0.300811	0.176513	0.0693789	-2.62819e-17	0.312335	0.00154886	0.853352	0.0210245	0.297537	0.111846	0.272092	0.217621	0.165137	0.0298728	0.317861	0.0360633	0.0169341	-1.1286e-16	0.00217334	0.0281313	0.399482	0.36339
	0.681918	0.37105	0.593367	0.938967	0.350418	0.741691	0.306785	0.411298	0.00527534	0.00333386	0.488986	0.351595	0.513053	0.0276432	0.0516188	0.534622	0.117713	0	6.39553e-13	0.342593	0.164286	0.0660856	0.796864	0.000942128	8.38682e-18	0.413536	6.99108e-11	0.299923	0.177218	0.0691466	6.57047e-18	0.311645	0.00160022	0.850305	0.0205766	0.296489	0.109808	0.272652	0.217224	0.165643	0.0305533	0.320179	0.0364946	0.0165298	0	0.00210668	0.028082	0.402059	0.362755
	0.682981	0.367927	0.588115	0.941431	0.355269	0.740388	0.306154	0.410277	0.00511868	0.00323004	0.488313	0.349123	0.510213	0.0271405	0.0526987	0.532486	0.116124	-6.90498e-17	5.94329e-13	0.342919	0.163869	0.0649064	0.797672	0.000975345	5.03209e-17	0.414146	7.46845e-11	0.299021	0.177932	0.068915	-2.62819e-17	0.310975	0.00165311	0.847212	0.0201364	0.295446	0.107798	0.273205	0.216815	0.166159	0.0312464	0.322482	0.0369426	0.0161336	0	0.00204186	0.028048	0.40462	0.362086
	0.684029	0.364866	0.58286	0.943852	0.360157	0.739062	0.305514	0.409248	0.00496617	0.00312914	0.487649	0.346641	0.507339	0.0266444	0.053796	0.530318	0.114545	-5.58974e-17	5.52327e-13	0.343211	0.163438	0.0637424	0.798447	0.00100963	-1.67736e-17	0.414753	7.97763e-11	0.298105	0.178656	0.0686842	-2.62819e-17	0.310325	0.00170759	0.844075	0.0197038	0.29441	0.105814	0.27375	0.216394	0.166684	0.0319522	0.324769	0.0374075	0.0157454	-1.1286e-16	0.00197884	0.0280293	0.407166	0.361382
	0.68506	0.361868	0.577603	0.946229	0.365083	0.737713	0.304865	0.40821	0.00481772	0.0030311	0.486993	0.344151	0.50443	0.0261547	0.0549109	0.528117	0.112976	-1.64404e-17	5.13166e-13	0.343469	0.162992	0.0625936	0.79919	0.00104502	1.34189e-16	0.415358	8.5207e-11	0.297176	0.179388	0.0684542	-1.05127e-16	0.309694	0.0017637	0.840895	0.0192787	0.29338	0.103857	0.274288	0.215961	0.167218	0.032671	0.32704	0.0378893	0.0153652	1.1286e-16	0.00191758	0.0280259	0.409695	0.360643
	0.686074	0.358934	0.572343	0.948562	0.370044	0.736341	0.304206	0.407164	0.00467325	0.00293584	0.486346	0.341652	0.501487	0.0256714	0.0560437	0.525885	0.111419	2.95928e-17	4.76806e-13	0.343693	0.162532	0.0614599	0.7999	0.00108154	2.51605e-17	0.41596	9.09981e-11	0.296232	0.180129	0.0682252	4.59933e-17	0.309084	0.00182147	0.837671	0.018861	0.292355	0.101926	0.274818	0.215515	0.167763	0.0334028	0.329294	0.0383879	0.0149927	1.1286e-16	0.00185802	0.0280378	0.412208	0.359869
	0.687071	0.356064	0.567083	0.950851	0.375042	0.734948	0.303539	0.406111	0.00453266	0.00284329	0.485709	0.339145	0.498513	0.0251946	0.0571943	0.523621	0.109873	-7.56259e-17	4.42879e-13	0.343882	0.162058	0.0603413	0.800577	0.00111922	9.2255e-17	0.41656	9.71732e-11	0.295275	0.180878	0.0679974	-2.62819e-17	0.308492	0.00188095	0.834404	0.0184507	0.291336	0.100021	0.27534	0.215058	0.168317	0.0341478	0.331531	0.0389036	0.0146278	1.1286e-16	0.00180014	0.028065	0.414703	0.359062
	0.688052	0.353259	0.561822	0.953094	0.380075	0.733531	0.302862	0.405051	0.00439585	0.00275339	0.485082	0.336631	0.495506	0.0247241	0.0583631	0.521326	0.108338	6.57617e-17	4.11454e-13	0.344037	0.16157	0.0592377	0.801221	0.00115811	2.51605e-17	0.417157	1.03757e-10	0.294305	0.181636	0.0677708	-1.05127e-16	0.307921	0.00194218	0.831095	0.0180475	0.290323	0.0981432	0.275854	0.214589	0.168881	0.0349063	0.33375	0.0394362	0.0142705	-2.2572e-16	0.00174388	0.0281075	0.417181	0.358221
	0.689015	0.350519	0.556562	0.955292	0.385143	0.732092	0.302177	0.403984	0.00426275	0.00266606	0.484465	0.33411	0.492468	0.02426	0.05955	0.519	0.106815	-1.61116e-16	3.82184e-13	0.344158	0.161068	0.0581489	0.801833	0.00119822	1.17416e-16	0.417752	1.10776e-10	0.293321	0.182401	0.0675456	0	0.307369	0.00200521	0.827743	0.0176516	0.289315	0.096291	0.27636	0.214108	0.169455	0.0356782	0.33595	0.039986	0.0139206	-2.2572e-16	0.00168921	0.0281652	0.41964	0.357345
	0.68996	0.347844	0.551304	0.957442	0.390245	0.730631	0.301482	0.402911	0.00413327	0.00258126	0.483859	0.331582	0.489399	0.0238022	0.0607554	0.516645	0.105302	-4.27451e-17	3.54945e-13	0.344245	0.160553	0.057075	0.802411	0.0012396	-3.35473e-17	0.418345	1.18258e-10	0.292324	0.183174	0.067322	0	0.306837	0.00207008	0.82435	0.0172627	0.288312	0.0944648	0.276859	0.213615	0.170039	0.0364638	0.338131	0.0405529	0.013578	-2.2572e-16	0.0016361	0.0282383	0.422081	0.356437
	0.690888	0.345236	0.546048	0.959546	0.395381	0.729148	0.300779	0.401831	0.00400733	0.00249891	0.483264	0.329047	0.486301	0.0233507	0.0619792	0.51426	0.103802	1.64404e-17	3.29598e-13	0.344297	0.160024	0.0560158	0.802956	0.00128228	3.35473e-17	0.418935	1.26232e-10	0.291313	0.183955	0.0670999	-5.91342e-17	0.306324	0.00213684	0.820916	0.0168808	0.287315	0.0926643	0.277349	0.21311	0.170633	0.0372633	0.340293	0.041137	0.0132426	-1.1286e-16	0.00158449	0.0283267	0.424504	0.355495
	0.691798	0.342695	0.540795	0.961602	0.40055	0.727643	0.300067	0.400746	0.00388483	0.00241895	0.482681	0.326506	0.483175	0.0229055	0.0632218	0.511845	0.102313	-4.93213e-17	3.0604e-13	0.344315	0.159481	0.0549712	0.803468	0.00132629	-1.67736e-17	0.419522	1.34731e-10	0.29029	0.184743	0.0668797	1.31409e-17	0.30583	0.00220554	0.817441	0.0165058	0.286322	0.0908895	0.277831	0.212593	0.171238	0.0380768	0.342434	0.0417383	0.0129143	1.1286e-16	0.00153436	0.0284303	0.426907	0.35452
	0.692689	0.340221	0.535546	0.963609	0.405752	0.726115	0.299346	0.399656	0.0037657	0.00234132	0.482111	0.32396	0.48002	0.0224666	0.064483	0.509402	0.100836	-9.53544e-17	2.84128e-13	0.344298	0.158925	0.0539413	0.803946	0.00137168	9.2255e-17	0.420107	1.43788e-10	0.289254	0.185538	0.0666613	-1.31409e-17	0.305355	0.00227622	0.813926	0.0161377	0.285333	0.0891401	0.278305	0.212064	0.171853	0.0389045	0.344555	0.0423569	0.0125929	1.1286e-16	0.00148567	0.0285493	0.42929	0.353513
	0.693563	0.337815	0.530301	0.965568	0.410986	0.724566	0.298616	0.398561	0.00364987	0.00226596	0.481552	0.321409	0.476839	0.0220338	0.0657633	0.506931	0.0993708	-4.60332e-17	2.63738e-13	0.344247	0.158356	0.0529258	0.804391	0.00141848	5.03209e-17	0.42069	1.53439e-10	0.288205	0.186341	0.0664449	-4.59933e-17	0.3049	0.00234894	0.810371	0.0157762	0.28435	0.0874159	0.278771	0.211524	0.172478	0.0397464	0.346654	0.042993	0.0122783	0	0.00143837	0.0286836	0.431654	0.352473
	0.694417	0.335477	0.525063	0.967477	0.416251	0.722994	0.297877	0.397461	0.00353724	0.00219281	0.481007	0.318852	0.473631	0.0216072	0.0670625	0.504433	0.0979176	-8.87783e-17	2.44751e-13	0.344161	0.157773	0.0519247	0.804802	0.00146673	4.19341e-17	0.42127	1.6372e-10	0.287144	0.187149	0.0662307	-7.22751e-17	0.304464	0.00242374	0.806777	0.0154214	0.28337	0.0857169	0.279228	0.210972	0.173114	0.0406028	0.348732	0.0436464	0.0119704	1.1286e-16	0.00139245	0.0288332	0.433997	0.351402
	0.695253	0.333207	0.51983	0.969337	0.421546	0.721401	0.29713	0.396357	0.00342775	0.00212182	0.480475	0.316291	0.470398	0.0211868	0.068381	0.501907	0.0964765	-3.28808e-17	2.27245e-13	0.344042	0.157178	0.0509379	0.80518	0.00151647	-3.35473e-17	0.421848	1.74674e-10	0.286071	0.187965	0.0660187	-4.59933e-17	0.304046	0.00250068	0.803145	0.0150732	0.282395	0.0840429	0.279677	0.210408	0.173761	0.0414739	0.350787	0.0443173	0.0116692	-2.2572e-16	0.00134785	0.0289982	0.436319	0.350298
	0.696071	0.331007	0.514605	0.971146	0.426872	0.719787	0.296375	0.39525	0.00332132	0.00205293	0.479957	0.313726	0.46714	0.0207725	0.0697187	0.499354	0.0950475	-1.7098e-16	2.10855e-13	0.343887	0.15657	0.0499653	0.805524	0.00156774	1.67736e-16	0.422424	1.86342e-10	0.284985	0.188786	0.0658091	-7.88456e-17	0.303648	0.0025798	0.799474	0.0147315	0.281423	0.0823936	0.280118	0.209833	0.174418	0.0423597	0.35282	0.0450058	0.0113745	0	0.00130456	0.0291785	0.43862	0.349163
	0.696869	0.328876	0.509388	0.972904	0.432227	0.71815	0.29561	0.394138	0.00321787	0.00198608	0.479453	0.311158	0.463858	0.0203642	0.0710759	0.496776	0.0936308	-1.61116e-16	1.95751e-13	0.343699	0.155949	0.0490069	0.805835	0.00162058	8.38682e-18	0.422997	1.98768e-10	0.283887	0.189613	0.065602	-5.91342e-17	0.303268	0.00266117	0.795765	0.0143961	0.280456	0.080769	0.280551	0.209246	0.175086	0.0432604	0.354829	0.0457119	0.0110862	-1.1286e-16	0.00126252	0.0293742	0.440899	0.347997
	0.697648	0.326816	0.50418	0.97461	0.43761	0.716493	0.294838	0.393024	0.00311734	0.00192123	0.478963	0.308585	0.460553	0.019962	0.0724526	0.494171	0.0922264	-1.15083e-16	1.81561e-13	0.343476	0.155316	0.0480625	0.806111	0.00167504	7.54814e-17	0.423568	2.12003e-10	0.282777	0.190446	0.0653975	-5.25637e-17	0.302906	0.00274482	0.79202	0.0140671	0.279491	0.0791687	0.280975	0.208648	0.175765	0.0441762	0.356814	0.0464357	0.0108041	0	0.00122172	0.0295852	0.443157	0.346801
	0.698408	0.324825	0.498981	0.976265	0.443022	0.714814	0.294057	0.391907	0.00301965	0.00185832	0.478489	0.30601	0.457226	0.0195657	0.073849	0.491542	0.0908344	-6.57617e-17	1.68497e-13	0.34322	0.15467	0.047132	0.806354	0.00173115	-1.67736e-17	0.424136	2.26096e-10	0.281656	0.191284	0.0651957	0	0.302563	0.00283083	0.788237	0.0137443	0.278531	0.0775927	0.28139	0.208038	0.176455	0.0451073	0.358775	0.0471772	0.0105283	-1.1286e-16	0.00118212	0.0298117	0.445392	0.345574
	0.699148	0.322905	0.493792	0.977867	0.44846	0.713114	0.293268	0.390788	0.00292472	0.00179729	0.47803	0.303433	0.453878	0.0191754	0.0752652	0.488888	0.0894549	-3.61689e-17	1.56294e-13	0.342929	0.154012	0.0462153	0.806562	0.00178896	8.38682e-18	0.424702	2.41102e-10	0.280523	0.192128	0.0649967	-5.91342e-17	0.302239	0.00291925	0.784419	0.0134276	0.277573	0.0760408	0.281797	0.207417	0.177156	0.0460537	0.36071	0.0479366	0.0102585	1.1286e-16	0.00114369	0.0300536	0.447605	0.344317
	0.699869	0.321056	0.488615	0.979416	0.453926	0.711393	0.292471	0.389666	0.00283251	0.00173811	0.477586	0.300853	0.450509	0.018791	0.0767013	0.48621	0.0880879	-7.23379e-17	1.44965e-13	0.342604	0.153342	0.0453124	0.806736	0.00184852	1.09029e-16	0.425265	2.57079e-10	0.279379	0.192976	0.0648007	6.57047e-18	0.301933	0.00301013	0.780565	0.013117	0.276618	0.0745127	0.282196	0.206785	0.177868	0.0470156	0.362621	0.0487137	0.00999465	1.1286e-16	0.0011064	0.030311	0.449795	0.34303
	0.70057	0.319278	0.483449	0.980912	0.459416	0.709651	0.291665	0.388543	0.00274293	0.00168072	0.477159	0.298272	0.447121	0.0184125	0.0781573	0.483508	0.0867335	-1.18371e-16	1.34391e-13	0.342245	0.15266	0.044423	0.806877	0.00190987	8.38682e-17	0.425826	2.74087e-10	0.278224	0.193829	0.0646077	-5.25637e-17	0.301644	0.00310352	0.776677	0.0128124	0.275667	0.0730083	0.282586	0.206142	0.178591	0.0479932	0.364505	0.0495088	0.00973668	-4.5144e-16	0.00107022	0.0305838	0.451961	0.341714
	0.701252	0.317572	0.478296	0.982354	0.464932	0.707889	0.290852	0.387418	0.00265591	0.00162507	0.476748	0.295689	0.443713	0.0180398	0.0796334	0.480784	0.0853917	-1.24947e-16	1.24724e-13	0.341853	0.151967	0.0435472	0.806982	0.00197306	-4.19341e-17	0.426385	2.9219e-10	0.277058	0.194686	0.0644179	-1.11698e-16	0.301374	0.0031995	0.772753	0.0125137	0.274717	0.0715273	0.282968	0.205487	0.179325	0.0489866	0.366363	0.0503219	0.00948448	0	0.00103512	0.0308722	0.454104	0.340369
	0.701914	0.315938	0.473156	0.983742	0.470472	0.706106	0.290031	0.386292	0.00257141	0.00157111	0.476354	0.293105	0.440288	0.0176728	0.0811298	0.478036	0.0840626	-1.67692e-16	1.15621e-13	0.341427	0.151262	0.0426849	0.807054	0.00203814	6.70946e-17	0.426941	3.11459e-10	0.275882	0.195548	0.0642314	-1.31409e-16	0.301121	0.00329813	0.768797	0.0122208	0.27377	0.0700697	0.283341	0.204822	0.18007	0.049996	0.368194	0.0511531	0.00923793	0	0.00100106	0.031176	0.456222	0.338996
	0.702555	0.314376	0.46803	0.985075	0.476035	0.704302	0.289202	0.385165	0.00248935	0.00151881	0.475977	0.29052	0.436845	0.0173116	0.0826464	0.475267	0.0827463	-4.93213e-17	1.07287e-13	0.340967	0.150546	0.0418358	0.807091	0.00210515	-3.35473e-17	0.427495	3.31965e-10	0.274695	0.196413	0.0640483	-3.28523e-17	0.300886	0.00339945	0.764806	0.0119336	0.272826	0.0686351	0.283705	0.204145	0.180826	0.0510215	0.369998	0.0520023	0.00899693	0	0.000968035	0.0314954	0.458317	0.337594
	0.703177	0.312886	0.462919	0.986354	0.481621	0.702479	0.288365	0.384038	0.00240967	0.00146811	0.475617	0.287935	0.433386	0.0169561	0.0841834	0.472476	0.0814428	-7.23379e-17	9.93662e-14	0.340474	0.149818	0.0409999	0.807094	0.00217415	3.35473e-17	0.428047	3.53785e-10	0.273497	0.197281	0.0638686	6.57047e-18	0.300669	0.00350354	0.760784	0.011652	0.271883	0.0672234	0.284061	0.203457	0.181594	0.0520633	0.371773	0.0528698	0.00876139	2.2572e-16	0.000936003	0.0318304	0.460387	0.336164
	0.703779	0.311469	0.457823	0.987577	0.487228	0.700636	0.287521	0.38291	0.00233231	0.00141898	0.475276	0.28535	0.429911	0.0166062	0.0857408	0.469665	0.0801521	3.12368e-17	9.22374e-14	0.339948	0.14908	0.0401771	0.807062	0.00224518	5.87078e-17	0.428596	3.77003e-10	0.27229	0.198153	0.0636925	0	0.300468	0.00361045	0.756729	0.0113761	0.270942	0.0658343	0.284408	0.202759	0.182372	0.0531214	0.373521	0.0537555	0.00853121	1.1286e-16	0.00090494	0.032181	0.462432	0.334708
	0.70436	0.310126	0.452744	0.988745	0.492856	0.698772	0.286669	0.381783	0.00225721	0.00137136	0.474952	0.282766	0.426422	0.016262	0.0873188	0.466833	0.0788743	-1.33167e-16	8.54147e-14	0.339388	0.14833	0.0393673	0.806995	0.00231831	5.87078e-17	0.429143	4.01703e-10	0.271073	0.199028	0.0635201	-5.25637e-17	0.300285	0.00372027	0.752642	0.0111056	0.270003	0.0644678	0.284747	0.20205	0.183162	0.0541961	0.375239	0.0546595	0.00830628	1.1286e-16	0.00087482	0.0325472	0.464451	0.333224
	0.704922	0.308855	0.447681	0.989856	0.498504	0.69689	0.285809	0.380656	0.00218432	0.00132523	0.474647	0.280182	0.422918	0.0159232	0.0889174	0.463981	0.0776094	-5.26093e-17	7.9211e-14	0.338796	0.14757	0.0385704	0.806894	0.00239357	2.51605e-17	0.429688	4.2798e-10	0.269846	0.199905	0.0633514	-1.31409e-17	0.300118	0.00383303	0.748525	0.0108405	0.269065	0.0631235	0.285078	0.20133	0.183963	0.0552874	0.376928	0.0555818	0.00808652	0	0.000845619	0.0329291	0.466446	0.331714
	0.705463	0.307658	0.442636	0.990911	0.504172	0.694988	0.284943	0.379529	0.00211357	0.00128053	0.474361	0.2776	0.419401	0.01559	0.0905367	0.46111	0.0763574	-7.39819e-17	7.33653e-14	0.338171	0.1468	0.0377863	0.806758	0.00247103	5.87078e-17	0.43023	4.5593e-10	0.26861	0.200784	0.0631867	7.22751e-17	0.299969	0.00394883	0.744378	0.0105807	0.268129	0.0618012	0.285399	0.2006	0.184775	0.0563956	0.378588	0.0565226	0.00787182	0	0.00081731	0.0333267	0.468414	0.330177
	0.705984	0.306535	0.437608	0.99191	0.509857	0.693066	0.284069	0.378404	0.00204492	0.00123723	0.474094	0.275019	0.415872	0.0152622	0.0921768	0.45822	0.0751184	-6.24736e-17	6.80218e-14	0.337514	0.146019	0.0370148	0.806587	0.00255075	5.03209e-17	0.43077	4.85656e-10	0.267365	0.201666	0.0630258	-4.59933e-17	0.299835	0.00406772	0.7402	0.0103262	0.267193	0.0605008	0.285713	0.199859	0.185598	0.0575207	0.380217	0.0574819	0.0076621	0	0.00078987	0.03374	0.470356	0.328615
	0.706484	0.305485	0.4326	0.992852	0.51556	0.691126	0.283188	0.37728	0.0019783	0.0011953	0.473847	0.27244	0.412332	0.0149398	0.0938377	0.455312	0.0738924	-3.28808e-17	6.29592e-14	0.336824	0.145229	0.0362558	0.806381	0.00263277	8.38682e-17	0.431308	5.17269e-10	0.266111	0.202549	0.0628691	-1.05127e-16	0.299719	0.00418977	0.735994	0.0100769	0.266259	0.059222	0.286018	0.199108	0.186433	0.0586629	0.381816	0.0584597	0.00745725	0	0.000763275	0.0341691	0.472272	0.327028
	0.706965	0.304509	0.427611	0.993736	0.521279	0.689167	0.2823	0.376157	0.00191366	0.00115468	0.473619	0.269864	0.408781	0.0146227	0.0955194	0.452386	0.0726794	-1.97285e-17	5.8406e-14	0.336102	0.144428	0.0355092	0.806141	0.00271716	0	0.431843	5.50884e-10	0.264849	0.203434	0.0627165	3.94228e-17	0.299618	0.00431505	0.731759	0.00983263	0.265325	0.0579647	0.286314	0.198347	0.187278	0.0598222	0.383383	0.0594562	0.00725719	-2.2572e-16	0.000737502	0.034614	0.474162	0.325415
	0.707425	0.303608	0.422643	0.994563	0.527014	0.687189	0.281405	0.375036	0.00185096	0.00111535	0.473411	0.26729	0.405219	0.014311	0.0972222	0.449443	0.0714794	-2.95928e-17	5.4023e-14	0.335348	0.143618	0.034775	0.805865	0.00280397	3.35473e-17	0.432376	5.86627e-10	0.263578	0.20432	0.0625682	-2.62819e-17	0.299533	0.00444364	0.727497	0.00959338	0.264391	0.0567285	0.286602	0.197575	0.188135	0.0609989	0.384919	0.0604713	0.00706182	0	0.000712527	0.0350747	0.476024	0.323779
	0.707864	0.302781	0.417695	0.995332	0.532763	0.685194	0.280503	0.373917	0.00179014	0.00107728	0.473224	0.264719	0.401649	0.0140045	0.0989459	0.446483	0.0702924	2.79487e-17	5.0131e-14	0.334562	0.142799	0.0340529	0.805555	0.00289327	1.67736e-17	0.432907	6.24625e-10	0.262299	0.205206	0.0624241	-1.97114e-17	0.299464	0.00457561	0.723207	0.00935907	0.263458	0.0555133	0.286881	0.196794	0.189002	0.0621931	0.386424	0.0615051	0.00687106	-1.1286e-16	0.00068833	0.0355514	0.477859	0.322118
	0.708284	0.302028	0.412768	0.996044	0.538526	0.68318	0.279595	0.3728	0.00173115	0.00104041	0.473057	0.262151	0.39807	0.0137032	0.100691	0.443508	0.0691184	6.57617e-18	4.6334e-14	0.333745	0.14197	0.033343	0.805209	0.00298511	6.70946e-17	0.433436	6.65018e-10	0.261013	0.206093	0.0622845	-7.22751e-17	0.29941	0.00471103	0.718891	0.00912961	0.262524	0.0543188	0.287152	0.196002	0.189881	0.0634049	0.387896	0.0625578	0.00668482	0	0.000664888	0.0360439	0.479667	0.320434
	0.708683	0.30135	0.407864	0.996697	0.544302	0.681148	0.27868	0.371685	0.00167394	0.00100473	0.472912	0.259587	0.394484	0.013407	0.102456	0.440517	0.0679575	-3.12368e-17	4.29825e-14	0.332896	0.141132	0.0326449	0.804828	0.00307956	5.03209e-17	0.433962	7.07953e-10	0.259719	0.20698	0.0621494	-5.25637e-17	0.299372	0.00484997	0.714549	0.00890493	0.261591	0.0531449	0.287415	0.195201	0.19077	0.0646343	0.389335	0.0636293	0.006503	0	0.00064218	0.0365524	0.481448	0.318727
	0.709061	0.300746	0.402982	0.997292	0.550089	0.679099	0.277759	0.370573	0.00161847	0.000970201	0.472787	0.257028	0.390891	0.0131159	0.104243	0.437511	0.0668097	-1.97285e-17	3.974e-14	0.332017	0.140286	0.0319588	0.804412	0.00317668	-8.38682e-18	0.434486	7.53584e-10	0.258418	0.207867	0.0620188	-1.97114e-17	0.299349	0.00499251	0.710182	0.00868495	0.260657	0.0519914	0.287669	0.19439	0.191671	0.0658817	0.390741	0.0647197	0.00632553	-2.2572e-16	0.000620185	0.0370769	0.4832	0.316998
	0.70942	0.300218	0.398123	0.997828	0.555887	0.677032	0.276832	0.369465	0.00156469	0.000936784	0.472684	0.254472	0.387292	0.0128299	0.106051	0.43449	0.0656748	1.00287e-16	3.68162e-14	0.331107	0.139431	0.0312843	0.80396	0.00327654	4.19341e-17	0.435007	8.02076e-10	0.257109	0.208754	0.0618928	-6.57047e-17	0.29934	0.00513873	0.70579	0.00846961	0.259723	0.0508579	0.287915	0.193569	0.192582	0.0671469	0.392114	0.0658291	0.00615231	-2.2572e-16	0.000598884	0.0376174	0.484925	0.315246
	0.709758	0.299764	0.393288	0.998306	0.561694	0.674948	0.275898	0.368359	0.00151255	0.000904451	0.472603	0.251921	0.383688	0.0125488	0.107881	0.431456	0.064553	-8.54902e-17	3.40953e-14	0.330167	0.138567	0.0306214	0.803474	0.00337919	5.87078e-17	0.435527	8.53604e-10	0.255794	0.209639	0.0617716	2.62819e-17	0.299347	0.00528871	0.701375	0.00825881	0.258788	0.0497443	0.288153	0.192739	0.193504	0.0684302	0.393453	0.0669575	0.00598327	0	0.000578257	0.038174	0.486621	0.313473
	0.710076	0.299384	0.388478	0.998725	0.56751	0.672848	0.274959	0.367256	0.00146201	0.000873171	0.472544	0.249376	0.380079	0.0122727	0.109731	0.428408	0.0634442	3.7813e-17	3.15502e-14	0.329196	0.137696	0.0299701	0.802952	0.00348472	5.03209e-17	0.436044	9.08351e-10	0.254473	0.210524	0.0616552	9.19866e-17	0.299367	0.00544252	0.696936	0.00805249	0.257852	0.0486503	0.288383	0.191899	0.194437	0.0697317	0.394758	0.0681049	0.00581831	-1.1286e-16	0.000558284	0.0387467	0.488288	0.311678
	0.710374	0.29908	0.383692	0.999085	0.573334	0.670731	0.274014	0.366157	0.00141302	0.000842916	0.472507	0.246836	0.376466	0.0120015	0.111603	0.425348	0.0623484	2.63047e-17	2.92378e-14	0.328195	0.136816	0.02933	0.802394	0.00359318	6.70946e-17	0.436559	9.66513e-10	0.253145	0.211407	0.0615436	-6.57047e-18	0.299402	0.00560025	0.692474	0.00785059	0.256915	0.0475758	0.288604	0.19105	0.195381	0.0710515	0.396029	0.0692715	0.00565737	0	0.000538948	0.0393355	0.489927	0.309863
	0.710652	0.298851	0.378932	0.999385	0.579164	0.668598	0.273063	0.365062	0.00136555	0.000813654	0.472492	0.244301	0.372851	0.011735	0.113495	0.422276	0.0612656	-1.16727e-16	2.69962e-14	0.327165	0.135929	0.0287013	0.801802	0.00370464	3.35473e-17	0.437072	1.0283e-09	0.251812	0.212288	0.061437	7.22751e-17	0.299451	0.00576197	0.68799	0.00765301	0.255977	0.0465205	0.288818	0.190192	0.196335	0.0723897	0.397264	0.0704573	0.00550035	-1.1286e-16	0.000520229	0.0399405	0.491537	0.308028
	0.71091	0.298696	0.374198	0.999627	0.585	0.666448	0.272106	0.363971	0.00131955	0.000785359	0.4725	0.241773	0.369233	0.0114734	0.115409	0.419192	0.0601957	-6.24736e-17	2.49854e-14	0.326106	0.135034	0.0280836	0.801174	0.00381919	4.19341e-17	0.437582	1.09392e-09	0.250473	0.213167	0.0613353	3.94228e-17	0.299513	0.00592778	0.683486	0.00745969	0.255037	0.0454841	0.289023	0.189325	0.1973	0.0737464	0.398465	0.0716623	0.00534718	0	0.00050211	0.0405618	0.493119	0.306173
	0.711148	0.298616	0.36949	0.999809	0.59084	0.664284	0.271144	0.362884	0.00127498	0.000758001	0.472532	0.239251	0.365614	0.0112164	0.117344	0.416096	0.0591388	-9.20664e-17	2.31766e-14	0.325018	0.134132	0.027477	0.80051	0.00393687	-1.67736e-17	0.438091	1.16362e-09	0.249129	0.214044	0.0612388	1.31409e-17	0.299589	0.00609775	0.67896	0.00727056	0.254096	0.0444665	0.28922	0.188449	0.198275	0.0751217	0.39963	0.0728866	0.00519778	0	0.000484573	0.0411993	0.49467	0.304299
	0.711366	0.298611	0.36481	0.999932	0.596683	0.662103	0.270177	0.361801	0.0012318	0.000731555	0.472586	0.236735	0.361994	0.0109641	0.119301	0.412991	0.0580948	-7.23379e-17	2.13573e-14	0.323901	0.133222	0.0268812	0.799811	0.00405778	-1.67736e-17	0.438597	1.23763e-09	0.24778	0.214918	0.0611473	-4.59933e-17	0.299678	0.00627197	0.674415	0.00708556	0.253153	0.0434675	0.28941	0.187564	0.19926	0.0765158	0.400759	0.0741303	0.00505207	-2.2572e-16	0.000467602	0.0418532	0.496193	0.302406
	0.711565	0.298681	0.360157	0.999996	0.602529	0.659908	0.269205	0.360722	0.00118998	0.000705995	0.472664	0.234227	0.358375	0.0107164	0.121278	0.409875	0.0570637	-5.91855e-17	1.98124e-14	0.322755	0.132306	0.0262963	0.799076	0.00418199	2.51605e-17	0.439101	1.31622e-09	0.246426	0.215789	0.061061	-3.94228e-17	0.299781	0.00645052	0.66985	0.00690459	0.252208	0.0424867	0.289592	0.18667	0.200256	0.0779286	0.401853	0.0753933	0.00490997	0	0.000451181	0.0425234	0.497686	0.300495
	0.711744	0.298826	0.355532	1	0.608376	0.657698	0.268228	0.359648	0.00114947	0.000681294	0.472765	0.231726	0.354755	0.0104733	0.123277	0.40675	0.0560454	-1.08507e-16	1.82982e-14	0.321582	0.131383	0.0257219	0.798306	0.00430957	-1.67736e-17	0.439602	1.39965e-09	0.245068	0.216656	0.0609799	-3.94228e-17	0.299895	0.0066335	0.665267	0.00672761	0.251261	0.0415241	0.289765	0.185768	0.201261	0.0793603	0.40291	0.0766757	0.00477142	0	0.000435293	0.04321	0.499149	0.298566
	0.711903	0.299046	0.350935	0.999945	0.614223	0.655473	0.267246	0.358579	0.00111025	0.000657427	0.472891	0.229233	0.351138	0.0102346	0.125296	0.403615	0.05504	-4.76772e-17	1.69707e-14	0.320381	0.130454	0.0251581	0.7975	0.00444059	-2.51605e-17	0.440102	1.48823e-09	0.243706	0.21752	0.0609041	-1.97114e-17	0.300023	0.00682099	0.660666	0.00655454	0.250311	0.0405792	0.289931	0.184857	0.202277	0.080811	0.40393	0.0779776	0.00463633	0	0.000419922	0.043913	0.500583	0.29662
	0.712043	0.29934	0.346368	0.99983	0.620068	0.653234	0.266259	0.357515	0.00107226	0.000634372	0.47304	0.226748	0.347522	0.0100004	0.127337	0.400473	0.0540473	-8.54902e-17	1.56299e-14	0.319153	0.129519	0.0246047	0.796659	0.00457514	2.51605e-17	0.440599	1.58226e-09	0.242341	0.21838	0.0608336	-3.28523e-17	0.300162	0.00701308	0.656048	0.00638531	0.249359	0.0396521	0.29009	0.183938	0.203302	0.0822808	0.404913	0.079299	0.00450464	-5.643e-17	0.000405053	0.0446325	0.501986	0.294657
	0.712163	0.299708	0.34183	0.999656	0.625912	0.650981	0.265268	0.356455	0.00103549	0.000612104	0.473214	0.224271	0.34391	0.00977061	0.129399	0.397323	0.0530674	-1.5454e-16	1.4476e-14	0.317897	0.128577	0.0240616	0.795782	0.0047133	3.35473e-17	0.441095	1.68206e-09	0.240971	0.219235	0.0607685	-2.62819e-17	0.300314	0.00720986	0.651413	0.00621985	0.248405	0.0387423	0.29024	0.183011	0.204338	0.0837698	0.40586	0.08064	0.00437627	-1.1286e-16	0.000390672	0.0453685	0.503359	0.292678
	0.712265	0.300151	0.337321	0.999422	0.631752	0.648715	0.264272	0.355401	0.000999885	0.0005906	0.473412	0.221802	0.3403	0.0095451	0.131482	0.394165	0.0521001	-6.57617e-17	1.34393e-14	0.316616	0.12763	0.0235287	0.79487	0.00485514	-1.67736e-17	0.441588	1.78798e-09	0.239599	0.220085	0.0607088	1.31409e-17	0.300477	0.00741143	0.646763	0.0060581	0.247448	0.0378497	0.290384	0.182076	0.205382	0.085278	0.406769	0.0820005	0.00425115	5.643e-17	0.000376764	0.0461211	0.504703	0.290683
	0.712347	0.300669	0.332843	0.999129	0.637588	0.646435	0.263273	0.354352	0.000965425	0.000569839	0.473635	0.219342	0.336695	0.00932388	0.133585	0.391001	0.0511455	-1.64404e-18	1.244e-14	0.315307	0.126677	0.0230058	0.793922	0.00500075	1.67736e-17	0.442079	1.90037e-09	0.238224	0.220931	0.0606546	3.28523e-17	0.300652	0.00761788	0.642097	0.00589999	0.246487	0.036974	0.29052	0.181133	0.206437	0.0868055	0.40764	0.0833807	0.00412921	0	0.000363314	0.0468903	0.506016	0.288673
	0.712411	0.30126	0.328396	0.998777	0.643419	0.644143	0.262269	0.353308	0.000932075	0.000549798	0.473882	0.216892	0.333095	0.00910686	0.13571	0.38783	0.0502035	-1.67692e-16	1.14648e-14	0.313974	0.125719	0.0224928	0.792938	0.00515021	4.19341e-17	0.442568	2.01963e-09	0.236847	0.221771	0.0606059	-1.24839e-16	0.300838	0.00782929	0.637417	0.00574545	0.245524	0.0361151	0.290648	0.180183	0.2075	0.0883525	0.408474	0.0847806	0.00401039	-1.1286e-16	0.00035031	0.047676	0.507298	0.286648
	0.712456	0.301926	0.32398	0.998366	0.649242	0.641838	0.261262	0.35227	0.000899802	0.000530457	0.474155	0.21445	0.329501	0.00889401	0.137855	0.384654	0.049274	-9.86425e-17	1.06299e-14	0.312614	0.124756	0.0219896	0.791919	0.00530361	-1.67736e-17	0.443055	2.14616e-09	0.235467	0.222605	0.0605627	-6.57047e-18	0.301035	0.00804577	0.632723	0.00559443	0.244558	0.0352727	0.290769	0.179224	0.208573	0.0899189	0.40927	0.0862001	0.00389461	-1.1286e-16	0.000337737	0.0484785	0.50855	0.284609
	0.712482	0.302665	0.319596	0.997895	0.655057	0.63952	0.260251	0.351237	0.000868577	0.000511796	0.474453	0.212019	0.325912	0.00868527	0.140021	0.381472	0.048357	-4.27451e-17	9.78016e-15	0.31123	0.123788	0.0214962	0.790864	0.00546103	4.19341e-17	0.44354	2.28039e-09	0.234086	0.223433	0.0605251	-2.62819e-17	0.301242	0.00826742	0.628017	0.00544686	0.243588	0.0344465	0.290884	0.178259	0.209655	0.0915048	0.410027	0.0876394	0.00378182	-5.643e-17	0.000325583	0.0492976	0.509772	0.282557
	0.71249	0.303478	0.315243	0.997366	0.660864	0.637191	0.259236	0.35021	0.000838368	0.000493794	0.474776	0.209597	0.322331	0.00848058	0.142208	0.378286	0.0474525	3.28808e-17	9.08709e-15	0.309821	0.122816	0.0210123	0.789774	0.00562256	3.35473e-17	0.444023	2.42278e-09	0.232703	0.224255	0.0604931	-5.91342e-17	0.30146	0.00849432	0.623297	0.00530266	0.242615	0.0336364	0.290991	0.177286	0.210746	0.0931103	0.410746	0.0890984	0.00367193	0	0.000313835	0.0501335	0.510963	0.280491
	0.71248	0.304365	0.310923	0.996778	0.66666	0.63485	0.258219	0.349188	0.000809146	0.000476434	0.475124	0.207186	0.318757	0.00827988	0.144415	0.375096	0.0465603	-1.51252e-16	8.36857e-15	0.308387	0.121839	0.0205379	0.788648	0.0057883	0	0.444503	2.57379e-09	0.231319	0.22507	0.0604668	1.97114e-17	0.301688	0.00872659	0.618567	0.00516179	0.241638	0.0328422	0.291091	0.176305	0.211845	0.0947355	0.411427	0.0905772	0.0035649	-1.1286e-16	0.000302481	0.0509861	0.512123	0.278412
	0.712451	0.305324	0.306636	0.996131	0.672444	0.632498	0.257198	0.348173	0.000780884	0.000459695	0.475499	0.204785	0.315191	0.00808312	0.146642	0.371902	0.0456805	-4.60332e-17	7.71032e-15	0.30693	0.120858	0.0200728	0.787487	0.00595832	1.67736e-17	0.444982	2.73395e-09	0.229935	0.225878	0.0604461	3.28523e-17	0.301926	0.00896431	0.613825	0.00502418	0.240657	0.0320636	0.291184	0.175318	0.212953	0.0963804	0.412069	0.0920758	0.00346066	-1.1286e-16	0.000291508	0.0518555	0.513252	0.276321
	0.712405	0.306357	0.302381	0.995425	0.678216	0.630136	0.256174	0.347163	0.000753554	0.000443561	0.475899	0.202395	0.311634	0.00789026	0.14889	0.368705	0.0448128	-5.58974e-17	7.14393e-15	0.305449	0.119873	0.0196169	0.78629	0.00613272	2.51605e-17	0.445459	2.90378e-09	0.228549	0.226679	0.060431	1.97114e-17	0.302174	0.0092076	0.609073	0.00488977	0.239673	0.0313003	0.29127	0.174324	0.214069	0.0980451	0.412673	0.0935942	0.00335915	-5.643e-17	0.000280906	0.0527418	0.514351	0.274219
	0.712341	0.307462	0.29816	0.994661	0.683974	0.627762	0.255148	0.346159	0.000727128	0.000428013	0.476324	0.200016	0.308086	0.00770122	0.151158	0.365506	0.0439574	-6.57617e-18	6.58991e-15	0.303945	0.118884	0.0191702	0.785057	0.00631159	-3.35473e-17	0.445933	3.08385e-09	0.227164	0.227471	0.0604217	-3.28523e-17	0.302431	0.00945655	0.604312	0.0047585	0.238684	0.0305523	0.29135	0.173323	0.215194	0.0997296	0.413237	0.0951325	0.0032603	-1.6929e-16	0.000270661	0.0536449	0.515419	0.272105
	0.71226	0.30864	0.293973	0.993839	0.689717	0.625379	0.254119	0.345161	0.000701581	0.000413035	0.476776	0.197648	0.304548	0.00751596	0.153447	0.362305	0.0431141	-1.61116e-16	6.07023e-15	0.302419	0.117891	0.0187324	0.783789	0.00649504	0	0.446406	3.27477e-09	0.225779	0.228256	0.0604181	2.62819e-17	0.302697	0.00971126	0.599542	0.0046303	0.237691	0.0298192	0.291423	0.172315	0.216326	0.101434	0.413762	0.0966907	0.00316405	-1.6929e-16	0.000260765	0.0545649	0.516456	0.269981
	0.712161	0.309891	0.289819	0.992958	0.695443	0.622985	0.253087	0.344168	0.000676886	0.00039861	0.477254	0.195291	0.301021	0.00733442	0.155755	0.359102	0.0422828	-1.51252e-16	5.6418e-15	0.30087	0.116896	0.0183035	0.782486	0.00668314	0	0.446877	3.47715e-09	0.224394	0.229033	0.0604203	-1.31409e-17	0.302971	0.00997184	0.594763	0.00450513	0.236695	0.0291008	0.291489	0.171302	0.217467	0.103158	0.414248	0.0982688	0.00307035	-2.2572e-16	0.000251205	0.0555018	0.517462	0.267847
	0.712045	0.311213	0.2857	0.99202	0.701152	0.620583	0.252054	0.343182	0.00065302	0.000384723	0.477759	0.192947	0.297504	0.00715655	0.158082	0.355898	0.0414634	-1.84133e-16	5.17964e-15	0.299299	0.115897	0.0178834	0.781147	0.00687601	9.2255e-17	0.447345	3.69168e-09	0.223011	0.229801	0.0604282	-3.94228e-17	0.303255	0.0102384	0.589977	0.00438291	0.235693	0.028397	0.291549	0.170281	0.218615	0.104902	0.414695	0.0998667	0.00297914	-1.6929e-16	0.000241971	0.0564556	0.518437	0.265703
	0.711913	0.312607	0.281616	0.991024	0.706842	0.618171	0.251018	0.342202	0.000629957	0.000371358	0.47829	0.190614	0.294	0.0069823	0.16043	0.352694	0.040656	-5.58974e-17	4.84163e-15	0.297708	0.114895	0.017472	0.779773	0.00707373	2.51605e-17	0.447812	3.91905e-09	0.221628	0.23056	0.0604418	5.25637e-17	0.303546	0.010511	0.585185	0.0042636	0.234688	0.0277074	0.291603	0.169255	0.21977	0.106666	0.415103	0.101485	0.00289037	0	0.000233054	0.0574264	0.519381	0.263549
	0.711763	0.314072	0.277567	0.989971	0.712512	0.61575	0.249981	0.341228	0.000607674	0.000358501	0.478847	0.188293	0.290507	0.00681161	0.162797	0.349489	0.0398604	-4.93213e-17	4.43746e-15	0.296095	0.113891	0.017069	0.778363	0.00727642	8.38682e-17	0.448277	4.16e-09	0.220247	0.231309	0.0604612	0	0.303846	0.0107898	0.580386	0.00414714	0.233677	0.027032	0.291651	0.168223	0.220933	0.108451	0.415471	0.103122	0.00280397	-1.1286e-16	0.000224442	0.0584142	0.520294	0.261387
	0.711598	0.315608	0.273552	0.988861	0.71816	0.613322	0.248943	0.34026	0.000586149	0.000346136	0.479431	0.185985	0.287028	0.00664443	0.165184	0.346285	0.0390765	0	4.10449e-15	0.294462	0.112885	0.0166746	0.776919	0.00748416	-1.67736e-17	0.44874	4.41533e-09	0.218868	0.23205	0.0604864	4.59933e-17	0.304153	0.011075	0.575582	0.00403347	0.232662	0.0263704	0.291693	0.167185	0.222103	0.110255	0.4158	0.10478	0.00271989	-1.6929e-16	0.000216127	0.059419	0.521177	0.259217
	0.711416	0.317215	0.269573	0.987695	0.723787	0.610885	0.247902	0.339298	0.000565358	0.00033425	0.480041	0.18369	0.283561	0.0064807	0.167589	0.343083	0.0383043	-6.90498e-17	3.74019e-15	0.292808	0.111876	0.0162884	0.775439	0.00769706	8.38682e-18	0.449201	4.68587e-09	0.217491	0.23278	0.0605174	0	0.304468	0.0113665	0.570774	0.00392254	0.231642	0.0257225	0.291728	0.166141	0.223279	0.112079	0.41609	0.106458	0.00263808	1.1286e-16	0.0002081	0.0604408	0.522028	0.25704
	0.711218	0.318892	0.26563	0.986471	0.729389	0.608441	0.246861	0.338342	0.000545281	0.00032283	0.480679	0.181407	0.280109	0.00632038	0.170014	0.339881	0.0375437	-2.30166e-17	3.46438e-15	0.291136	0.110865	0.0159104	0.773924	0.00791523	0	0.449661	4.97248e-09	0.216117	0.2335	0.0605541	5.25637e-17	0.30479	0.0116645	0.565961	0.0038143	0.230618	0.0250881	0.291758	0.165091	0.224462	0.113923	0.41634	0.108155	0.00255848	5.643e-17	0.000200351	0.0614796	0.522849	0.254855
	0.711005	0.320639	0.261723	0.985192	0.734967	0.605989	0.245819	0.337392	0.000525897	0.000311862	0.481343	0.179138	0.276671	0.0061634	0.172457	0.336682	0.0367945	-1.47964e-16	3.15279e-15	0.289444	0.109852	0.0155406	0.772373	0.00813877	2.51605e-17	0.450118	5.2761e-09	0.214745	0.234209	0.0605966	4.59933e-17	0.305119	0.0119692	0.561145	0.00370868	0.229588	0.0244669	0.291783	0.164037	0.225652	0.115787	0.416551	0.109873	0.00248105	-5.643e-17	0.00019287	0.0625354	0.523639	0.252663
	0.710776	0.322456	0.257852	0.983857	0.740518	0.603531	0.244776	0.336447	0.000507184	0.000301335	0.482035	0.176881	0.273248	0.00600972	0.174919	0.333485	0.0360568	-2.00573e-16	2.98e-15	0.287733	0.108838	0.0151787	0.770788	0.00836778	5.03209e-17	0.450573	5.5977e-09	0.213377	0.234908	0.0606449	6.57047e-18	0.305454	0.0122806	0.556327	0.00360564	0.228554	0.0238588	0.291801	0.162977	0.226848	0.117672	0.416722	0.11161	0.00240573	-1.1286e-16	0.000185651	0.0636083	0.524398	0.250466
	0.710532	0.324342	0.254017	0.982466	0.746042	0.601066	0.243732	0.335509	0.000489124	0.000291235	0.482753	0.174638	0.26984	0.00585929	0.1774	0.330291	0.0353304	-4.60332e-17	2.71494e-15	0.286005	0.107823	0.0148248	0.769168	0.00860238	5.03209e-17	0.451027	5.93831e-09	0.212012	0.235595	0.0606989	5.91342e-17	0.305796	0.0125988	0.551507	0.00350512	0.227514	0.0232634	0.291814	0.161912	0.228049	0.119576	0.416854	0.113368	0.00233247	-1.1286e-16	0.000178684	0.0646983	0.525126	0.248262
	0.710273	0.326296	0.250219	0.98102	0.751537	0.598596	0.242689	0.334577	0.000471696	0.000281552	0.483499	0.172409	0.266448	0.00571206	0.179899	0.3271	0.0346152	-8.87783e-17	2.51585e-15	0.284258	0.106806	0.0144786	0.767513	0.00884267	2.51605e-17	0.451479	6.29901e-09	0.210651	0.236271	0.0607586	1.97114e-17	0.306145	0.012924	0.546685	0.00340707	0.22647	0.0226807	0.291822	0.160842	0.229257	0.121501	0.416946	0.115145	0.00226123	-5.643e-17	0.000171961	0.0658054	0.525824	0.246054
	0.71	0.328319	0.246458	0.979519	0.757002	0.596119	0.241645	0.333651	0.000454883	0.000272274	0.484271	0.170194	0.263072	0.00556796	0.182416	0.323913	0.0339112	-7.8914e-17	2.35664e-15	0.282494	0.105789	0.0141401	0.765823	0.00908877	-8.38682e-18	0.451929	6.68096e-09	0.209295	0.236935	0.0608241	5.91342e-17	0.306498	0.0132563	0.541863	0.00331145	0.22542	0.0221104	0.291825	0.159768	0.23047	0.123445	0.416999	0.116942	0.00219195	0	0.000165475	0.0669295	0.526491	0.243841
	0.709712	0.33041	0.242734	0.977964	0.762436	0.593638	0.240601	0.33273	0.000438665	0.00026339	0.485071	0.167993	0.259713	0.00542696	0.18495	0.320731	0.0332182	-1.74268e-16	2.08587e-15	0.280714	0.10477	0.0138091	0.764099	0.00934077	-9.2255e-17	0.452378	7.08536e-09	0.207943	0.237588	0.0608953	-1.31409e-17	0.306858	0.0135958	0.537041	0.0032182	0.224364	0.0215524	0.291823	0.158689	0.231688	0.125409	0.417013	0.118759	0.00212459	1.6929e-16	0.000159217	0.0680706	0.527127	0.241623
	0.70941	0.332568	0.239046	0.976354	0.767837	0.591151	0.239557	0.331815	0.000423026	0.00025489	0.485899	0.165805	0.256372	0.005289	0.187502	0.317553	0.0325362	-1.7098e-16	1.97714e-15	0.278917	0.103752	0.0134857	0.762339	0.00959881	8.38682e-17	0.452824	7.51349e-09	0.206596	0.238228	0.0609722	4.59933e-17	0.307223	0.0139426	0.53222	0.00312727	0.223304	0.0210063	0.291816	0.157605	0.232911	0.127394	0.416987	0.120596	0.0020591	5.643e-17	0.000153181	0.0692289	0.527733	0.239402
	0.709094	0.334793	0.235397	0.974691	0.773205	0.588661	0.238514	0.330906	0.000407948	0.000246764	0.486753	0.163633	0.253048	0.00515403	0.190072	0.31438	0.031865	-6.24736e-17	1.7768e-15	0.277104	0.102733	0.0131696	0.760546	0.00986299	-2.51605e-17	0.453269	7.9667e-09	0.205254	0.238855	0.0610548	4.92785e-17	0.307593	0.0142968	0.527401	0.00303862	0.222238	0.0204721	0.291804	0.156518	0.234139	0.129398	0.416923	0.122453	0.00199544	-1.6929e-16	0.000147359	0.0704042	0.528309	0.237178
	0.708765	0.337085	0.231784	0.972975	0.778538	0.586166	0.237472	0.330003	0.000393414	0.000239003	0.487635	0.161475	0.249742	0.00502201	0.192659	0.311213	0.0312047	-3.9457e-17	1.59615e-15	0.275276	0.101713	0.0128607	0.758718	0.0101334	1.67736e-17	0.453713	8.4464e-09	0.203918	0.23947	0.061143	6.57047e-18	0.307968	0.0146585	0.522583	0.0029522	0.221166	0.0199495	0.291787	0.155426	0.235371	0.131423	0.416819	0.124329	0.00193356	1.1286e-16	0.000141743	0.0715965	0.528854	0.23495
	0.708422	0.339442	0.228209	0.971206	0.783835	0.583668	0.23643	0.329105	0.000379409	0.000231596	0.488545	0.159331	0.246455	0.00489287	0.195262	0.308053	0.030555	-1.51252e-16	1.55574e-15	0.273433	0.100694	0.0125591	0.756855	0.0104102	-5.03209e-17	0.454154	8.95408e-09	0.202588	0.240071	0.0612368	-9.8557e-18	0.308347	0.015028	0.517769	0.00286796	0.220089	0.0194384	0.291766	0.15433	0.236608	0.133467	0.416677	0.126226	0.00187342	-1.1286e-16	0.000136329	0.0728059	0.52937	0.232721
	0.708066	0.341865	0.224672	0.969384	0.789094	0.581166	0.23539	0.328213	0.000365917	0.000224537	0.489482	0.157203	0.243187	0.00476658	0.197882	0.304899	0.0299159	-1.24947e-16	1.41766e-15	0.271576	0.0996757	0.0122645	0.754959	0.0106935	3.35473e-17	0.454594	9.49134e-09	0.201264	0.240659	0.0613362	4.2708e-17	0.308731	0.0154052	0.512958	0.00278585	0.219007	0.0189384	0.291741	0.153231	0.237849	0.135531	0.416495	0.128142	0.00181497	-5.643e-17	0.000131108	0.0740323	0.529855	0.230489
	0.707698	0.344353	0.221173	0.967511	0.794314	0.578661	0.234351	0.327326	0.000352923	0.000217815	0.490447	0.155089	0.239938	0.00464309	0.200518	0.301751	0.0292872	9.86425e-18	1.31919e-15	0.269705	0.0986575	0.0119769	0.753028	0.0109835	1.67736e-17	0.455032	1.00598e-08	0.199947	0.241233	0.0614412	-2.62819e-17	0.309119	0.0157903	0.508151	0.00270583	0.217919	0.0184495	0.291711	0.152128	0.239093	0.137615	0.416275	0.130078	0.00175818	-5.643e-17	0.000126074	0.0752758	0.53031	0.228257
	0.707317	0.346905	0.217712	0.965586	0.799495	0.576155	0.233314	0.326444	0.000340412	0.000211423	0.491439	0.152991	0.236708	0.00452234	0.20317	0.298612	0.028669	-2.63047e-17	1.15757e-15	0.26782	0.0976399	0.0116961	0.751064	0.0112801	2.51605e-17	0.455469	1.06613e-08	0.198637	0.241794	0.0615517	9.8557e-18	0.309511	0.0161834	0.503349	0.00262785	0.216826	0.0179715	0.291677	0.151022	0.240341	0.139719	0.416017	0.132033	0.00170301	5.643e-17	0.000121221	0.0765362	0.530735	0.226023
	0.706924	0.349521	0.214289	0.96361	0.804635	0.573646	0.232279	0.325567	0.00032837	0.000205353	0.492459	0.150908	0.233499	0.00440429	0.205838	0.29548	0.0280611	-6.90498e-17	1.11105e-15	0.265923	0.0966233	0.0114222	0.749065	0.0115836	0	0.455904	1.12976e-08	0.197333	0.24234	0.0616676	1.05127e-16	0.309906	0.0165846	0.498552	0.00255187	0.215727	0.0175041	0.29164	0.149912	0.241592	0.141843	0.41572	0.134009	0.0016494	-1.1286e-16	0.000116544	0.0778135	0.531131	0.223789
	0.70652	0.352201	0.210904	0.961584	0.809732	0.571135	0.231245	0.324696	0.000316783	0.000199599	0.493506	0.14884	0.230311	0.0042889	0.208522	0.292356	0.0274633	1.97285e-17	1.00196e-15	0.264012	0.0956077	0.0111549	0.747033	0.0118941	3.35473e-17	0.456338	1.19707e-08	0.196038	0.242872	0.0617891	5.91342e-17	0.310304	0.0169941	0.493762	0.00247785	0.214622	0.0170472	0.291598	0.148799	0.242846	0.143986	0.415385	0.136004	0.00159733	-5.643e-17	0.000112036	0.0791078	0.531497	0.221554
	0.706103	0.354942	0.207558	0.959507	0.814785	0.568623	0.230214	0.323829	0.000305638	0.000194152	0.494581	0.146788	0.227143	0.00417611	0.21122	0.289241	0.0268756	-2.63047e-17	9.50087e-16	0.26209	0.0945934	0.0108942	0.744968	0.0122117	0	0.45677	1.26826e-08	0.19475	0.243389	0.0619159	8.87013e-17	0.310706	0.0174121	0.488978	0.00240574	0.213512	0.0166006	0.291553	0.147684	0.244103	0.146149	0.415012	0.138018	0.00154676	-2.2572e-16	0.000107691	0.080419	0.531833	0.219321
	0.705676	0.357746	0.204249	0.957381	0.819794	0.566111	0.229186	0.322968	0.000294923	0.000189007	0.495684	0.144752	0.223996	0.00406588	0.213934	0.286135	0.0262979	-1.381e-16	8.36677e-16	0.260157	0.0935805	0.0106401	0.742869	0.0125365	6.70946e-17	0.4572	1.34356e-08	0.193471	0.243891	0.0620481	1.14983e-16	0.31111	0.0178385	0.484202	0.00233551	0.212396	0.0161641	0.291505	0.146565	0.245362	0.148331	0.414602	0.140052	0.00149764	-1.1286e-16	0.000103505	0.0817471	0.532141	0.217088
	0.705238	0.360612	0.200979	0.955206	0.824757	0.563598	0.22816	0.322111	0.000284624	0.000184157	0.496814	0.142731	0.220871	0.00395817	0.216661	0.283039	0.0257301	-7.8914e-17	7.9303e-16	0.258212	0.0925693	0.0103924	0.740736	0.0128686	-3.35473e-17	0.457629	1.42318e-08	0.1922	0.244378	0.0621856	8.21308e-17	0.311518	0.0182735	0.479433	0.0022671	0.211274	0.0157375	0.291453	0.145444	0.246623	0.150533	0.414154	0.142105	0.00144994	0	9.94712e-05	0.0830919	0.532419	0.214856
	0.704789	0.363538	0.197748	0.952982	0.829672	0.561085	0.227137	0.321259	0.00027473	0.000179596	0.497971	0.140726	0.217768	0.00385292	0.219403	0.279952	0.025172	-1.77557e-16	7.01053e-16	0.256257	0.0915598	0.010151	0.738571	0.0132082	1.00642e-16	0.458057	1.50736e-08	0.190938	0.244849	0.0623283	2.62819e-17	0.311927	0.0187173	0.474674	0.00220049	0.210147	0.0153207	0.291398	0.144321	0.247887	0.152754	0.413669	0.144178	0.00140363	-1.1286e-16	9.55852e-05	0.0844536	0.532668	0.212626
	0.70433	0.366524	0.194555	0.95071	0.834539	0.558573	0.226118	0.320411	0.00026523	0.000175319	0.499157	0.138738	0.214686	0.00375009	0.222159	0.276876	0.0246237	-6.90498e-17	7.06516e-16	0.254292	0.0905524	0.00991584	0.736373	0.0135555	-4.19341e-17	0.458483	1.59637e-08	0.189685	0.245305	0.0624763	9.8557e-17	0.312339	0.01917	0.469923	0.00213562	0.209014	0.0149134	0.29134	0.143195	0.249152	0.154994	0.413146	0.14627	0.00135866	-1.1286e-16	9.18419e-05	0.0858319	0.532888	0.210398
	0.703861	0.36957	0.191401	0.948391	0.839357	0.556061	0.225102	0.319567	0.000256111	0.00017132	0.50037	0.136766	0.211628	0.00364965	0.224928	0.27381	0.0240849	-1.57828e-16	6.10187e-16	0.252317	0.0895472	0.00968686	0.734142	0.0139105	4.19341e-17	0.458907	1.69047e-08	0.188442	0.245745	0.0626295	1.08413e-16	0.312752	0.0196317	0.465183	0.00207247	0.207876	0.0145155	0.291279	0.142068	0.250418	0.157254	0.412587	0.148382	0.00131501	5.643e-17	8.82363e-05	0.087227	0.53308	0.208173
	0.703383	0.372675	0.188285	0.946025	0.844123	0.553551	0.224089	0.318728	0.000247364	0.000167595	0.50161	0.13481	0.208592	0.00355154	0.227711	0.270756	0.0235555	-6.57617e-18	6.01391e-16	0.250333	0.0885443	0.00946396	0.731878	0.0142733	1.67736e-17	0.459331	1.78993e-08	0.187209	0.246169	0.0627877	1.34695e-16	0.313167	0.0201025	0.460453	0.00201098	0.206732	0.0141269	0.291215	0.140938	0.251685	0.159532	0.411992	0.150513	0.00127264	-1.1286e-16	8.47638e-05	0.0886387	0.533243	0.20595
	0.702895	0.375838	0.185208	0.943613	0.848838	0.551042	0.223081	0.317892	0.000238978	0.000164138	0.502878	0.13287	0.205579	0.00345572	0.230506	0.267712	0.0230356	-3.28808e-17	5.0263e-16	0.24834	0.0875439	0.00924706	0.729582	0.0146442	8.38682e-17	0.459753	1.89506e-08	0.185985	0.246577	0.062951	1.11698e-16	0.313584	0.0205825	0.455734	0.00195114	0.205582	0.0137473	0.291149	0.139807	0.252953	0.16183	0.41136	0.152663	0.00123152	0	8.14198e-05	0.0900669	0.533378	0.203731
	0.702399	0.379058	0.18217	0.941155	0.8535	0.548535	0.222076	0.317061	0.000230943	0.000160946	0.504174	0.130947	0.202589	0.00336216	0.233313	0.264681	0.0225248	-4.93213e-17	4.50578e-16	0.24634	0.0865462	0.00903607	0.727254	0.0150231	-5.03209e-17	0.460173	2.00616e-08	0.184773	0.246968	0.0631193	1.70832e-16	0.314002	0.0210719	0.451027	0.00189289	0.204427	0.0133765	0.291081	0.138674	0.254221	0.164146	0.410693	0.154832	0.00119161	0	7.81999e-05	0.0915116	0.533485	0.201516
	0.701893	0.382335	0.17917	0.938651	0.858107	0.546031	0.221076	0.316233	0.00022325	0.000158015	0.505497	0.12904	0.199623	0.00327079	0.236133	0.261661	0.0220233	-1.11795e-16	4.18368e-16	0.244332	0.0855514	0.00883093	0.724893	0.0154104	-8.38682e-18	0.460592	2.12357e-08	0.183571	0.247343	0.0632925	2.52963e-16	0.314421	0.0215709	0.446332	0.00183619	0.203267	0.0130145	0.29101	0.137539	0.25549	0.166482	0.409989	0.15702	0.00115288	-2.2572e-16	7.50998e-05	0.0929727	0.533563	0.199305
	0.70138	0.385668	0.176209	0.936103	0.862658	0.54353	0.220081	0.315409	0.000215888	0.00015534	0.506848	0.12715	0.19668	0.0031816	0.238964	0.258654	0.0215307	-6.57617e-17	4.68259e-16	0.242317	0.0845595	0.00863154	0.722501	0.015806	-1.67736e-17	0.46101	2.24762e-08	0.18238	0.2477	0.0634705	2.36537e-16	0.31484	0.0220794	0.44165	0.00178103	0.2021	0.0126611	0.290938	0.136403	0.256759	0.168835	0.409251	0.159227	0.00111531	-1.1286e-16	7.21155e-05	0.0944502	0.533615	0.197099
	0.700858	0.389057	0.173287	0.933511	0.867154	0.541031	0.21909	0.314588	0.00020885	0.000152919	0.508226	0.125276	0.193762	0.00309452	0.241807	0.25566	0.0210471	-6.57617e-17	3.96005e-16	0.240295	0.0835709	0.00843785	0.720077	0.0162102	5.03209e-17	0.461427	2.37868e-08	0.1812	0.24804	0.0636534	2.29966e-16	0.315261	0.0225977	0.436981	0.00172735	0.200929	0.012316	0.290863	0.135267	0.258027	0.171208	0.408478	0.161453	0.00107886	-5.643e-17	6.92427e-05	0.095944	0.533638	0.194898
	0.700329	0.3925	0.170403	0.930876	0.871591	0.538537	0.218104	0.313771	0.000202126	0.000150749	0.509631	0.12342	0.190867	0.00300953	0.24466	0.252679	0.0205724	5.26093e-17	3.96635e-16	0.238266	0.0825856	0.00824976	0.717622	0.0166231	0	0.461842	2.51713e-08	0.180032	0.248364	0.0638409	3.48235e-16	0.315681	0.0231259	0.432327	0.00167513	0.199752	0.0119791	0.290787	0.134129	0.259294	0.173598	0.40767	0.163698	0.00104349	-1.1286e-16	6.64778e-05	0.0974539	0.533634	0.192701
	0.699793	0.395997	0.167558	0.928197	0.875969	0.536047	0.217124	0.312956	0.000195709	0.000148827	0.511064	0.12158	0.187998	0.00292658	0.247523	0.249711	0.0201063	-1.31523e-16	3.38639e-16	0.236233	0.0816037	0.00806722	0.715136	0.0170448	3.35473e-17	0.462257	2.66337e-08	0.178876	0.248669	0.0640332	2.98956e-16	0.316102	0.0236641	0.427687	0.00162433	0.19857	0.0116503	0.29071	0.13299	0.260561	0.176007	0.406827	0.165961	0.00100919	0	6.38169e-05	0.09898	0.533603	0.190511
	0.699249	0.399546	0.164752	0.925477	0.880288	0.533561	0.216149	0.312144	0.000189591	0.00014715	0.512524	0.119757	0.185152	0.00284563	0.250397	0.246757	0.0196489	-4.60332e-17	3.25821e-16	0.234194	0.0806256	0.00789014	0.712618	0.0174754	-4.19341e-17	0.46267	2.81783e-08	0.177732	0.248957	0.06423	3.61376e-16	0.316523	0.0242124	0.423062	0.00157491	0.197382	0.0113294	0.290631	0.131851	0.261826	0.178434	0.405952	0.168244	0.000975928	-5.643e-17	6.12564e-05	0.100522	0.533546	0.188327
	0.698699	0.403148	0.161984	0.922714	0.884545	0.53108	0.21518	0.311336	0.000183764	0.000145717	0.514011	0.117951	0.182332	0.00276665	0.25328	0.243817	0.0192	-7.8914e-17	2.7539e-16	0.23215	0.0796512	0.00771846	0.71007	0.0179151	6.70946e-17	0.463081	2.98094e-08	0.176601	0.249227	0.0644313	3.38379e-16	0.316944	0.024771	0.418453	0.00152685	0.196189	0.0110163	0.29055	0.130711	0.26309	0.180879	0.405042	0.170544	0.000943669	-1.6929e-16	5.87927e-05	0.10208	0.533461	0.186149
	0.698143	0.406802	0.159254	0.919911	0.88874	0.528604	0.214217	0.310529	0.000178221	0.000144525	0.515525	0.116162	0.179537	0.00268958	0.256173	0.240892	0.0187595	-7.23379e-17	3.03007e-16	0.230102	0.0786807	0.00755212	0.707491	0.018364	0	0.463492	3.15319e-08	0.175482	0.24948	0.0646371	5.15782e-16	0.317364	0.0253399	0.41386	0.00148012	0.194992	0.0107108	0.290469	0.129571	0.264352	0.183342	0.4041	0.172863	0.000912389	-2.2572e-16	5.64225e-05	0.103654	0.53335	0.183978
	0.697581	0.410505	0.156563	0.917068	0.892872	0.526135	0.21326	0.309725	0.000172955	0.000143574	0.517066	0.11439	0.176766	0.00261441	0.259074	0.237981	0.0183272	-1.05219e-16	2.05297e-16	0.22805	0.0777144	0.00739103	0.704882	0.0188223	1.67736e-17	0.463902	3.33506e-08	0.174377	0.249714	0.0648472	4.2708e-16	0.317784	0.0259194	0.409284	0.00143467	0.193789	0.0104127	0.290387	0.128431	0.265612	0.185822	0.403125	0.175201	0.000882061	-2.2572e-16	5.41424e-05	0.105243	0.533213	0.181814
	0.697013	0.414259	0.153911	0.914184	0.89694	0.523671	0.212309	0.308923	0.000167959	0.000142861	0.518635	0.112635	0.174021	0.00254108	0.261983	0.235085	0.0179032	-7.23379e-17	1.86235e-16	0.225995	0.0767522	0.00723515	0.702243	0.0192901	1.67736e-17	0.46431	3.52706e-08	0.173285	0.24993	0.0650616	4.82929e-16	0.318203	0.0265094	0.404726	0.00139048	0.19258	0.0101219	0.290305	0.127291	0.266869	0.188319	0.402117	0.177557	0.00085266	-1.6929e-16	5.19493e-05	0.106848	0.53305	0.179658
	0.69644	0.418062	0.151296	0.911262	0.900942	0.521213	0.211366	0.308123	0.000163228	0.000142386	0.52023	0.110897	0.171302	0.00246956	0.2649	0.232205	0.0174872	-2.03861e-16	1.92359e-16	0.223937	0.0757944	0.00708441	0.699574	0.0197676	-2.51605e-17	0.464717	3.72975e-08	0.172206	0.250127	0.0652802	5.02641e-16	0.318621	0.0271103	0.400185	0.00134752	0.191367	0.00983821	0.290222	0.126151	0.268124	0.190834	0.401078	0.179931	0.000824161	0	4.984e-05	0.108469	0.532861	0.177509
	0.695862	0.421912	0.148721	0.908301	0.904878	0.518763	0.210429	0.307325	0.000158756	0.000142149	0.521852	0.109177	0.168608	0.00239981	0.267825	0.22934	0.0170792	-1.31523e-17	1.98032e-16	0.221876	0.0748411	0.00693873	0.696875	0.0202548	0	0.465124	3.94369e-08	0.171142	0.250306	0.0655029	5.48634e-16	0.319037	0.027722	0.395662	0.00130577	0.19015	0.00956155	0.290138	0.125012	0.269376	0.193366	0.400008	0.182323	0.000796539	-5.643e-17	4.78116e-05	0.110105	0.532646	0.175369
	0.69528	0.42581	0.146183	0.905303	0.908746	0.51632	0.209499	0.306528	0.000154536	0.000142149	0.523501	0.107473	0.16594	0.0023318	0.270756	0.226491	0.0166791	-5.26093e-17	1.89327e-16	0.219814	0.0738925	0.00679808	0.694147	0.020752	-4.19341e-17	0.465529	4.16948e-08	0.170091	0.250466	0.0657297	7.12896e-16	0.319453	0.0283447	0.391159	0.00126518	0.188927	0.00929176	0.290055	0.123873	0.270624	0.195915	0.398907	0.184733	0.000769769	1.1286e-16	4.58612e-05	0.111756	0.532406	0.173237
	0.694693	0.429754	0.143683	0.902267	0.912546	0.513884	0.208576	0.305732	0.000150564	0.000142387	0.525177	0.105787	0.163298	0.00226549	0.273694	0.223658	0.0162868	-1.97285e-17	1.65192e-16	0.21775	0.0729486	0.00666238	0.69139	0.0212593	-4.19341e-17	0.465934	4.40777e-08	0.169055	0.250607	0.0659604	7.58889e-16	0.319867	0.0289785	0.386674	0.00122573	0.1877	0.00902869	0.289971	0.122734	0.271869	0.198481	0.397775	0.187161	0.000743828	-1.6929e-16	4.39859e-05	0.113422	0.532141	0.171114
	0.694102	0.433744	0.141222	0.899195	0.916277	0.511457	0.207661	0.304938	0.000146835	0.000142861	0.526879	0.104118	0.160682	0.00220085	0.276638	0.220842	0.0159021	-6.57617e-17	8.36316e-17	0.215685	0.0720096	0.00653158	0.688604	0.0217768	5.87078e-17	0.466337	4.6592e-08	0.168034	0.25073	0.0661949	8.67302e-16	0.320279	0.0296236	0.38221	0.0011874	0.186468	0.0087722	0.289888	0.121597	0.27311	0.201063	0.396613	0.189607	0.000718694	-1.1286e-16	4.2183e-05	0.115103	0.531852	0.169001
	0.693508	0.437778	0.138798	0.896087	0.919937	0.509038	0.206754	0.304145	0.000143344	0.000143574	0.528608	0.102466	0.158092	0.00213784	0.279587	0.218042	0.0155249	-3.9457e-17	1.19204e-16	0.21362	0.0710756	0.00640563	0.68579	0.0223047	-3.35473e-17	0.46674	4.92449e-08	0.167028	0.250833	0.0664332	8.80443e-16	0.32069	0.03028	0.377766	0.00115016	0.185231	0.00852215	0.289805	0.12046	0.274347	0.203662	0.395422	0.19207	0.000694343	-2.2572e-16	4.04501e-05	0.116799	0.531537	0.166896
	0.69291	0.441855	0.136413	0.892943	0.923526	0.506627	0.205855	0.303352	0.000140086	0.000144525	0.530363	0.100832	0.155528	0.00207642	0.282541	0.215259	0.0151552	-9.20664e-17	5.31328e-17	0.211554	0.0701467	0.00628448	0.682948	0.022843	3.35473e-17	0.467141	5.20437e-08	0.166037	0.250918	0.0666753	9.00154e-16	0.321098	0.0309479	0.373343	0.00111397	0.18399	0.00827841	0.289723	0.119324	0.27558	0.206276	0.394202	0.194551	0.000670754	0	3.87844e-05	0.118509	0.531199	0.164802
	0.69231	0.445976	0.134065	0.889766	0.927043	0.504226	0.204965	0.30256	0.000137057	0.000145717	0.532144	0.0992144	0.152991	0.00201657	0.285499	0.212494	0.0147928	3.28808e-17	1.4565e-16	0.209489	0.0692231	0.00616806	0.680077	0.023392	-3.35473e-17	0.467542	5.4996e-08	0.165061	0.250983	0.0669208	9.72429e-16	0.321505	0.0316275	0.368941	0.00107882	0.182745	0.00804084	0.289641	0.11819	0.276808	0.208907	0.392954	0.197049	0.000647906	-2.2572e-16	3.71836e-05	0.120234	0.530836	0.162717
	0.691707	0.450137	0.131754	0.886554	0.930486	0.501835	0.204082	0.301768	0.000134253	0.00014715	0.533952	0.0976145	0.15048	0.00195825	0.288462	0.209745	0.0144377	-1.05219e-16	4.40672e-17	0.207424	0.0683048	0.00605634	0.677179	0.0239519	4.19341e-17	0.467942	5.811e-08	0.164101	0.251028	0.0671699	9.69144e-16	0.321909	0.0323187	0.36456	0.00104467	0.181495	0.00780932	0.289561	0.117057	0.27803	0.211553	0.391678	0.199564	0.000625777	-5.643e-17	3.56453e-05	0.121974	0.530449	0.160643
	0.691102	0.45434	0.129482	0.88331	0.933855	0.499453	0.203209	0.300977	0.000131672	0.000148827	0.535786	0.0960317	0.147995	0.00190142	0.291428	0.207014	0.0140897	-5.26093e-17	6.99132e-17	0.205361	0.067392	0.00594926	0.674254	0.0245226	1.67736e-17	0.468341	6.13942e-08	0.163156	0.251055	0.0674224	1.13669e-15	0.322311	0.0330219	0.360202	0.00101151	0.180242	0.00758371	0.289481	0.115926	0.279248	0.214214	0.390374	0.202097	0.000604348	5.643e-17	3.41673e-05	0.123727	0.530039	0.158579
	0.690495	0.458583	0.127246	0.880033	0.937149	0.497082	0.202344	0.300185	0.000129309	0.000150749	0.537645	0.0944663	0.145537	0.00184606	0.294396	0.204302	0.0137487	-6.57617e-17	2.98985e-17	0.2033	0.0664848	0.00584677	0.671301	0.0251045	5.03209e-17	0.468739	6.48575e-08	0.162228	0.251062	0.0676782	1.22211e-15	0.32271	0.033737	0.355867	0.000979301	0.178984	0.00736389	0.289403	0.114796	0.28046	0.216891	0.389043	0.204647	0.000583598	5.643e-17	3.27472e-05	0.125495	0.529606	0.156526
	0.689886	0.462864	0.125049	0.876724	0.940368	0.494722	0.201489	0.299393	0.000127162	0.00015292	0.539531	0.0929181	0.143105	0.00179213	0.297368	0.201607	0.0134146	-4.60332e-17	1.09207e-16	0.20124	0.0655833	0.00574884	0.668322	0.0256976	3.35473e-17	0.469136	6.85094e-08	0.161316	0.251049	0.0679373	1.40608e-15	0.323106	0.0344641	0.351555	0.000948027	0.177723	0.00714974	0.289326	0.113668	0.281666	0.219583	0.387686	0.207213	0.000563508	-5.643e-17	3.13831e-05	0.127276	0.529149	0.154485
	0.689276	0.467183	0.122888	0.873384	0.943509	0.492372	0.200643	0.298601	0.000125227	0.00015534	0.541442	0.0913871	0.1407	0.0017396	0.30034	0.19893	0.0130874	-5.91855e-17	4.46075e-17	0.199183	0.0646875	0.00565543	0.665317	0.0263021	-1.67736e-17	0.469533	7.23597e-08	0.160421	0.251017	0.0681994	1.55392e-15	0.3235	0.0352035	0.347266	0.000917662	0.176458	0.00694112	0.289251	0.112542	0.282866	0.22229	0.386304	0.209797	0.00054406	0	3.00727e-05	0.129071	0.52867	0.152455
	0.688665	0.471539	0.120764	0.870013	0.946573	0.490034	0.199806	0.297807	0.000123503	0.000158015	0.543378	0.0898733	0.138321	0.00168845	0.303315	0.196272	0.0127669	-8.54902e-17	1.23016e-16	0.197129	0.0637976	0.00556648	0.662285	0.0269181	-1.67736e-17	0.469929	7.64188e-08	0.159543	0.250965	0.0684646	1.66233e-15	0.323891	0.0359552	0.343001	0.000888183	0.175189	0.00673793	0.289178	0.111419	0.284059	0.225011	0.384896	0.212397	0.000525234	0	2.88142e-05	0.130879	0.528168	0.150436
	0.688053	0.47593	0.118678	0.866613	0.949558	0.487708	0.198979	0.297013	0.000121987	0.000160946	0.54534	0.0883767	0.135969	0.00163863	0.30629	0.193633	0.0124529	-1.24947e-16	-1.14671e-17	0.195078	0.0629137	0.00548196	0.659228	0.0275457	0	0.470325	8.06975e-08	0.158681	0.250893	0.0687327	1.72475e-15	0.324278	0.0367193	0.33876	0.000859566	0.173916	0.00654003	0.289107	0.110297	0.285246	0.227746	0.383464	0.215013	0.000507014	5.643e-17	2.76056e-05	0.132701	0.527644	0.148429
	0.687442	0.480357	0.116628	0.863184	0.952465	0.485394	0.198163	0.296218	0.000120677	0.000164138	0.547328	0.0868972	0.133644	0.00159013	0.309265	0.191012	0.0121455	-1.05219e-16	6.00371e-17	0.193031	0.0620359	0.00540183	0.656145	0.0281852	-3.35473e-17	0.470719	8.52073e-08	0.157837	0.250802	0.0690036	1.93829e-15	0.324663	0.037496	0.334544	0.00083179	0.172641	0.00634732	0.289038	0.109178	0.286426	0.230496	0.382007	0.217646	0.000489381	-5.643e-17	2.6445e-05	0.134535	0.527098	0.146435
	0.68683	0.484817	0.114615	0.859726	0.955291	0.483093	0.197356	0.295421	0.000119571	0.000167595	0.54934	0.0854349	0.131345	0.00154291	0.31224	0.18841	0.0118446	-7.8914e-17	-2.82174e-17	0.190988	0.0611643	0.00532606	0.653037	0.0288367	1.67736e-17	0.471113	8.99602e-08	0.15701	0.250691	0.0692772	2.0697e-15	0.325044	0.0382853	0.330354	0.000804833	0.171361	0.00615967	0.288972	0.108062	0.287598	0.233259	0.380527	0.220295	0.000472318	-1.1286e-16	2.53307e-05	0.136383	0.52653	0.144453
	0.686219	0.48931	0.112638	0.856241	0.958037	0.480804	0.19656	0.294623	0.000118669	0.00017132	0.551378	0.0839897	0.129073	0.00149694	0.315214	0.185828	0.0115499	-4.60332e-17	4.5328e-17	0.18895	0.0602989	0.00525462	0.649904	0.0295003	-8.38682e-17	0.471507	9.49687e-08	0.1562	0.25056	0.0695534	2.33909e-15	0.325421	0.0390874	0.326189	0.000778673	0.170079	0.00597698	0.288908	0.106948	0.288763	0.236036	0.379024	0.22296	0.00045581	0	2.4261e-05	0.138243	0.525941	0.142483
	0.685608	0.493834	0.110698	0.852728	0.960701	0.478528	0.195775	0.293823	0.000117968	0.000175319	0.55344	0.0825616	0.126828	0.0014522	0.318186	0.183265	0.0112614	-7.23379e-17	5.42135e-17	0.186916	0.0594398	0.00518746	0.646747	0.0301761	8.38682e-18	0.471899	1.00246e-07	0.155409	0.250409	0.0698322	2.48364e-15	0.325795	0.0399024	0.322049	0.00075329	0.168794	0.00579914	0.288847	0.105837	0.28992	0.238825	0.377499	0.225642	0.000439839	-1.1286e-16	2.3234e-05	0.140115	0.525331	0.140527
	0.684999	0.498389	0.108794	0.849189	0.963283	0.476266	0.195001	0.293021	0.000117468	0.000179597	0.555527	0.0811505	0.124609	0.00140865	0.321156	0.180722	0.0109791	-9.20664e-17	4.99508e-17	0.184888	0.0585871	0.00512456	0.643566	0.0308643	-4.19341e-17	0.472292	1.05806e-07	0.154635	0.250238	0.0701134	2.72674e-15	0.326166	0.0407303	0.317936	0.000728663	0.167506	0.00562603	0.288789	0.104729	0.29107	0.241628	0.375953	0.228339	0.00042439	-1.1286e-16	2.22484e-05	0.142	0.524699	0.138583
	0.68439	0.502974	0.106926	0.845625	0.965782	0.474018	0.194237	0.292217	0.000117169	0.000184158	0.557638	0.0797563	0.122416	0.00136627	0.324124	0.178198	0.0107028	-6.57617e-17	2.62362e-17	0.182866	0.0577409	0.0050659	0.640361	0.0315651	8.38682e-18	0.472683	1.11663e-07	0.153879	0.250048	0.0703969	2.94357e-15	0.326532	0.0415713	0.313849	0.000704771	0.166216	0.00545754	0.288734	0.103625	0.29221	0.244444	0.374385	0.231051	0.000409448	5.643e-17	2.13024e-05	0.143897	0.524047	0.136653
	0.683784	0.507587	0.105094	0.842036	0.968197	0.471784	0.193485	0.291411	0.000117069	0.000189008	0.559774	0.0783791	0.120251	0.00132504	0.327089	0.175694	0.0104323	-5.26093e-17	1.69905e-17	0.18085	0.0569013	0.00501144	0.637133	0.0322785	-8.38682e-17	0.473074	1.17833e-07	0.153142	0.249838	0.0706826	3.12097e-15	0.326895	0.0424256	0.30979	0.000681597	0.164922	0.00529357	0.288682	0.102523	0.293343	0.247272	0.372797	0.23378	0.000394998	5.643e-17	2.03946e-05	0.145805	0.523375	0.134736
	0.683179	0.512227	0.103298	0.838422	0.970528	0.469564	0.192745	0.290602	0.000117169	0.000194153	0.561934	0.0770188	0.118111	0.00128492	0.330049	0.17321	0.0101678	-7.23379e-17	-4.33468e-17	0.17884	0.0560683	0.00496115	0.633882	0.0330048	1.67736e-17	0.473465	1.24332e-07	0.152423	0.249607	0.0709704	3.48892e-15	0.327254	0.0432931	0.305758	0.000659119	0.163627	0.00513402	0.288634	0.101425	0.294466	0.250112	0.371189	0.236523	0.000381025	-1.1286e-16	1.95235e-05	0.147725	0.522682	0.132832
	0.682577	0.516893	0.101538	0.834785	0.972775	0.46736	0.192016	0.28979	0.00011747	0.0001996	0.564118	0.0756753	0.115999	0.00124589	0.333006	0.170746	0.0099089	-3.9457e-17	8.01495e-17	0.176837	0.055242	0.00491502	0.630609	0.033744	1.67736e-17	0.473855	1.31175e-07	0.151723	0.249357	0.0712602	3.70903e-15	0.327608	0.044174	0.301753	0.000637321	0.162329	0.00497879	0.288589	0.10033	0.295581	0.252963	0.369562	0.239282	0.000367515	-1.1286e-16	1.86878e-05	0.149656	0.52197	0.130943
	0.681977	0.521585	0.0998127	0.831124	0.974935	0.46517	0.191299	0.288975	0.00011797	0.000205354	0.566326	0.0743486	0.113912	0.00120793	0.335957	0.168303	0.00965567	-2.30166e-16	-2.35345e-17	0.174842	0.0544225	0.00487303	0.627313	0.0344963	5.03209e-17	0.474245	1.38382e-07	0.151041	0.249088	0.0715519	4.09012e-15	0.327959	0.0450684	0.297776	0.000616182	0.161029	0.00482777	0.288548	0.0992391	0.296686	0.255827	0.367917	0.242056	0.000354454	0	1.7886e-05	0.151598	0.521238	0.129067
	0.68138	0.5263	0.0981231	0.827442	0.97701	0.462996	0.190594	0.288157	0.000118671	0.000211424	0.568557	0.0730385	0.111852	0.00117101	0.338903	0.16588	0.00940798	0	3.30804e-17	0.172854	0.0536098	0.00483515	0.623995	0.0352619	-2.51605e-17	0.474634	1.45969e-07	0.150379	0.248798	0.0718454	4.48106e-15	0.328305	0.0459764	0.293827	0.000595687	0.159726	0.00468087	0.288511	0.0981518	0.297781	0.258701	0.366254	0.244845	0.000341829	1.1286e-16	1.71169e-05	0.153551	0.520487	0.127206
	0.680786	0.531039	0.0964687	0.823738	0.978998	0.460838	0.189901	0.287335	0.000119575	0.000217816	0.570812	0.0717452	0.109818	0.0011351	0.341842	0.163477	0.00916573	-1.381e-16	-1.16472e-17	0.170874	0.0528041	0.00480136	0.620656	0.0360409	8.38682e-17	0.475023	1.53958e-07	0.149735	0.248489	0.0721406	4.70774e-15	0.328647	0.0468981	0.289907	0.000575817	0.158423	0.00453799	0.288479	0.0970684	0.298867	0.261587	0.364574	0.247648	0.000329627	5.643e-17	1.63793e-05	0.155514	0.519716	0.125359
	0.680195	0.535798	0.0948493	0.820013	0.9809	0.458696	0.189221	0.28651	0.000120681	0.000224537	0.57309	0.0704684	0.107811	0.00110019	0.344775	0.161095	0.00892883	-1.11795e-16	8.81344e-17	0.168903	0.0520052	0.00477166	0.617296	0.0368334	-2.51605e-17	0.475412	1.62368e-07	0.149111	0.24816	0.0724373	5.21695e-15	0.328985	0.0478335	0.286016	0.000556555	0.157117	0.00439903	0.288451	0.0959889	0.299942	0.264483	0.362877	0.250467	0.000317836	-5.643e-17	1.56719e-05	0.157487	0.518927	0.123526
	0.679609	0.540579	0.0932648	0.816267	0.982713	0.45657	0.188554	0.285682	0.000121992	0.000231597	0.575391	0.0692081	0.105829	0.00106624	0.347701	0.158734	0.00869719	-1.44676e-16	-2.53957e-17	0.16694	0.0512134	0.00474602	0.613915	0.0376395	1.67736e-17	0.4758	1.7122e-07	0.148506	0.247812	0.0727356	5.5389e-15	0.329318	0.0487829	0.282154	0.000537884	0.15581	0.0042639	0.288427	0.0949136	0.301008	0.267389	0.361164	0.253299	0.000306442	0	1.49935e-05	0.159471	0.518119	0.121708
	0.679026	0.545379	0.091715	0.812503	0.984438	0.454461	0.187899	0.284849	0.000123508	0.000239004	0.577714	0.0679642	0.103874	0.00103324	0.350618	0.156394	0.00847072	-6.57617e-17	6.99432e-17	0.164987	0.0504286	0.00472443	0.610514	0.0384595	-3.35473e-17	0.476187	1.80536e-07	0.14792	0.247444	0.0730352	6.13682e-15	0.329647	0.0497462	0.278322	0.000519789	0.154502	0.00413251	0.288408	0.0938425	0.302062	0.270305	0.359437	0.256146	0.000295434	-5.643e-17	1.43431e-05	0.161464	0.517294	0.119905
	0.678448	0.550197	0.0901997	0.808719	0.986075	0.452369	0.187258	0.284012	0.000125233	0.000246765	0.580061	0.0667367	0.101945	0.00100116	0.353527	0.154074	0.00824932	-1.97285e-16	-3.76432e-17	0.163043	0.0496509	0.00470688	0.607093	0.0392934	2.51605e-17	0.476575	1.9034e-07	0.147354	0.247056	0.073336	6.59346e-15	0.329971	0.0507235	0.274518	0.000502253	0.153192	0.00400478	0.288394	0.0927758	0.303106	0.273231	0.357695	0.259007	0.0002848	0	1.37195e-05	0.163466	0.51645	0.118117
	0.677874	0.555031	0.0887188	0.804917	0.987622	0.450294	0.18663	0.28317	0.000127169	0.000254891	0.58243	0.0655255	0.100041	0.000969984	0.356427	0.151776	0.00803291	-7.8914e-17	2.76171e-17	0.161108	0.0488804	0.00469336	0.603653	0.0401413	5.03209e-17	0.476962	2.00657e-07	0.146807	0.246649	0.073638	7.08625e-15	0.33029	0.051715	0.270745	0.000485261	0.151881	0.00388061	0.288385	0.0917136	0.304139	0.276166	0.355939	0.261883	0.000274529	-1.1286e-16	1.31217e-05	0.165477	0.515588	0.116344
	0.677305	0.559882	0.0872721	0.801097	0.98908	0.448237	0.186015	0.282325	0.000129317	0.000263391	0.584821	0.0643305	0.0981629	0.000939683	0.359316	0.149498	0.00782141	-1.24947e-16	8.28512e-18	0.159184	0.048117	0.00468387	0.600193	0.0410035	4.19341e-17	0.477349	2.11512e-07	0.146281	0.246223	0.0739411	7.75644e-15	0.330605	0.0527207	0.267002	0.000468798	0.15057	0.00375991	0.288381	0.0906559	0.305161	0.27911	0.35417	0.264772	0.00026461	-5.643e-17	1.25487e-05	0.167497	0.514709	0.114586
	0.676741	0.564748	0.0858593	0.79726	0.990448	0.446198	0.185413	0.281474	0.00013168	0.000272275	0.587233	0.0631517	0.0963106	0.000910238	0.362196	0.147242	0.00761471	-4.60332e-17	6.73016e-17	0.15727	0.0473609	0.00467839	0.596716	0.04188	1.67736e-17	0.477735	2.22932e-07	0.145774	0.245777	0.0742451	8.29522e-15	0.330915	0.0537406	0.26329	0.000452849	0.149258	0.00364261	0.288382	0.0896029	0.306171	0.282063	0.352389	0.267674	0.000255031	-5.643e-17	1.19995e-05	0.169526	0.513812	0.112843
	0.676182	0.569626	0.0844805	0.793407	0.991726	0.444177	0.184826	0.280618	0.000134263	0.000281553	0.589668	0.0619888	0.0944838	0.000881629	0.365064	0.145007	0.00741274	-3.9457e-17	3.01986e-17	0.155366	0.0466121	0.00467693	0.593219	0.0427709	4.19341e-17	0.478121	2.34946e-07	0.145288	0.245313	0.07455	8.95883e-15	0.33122	0.054775	0.259608	0.000437399	0.147945	0.00352861	0.288389	0.0885547	0.307169	0.285024	0.350596	0.27059	0.000245784	0	1.14733e-05	0.171562	0.512899	0.111116
	0.675629	0.574518	0.0831353	0.789539	0.992913	0.442174	0.184252	0.279758	0.000137067	0.000291236	0.592124	0.0608419	0.0926824	0.000853835	0.36792	0.142793	0.00721541	-5.26093e-17	-6.12979e-17	0.153474	0.0458705	0.00467948	0.589705	0.0436764	0	0.478507	2.47581e-07	0.144821	0.244829	0.0748556	9.75386e-15	0.331521	0.0558237	0.255957	0.000422435	0.146632	0.00341784	0.288402	0.0875114	0.308156	0.287993	0.348792	0.27352	0.000236857	0	1.0969e-05	0.173607	0.511969	0.109404
	0.675083	0.57942	0.0818237	0.785655	0.99401	0.440189	0.183693	0.278892	0.000140096	0.000301336	0.594602	0.0597109	0.0909062	0.000826836	0.370765	0.1406	0.00702263	-9.20664e-17	3.60222e-19	0.151593	0.0451363	0.00468604	0.586174	0.0445967	0	0.478893	2.60871e-07	0.144375	0.244326	0.0751618	1.05587e-14	0.331816	0.056887	0.252337	0.000407943	0.145319	0.00331023	0.288421	0.0864732	0.309131	0.29097	0.346978	0.276463	0.000228241	-5.643e-17	1.04858e-05	0.175659	0.511022	0.107708
	0.674542	0.584331	0.0805454	0.781757	0.995015	0.438224	0.183147	0.278021	0.000143355	0.000311864	0.5971	0.0585957	0.0891552	0.000800612	0.373596	0.138429	0.00683433	-1.05219e-16	4.56282e-18	0.149724	0.0444095	0.00469662	0.582626	0.0455318	-1.67736e-17	0.479278	2.74846e-07	0.143948	0.243805	0.0754686	1.13965e-14	0.332106	0.0579649	0.248748	0.00039391	0.144005	0.00320568	0.288445	0.08544	0.310093	0.293954	0.345154	0.279418	0.000219926	-2.2572e-16	1.00229e-05	0.177718	0.510059	0.106027
	0.674007	0.589252	0.0793003	0.777845	0.995928	0.436278	0.182617	0.277144	0.000146848	0.000322832	0.599619	0.0574961	0.0874291	0.000775143	0.376413	0.136279	0.00665041	-1.381e-16	-5.07914e-17	0.147867	0.04369	0.00471121	0.579062	0.0464818	1.67736e-17	0.479664	2.89542e-07	0.143542	0.243264	0.0757758	1.23886e-14	0.332392	0.0590574	0.24519	0.000380321	0.142692	0.00310412	0.288476	0.0844121	0.311042	0.296945	0.343321	0.282387	0.000211903	-1.6929e-16	9.57944e-06	0.179784	0.50908	0.104363
	0.67348	0.59418	0.0780882	0.77392	0.99675	0.434351	0.1821	0.276261	0.000150578	0.000334252	0.602159	0.0564121	0.0857279	0.000750412	0.379217	0.134151	0.00647079	-4.60332e-17	1.15271e-17	0.146022	0.042978	0.00472982	0.575481	0.0474469	8.38682e-18	0.480049	3.04992e-07	0.143157	0.242706	0.0760833	1.34629e-14	0.332672	0.0601646	0.241665	0.000367166	0.141379	0.00300549	0.288513	0.0833895	0.31198	0.299942	0.34148	0.285368	0.000204163	-5.643e-17	9.15472e-06	0.181857	0.508086	0.102714
	0.672959	0.599114	0.076909	0.769983	0.99748	0.432444	0.181599	0.275373	0.000154551	0.000346138	0.604719	0.0553435	0.0840514	0.000726398	0.382005	0.132044	0.00629541	-2.2359e-16	-2.88178e-17	0.144189	0.0422733	0.00475246	0.571885	0.0484273	-1.67736e-17	0.480433	3.21235e-07	0.142792	0.242128	0.076391	1.44813e-14	0.332948	0.0612866	0.238171	0.00035443	0.140067	0.0029097	0.288557	0.0823722	0.312904	0.302946	0.339632	0.288362	0.000196698	-5.643e-17	8.74795e-06	0.183935	0.507076	0.101081
	0.672445	0.604052	0.0757624	0.766034	0.998118	0.430556	0.181112	0.274478	0.000158772	0.000358503	0.607298	0.0542904	0.0823994	0.000703083	0.384779	0.129959	0.00612416	-7.23379e-17	1.08067e-17	0.14237	0.0415762	0.00477913	0.568273	0.0494229	8.38682e-18	0.480818	3.3831e-07	0.142447	0.241533	0.0766988	1.56147e-14	0.333218	0.0624235	0.234709	0.000342103	0.138755	0.00281668	0.288607	0.0813605	0.313815	0.305955	0.337777	0.291368	0.000189498	-1.1286e-16	8.35842e-06	0.18602	0.50605	0.0994645
	0.671939	0.608995	0.0746483	0.762073	0.998663	0.428689	0.180641	0.273578	0.000163246	0.000371361	0.609898	0.0532525	0.0807719	0.000680451	0.387535	0.127895	0.00595699	-1.24947e-16	-8.04497e-18	0.140563	0.0408865	0.00480985	0.564647	0.0504339	2.51605e-17	0.481202	3.56256e-07	0.142123	0.240919	0.0770067	1.68467e-14	0.333483	0.0635752	0.231279	0.000330171	0.137444	0.00272636	0.288664	0.0803544	0.314713	0.30897	0.335916	0.294386	0.000182555	0	7.98544e-06	0.18811	0.50501	0.0978638
	0.67144	0.613939	0.0735666	0.758101	0.999116	0.426842	0.180185	0.272671	0.000167978	0.000384726	0.612517	0.0522298	0.0791685	0.000658483	0.390276	0.125853	0.00579379	-5.91855e-17	4.32267e-18	0.13877	0.0402043	0.00484463	0.561007	0.0514605	-5.03209e-17	0.481587	3.75117e-07	0.14182	0.240287	0.0773144	1.83152e-14	0.333743	0.0647418	0.227882	0.000318625	0.136134	0.00263868	0.288728	0.079354	0.315597	0.311991	0.33405	0.297417	0.000175863	-1.1286e-16	7.62834e-06	0.190205	0.503955	0.0962792
	0.670949	0.618885	0.072517	0.75412	0.999476	0.425016	0.179744	0.271757	0.000172974	0.000398613	0.615155	0.0512221	0.0775892	0.000637163	0.392999	0.123832	0.00563451	-1.381e-16	-6.42397e-17	0.13699	0.0395296	0.00488348	0.557353	0.0525028	-2.51605e-17	0.481971	3.94937e-07	0.141537	0.239637	0.077622	1.98149e-14	0.333997	0.0659234	0.224517	0.000307452	0.134825	0.00255356	0.288799	0.0783593	0.316468	0.315016	0.332179	0.300459	0.000169412	1.1286e-16	7.28648e-06	0.192305	0.502885	0.0947109
	0.670466	0.623831	0.0714995	0.750129	0.999743	0.42321	0.179318	0.270837	0.000178242	0.000413038	0.617812	0.0502294	0.0760339	0.000616473	0.395704	0.121833	0.00547907	-1.97285e-17	6.45999e-17	0.135225	0.0388624	0.00492642	0.553686	0.0535608	-4.19341e-17	0.482355	4.15764e-07	0.141275	0.23897	0.0779293	2.14049e-14	0.334247	0.06712	0.221184	0.000296642	0.133517	0.00247095	0.288878	0.0773705	0.317325	0.318045	0.330305	0.303513	0.000163195	-5.643e-17	6.95924e-06	0.19441	0.501801	0.0931588
	0.669991	0.628775	0.0705138	0.746129	0.999918	0.421425	0.178909	0.26991	0.000183786	0.000428016	0.620487	0.0492515	0.0745022	0.000596398	0.39839	0.119855	0.00532738	-1.57828e-16	-4.83899e-17	0.133473	0.0382027	0.00497346	0.550006	0.0546346	-5.03209e-17	0.482738	4.37644e-07	0.141033	0.238285	0.0782362	2.30919e-14	0.334491	0.0683317	0.217884	0.000286183	0.132211	0.00239077	0.288963	0.0763877	0.318168	0.321078	0.328427	0.306579	0.000157206	0	6.64604e-06	0.196518	0.500703	0.091623
	0.669525	0.633717	0.0695598	0.742121	1	0.419662	0.178515	0.268976	0.000189615	0.000443564	0.623181	0.0482884	0.0729941	0.00057692	0.401057	0.117899	0.00517937	-1.31523e-17	5.30728e-17	0.131736	0.0375506	0.00502462	0.546313	0.0557245	-1.67736e-17	0.483122	4.60631e-07	0.140812	0.237583	0.0785426	2.49875e-14	0.33473	0.0695585	0.214617	0.000276066	0.130907	0.00231296	0.289057	0.0754109	0.318997	0.324115	0.326547	0.309656	0.000151437	-1.1286e-16	6.34629e-06	0.19863	0.499591	0.0901035
	0.669067	0.638654	0.0686373	0.738105	0.999989	0.41792	0.178136	0.268036	0.000195735	0.000459698	0.625893	0.0473399	0.0715094	0.000558026	0.403704	0.115965	0.00503498	-7.23379e-17	-2.47353e-17	0.130014	0.0369059	0.00507993	0.542608	0.0568303	5.87078e-17	0.483505	4.84776e-07	0.140612	0.236864	0.0788485	2.69208e-14	0.334964	0.0708004	0.211383	0.000266281	0.129604	0.00223746	0.289157	0.0744402	0.319812	0.327155	0.324665	0.312744	0.000145881	-5.643e-17	6.05946e-06	0.200746	0.498466	0.0886003
	0.668619	0.643587	0.0677461	0.734082	0.999885	0.416199	0.177774	0.267088	0.000202153	0.000476437	0.628622	0.0464059	0.0700479	0.000539698	0.406331	0.114052	0.00489412	8.54902e-17	3.62624e-17	0.128306	0.0362688	0.0051394	0.538892	0.0579523	2.51605e-17	0.483889	5.10137e-07	0.140433	0.236127	0.0791537	2.91548e-14	0.335192	0.0720575	0.208182	0.000256817	0.128304	0.00216421	0.289266	0.0734757	0.320612	0.330199	0.322783	0.315843	0.000140532	-2.8215e-16	5.78502e-06	0.202864	0.497327	0.0871136
	0.668179	0.648513	0.0668861	0.730052	0.999689	0.4145	0.177429	0.266133	0.000208879	0.000493798	0.631369	0.0454863	0.0686093	0.000521923	0.408936	0.112161	0.00475673	-1.51252e-16	-5.11516e-17	0.126614	0.0356392	0.00520306	0.535165	0.0590906	0	0.484272	5.3677e-07	0.140274	0.235374	0.0794581	3.15218e-14	0.335416	0.0733298	0.205014	0.000247665	0.127005	0.00209315	0.289383	0.0725174	0.321398	0.333244	0.3209	0.318954	0.000135383	0	5.52245e-06	0.204985	0.496175	0.0856432
	0.667748	0.653431	0.0660572	0.726016	0.9994	0.412823	0.177099	0.26517	0.000215919	0.0005118	0.634132	0.044581	0.0671936	0.000504686	0.41152	0.110291	0.00462274	-7.8914e-17	2.12531e-17	0.124937	0.0350171	0.00527094	0.531428	0.0602452	-5.03209e-17	0.484654	5.64738e-07	0.140136	0.234605	0.0797616	3.40219e-14	0.335634	0.0746172	0.20188	0.000238816	0.125709	0.00202422	0.289507	0.0715655	0.322169	0.336292	0.319017	0.322075	0.000130428	-1.1286e-16	5.27128e-06	0.207108	0.495009	0.0841893
	0.667327	0.65834	0.0652592	0.721975	0.999018	0.411168	0.176786	0.2642	0.000223282	0.000530461	0.636913	0.0436898	0.0658006	0.000487972	0.414081	0.108442	0.00449207	-1.90709e-16	1.72907e-17	0.123275	0.0344025	0.00534306	0.52768	0.0614162	-2.51605e-17	0.485037	5.94104e-07	0.140018	0.233819	0.0800643	3.67207e-14	0.335846	0.0759199	0.198778	0.00023026	0.124415	0.00195737	0.28964	0.07062	0.322926	0.339342	0.317136	0.325206	0.000125662	0	5.03102e-06	0.209233	0.493831	0.0827517
	0.666915	0.663239	0.0644918	0.717929	0.998543	0.409535	0.176489	0.263223	0.000230978	0.000549802	0.63971	0.0428126	0.06443	0.000471767	0.416619	0.106615	0.00436466	-6.57617e-18	2.40148e-17	0.12163	0.0337955	0.00541945	0.523923	0.0626038	-2.51605e-17	0.48542	6.24934e-07	0.139922	0.233017	0.0803658	3.96906e-14	0.336053	0.0772379	0.19571	0.000221989	0.123124	0.00189253	0.289781	0.0696809	0.323667	0.342393	0.315257	0.328348	0.000121078	-1.1286e-16	4.80124e-06	0.211359	0.492641	0.0813306
	0.666514	0.668126	0.0637551	0.713878	0.997976	0.407924	0.176209	0.262238	0.000239015	0.000569843	0.642522	0.0419494	0.0630816	0.000456058	0.419134	0.104809	0.00424045	-1.44676e-16	-1.82513e-17	0.12	0.0331959	0.00550014	0.520156	0.0638079	3.35473e-17	0.485802	6.57299e-07	0.139845	0.232199	0.0806663	4.27294e-14	0.336255	0.0785711	0.192675	0.000213993	0.121836	0.00182966	0.28993	0.0687484	0.324393	0.345445	0.31338	0.331501	0.000116671	0	4.58149e-06	0.213486	0.491438	0.079926
	0.666122	0.673	0.0630487	0.709823	0.997317	0.406337	0.175946	0.261245	0.000247403	0.000590605	0.645351	0.0411	0.0617552	0.000440832	0.421625	0.103025	0.00411935	6.57617e-18	8.18906e-17	0.118387	0.0326038	0.00558516	0.516381	0.0650287	3.35473e-17	0.486184	6.91272e-07	0.13979	0.231365	0.0809655	4.62167e-14	0.336452	0.0799195	0.189674	0.000206266	0.12055	0.00176871	0.290088	0.0678225	0.325105	0.348497	0.311507	0.334663	0.000112435	-1.1286e-16	4.37136e-06	0.215613	0.490223	0.0785377
	0.66574	0.67786	0.0623726	0.705765	0.996566	0.404771	0.1757	0.260245	0.000256153	0.000612109	0.648195	0.0402642	0.0604507	0.000426074	0.424091	0.101262	0.00400132	-8.54902e-17	-2.53356e-17	0.11679	0.0320192	0.00567455	0.512598	0.0662662	1.00642e-16	0.486566	7.26927e-07	0.139755	0.230516	0.0812634	4.98764e-14	0.336643	0.0812832	0.186707	0.000198798	0.119268	0.00170961	0.290255	0.0669033	0.325801	0.35155	0.309638	0.337835	0.000108366	-5.643e-17	4.17046e-06	0.217741	0.488995	0.0771658
	0.665368	0.682705	0.0617266	0.701704	0.995723	0.403229	0.17547	0.259236	0.000265274	0.000634377	0.651054	0.039442	0.0591679	0.000411774	0.426531	0.0995198	0.00388628	-5.26093e-17	5.54743e-17	0.11521	0.031442	0.00576835	0.508807	0.0675205	-1.67736e-17	0.486948	7.64346e-07	0.139741	0.229651	0.0815599	5.38844e-14	0.336829	0.0826622	0.183772	0.000191581	0.117989	0.00165233	0.29043	0.0659908	0.326481	0.354603	0.307774	0.341017	0.000104458	0	3.97839e-06	0.219869	0.487756	0.0758104
	0.665006	0.687533	0.0611105	0.697641	0.994789	0.40171	0.175258	0.25822	0.000274777	0.000657433	0.653927	0.0386332	0.0579064	0.000397917	0.428945	0.097799	0.00377418	-1.31523e-17	-1.82513e-17	0.113646	0.0308723	0.00586659	0.505009	0.0687916	4.19341e-17	0.487329	8.03611e-07	0.139747	0.228772	0.081855	5.80567e-14	0.33701	0.0840564	0.180872	0.000184608	0.116714	0.0015968	0.290614	0.0650851	0.327147	0.357655	0.305915	0.344209	0.000100707	-5.643e-17	3.79478e-06	0.221996	0.486506	0.0744713
	0.664655	0.692343	0.0605243	0.693575	0.993763	0.400213	0.175063	0.257196	0.000284673	0.0006813	0.656815	0.0378377	0.0566662	0.000384492	0.431333	0.0960994	0.00366494	-3.9457e-17	3.19397e-17	0.1121	0.03031	0.0059693	0.501204	0.0700797	1.67736e-17	0.487711	8.44809e-07	0.139773	0.227878	0.0821485	6.27348e-14	0.337185	0.0854659	0.178005	0.000177871	0.115442	0.00154299	0.290807	0.0641862	0.327796	0.360706	0.304062	0.347411	9.71068e-05	-1.1286e-16	3.61929e-06	0.224121	0.485243	0.0731486
	0.664315	0.697133	0.0599678	0.689509	0.992646	0.39874	0.174885	0.256163	0.000294975	0.000706001	0.659717	0.0370553	0.0554471	0.000371487	0.433693	0.0944208	0.00355851	-1.90709e-16	-3.8904e-17	0.110571	0.029755	0.00607654	0.497393	0.0713848	3.35473e-17	0.488092	8.88031e-07	0.13982	0.226969	0.0824403	6.75641e-14	0.337355	0.0868905	0.175172	0.000171363	0.114174	0.00149084	0.291009	0.0632942	0.32843	0.363756	0.302217	0.350621	9.36542e-05	0	3.45157e-06	0.226246	0.48397	0.0718421
	0.663985	0.701904	0.0594407	0.685441	0.991439	0.39729	0.174725	0.255123	0.000305694	0.000731563	0.662632	0.036286	0.0542487	0.000358891	0.436026	0.0927631	0.00345483	-4.60332e-17	4.3707e-17	0.109059	0.0292075	0.00618833	0.493576	0.0727069	8.38682e-18	0.488472	9.33371e-07	0.139887	0.226046	0.0827305	7.31129e-14	0.33752	0.0883304	0.172372	0.000165078	0.11291	0.00144031	0.29122	0.0624092	0.329048	0.366804	0.300379	0.353841	9.03446e-05	-5.643e-17	3.2913e-06	0.228368	0.482686	0.070552
	0.663667	0.706652	0.0589431	0.681373	0.990141	0.395864	0.174582	0.254074	0.000316842	0.000758009	0.665561	0.0355297	0.0530709	0.000346692	0.43833	0.0911263	0.00335383	-5.26093e-17	-3.60222e-18	0.107565	0.0286673	0.00630473	0.489754	0.0740461	8.38682e-18	0.488853	9.80928e-07	0.139974	0.225109	0.0830188	7.87865e-14	0.337679	0.0897855	0.169606	0.000159006	0.11165	0.00139136	0.29144	0.0615311	0.329651	0.36985	0.298549	0.35707	8.71738e-05	0	3.13815e-06	0.230488	0.48139	0.0692781
	0.663359	0.711377	0.0584747	0.677305	0.988753	0.394461	0.174457	0.253017	0.000328432	0.000785367	0.668502	0.0347861	0.0519135	0.000334879	0.440606	0.0895104	0.00325546	-5.91855e-17	5.13917e-17	0.106088	0.0281344	0.00642579	0.485927	0.0754024	4.19341e-17	0.489233	1.03081e-06	0.140082	0.224159	0.0833053	8.49759e-14	0.337833	0.0912558	0.166874	0.000153144	0.110395	0.00134394	0.29167	0.0606601	0.330237	0.372893	0.296728	0.360308	8.41376e-05	0	2.99183e-06	0.232606	0.480084	0.0680205
	0.663062	0.716078	0.0580354	0.673238	0.987276	0.393082	0.174349	0.251952	0.000340478	0.000813663	0.671456	0.0340552	0.0507762	0.000323442	0.442851	0.0879151	0.00315966	-1.24947e-16	2.06528e-17	0.10463	0.0276088	0.00655154	0.482096	0.0767759	7.54814e-17	0.489612	1.08311e-06	0.140209	0.223195	0.0835898	9.16531e-14	0.337982	0.0927411	0.164175	0.000147482	0.109143	0.001298	0.291909	0.0597962	0.330808	0.375934	0.294917	0.363555	8.12324e-05	0	2.85205e-06	0.23472	0.478767	0.066779
	0.662777	0.720753	0.0576251	0.669171	0.985709	0.391727	0.174259	0.250879	0.000352993	0.000842925	0.674421	0.0333368	0.049659	0.000312369	0.445067	0.0863405	0.00306638	-7.8914e-17	8.64534e-17	0.103189	0.0270905	0.00668203	0.478261	0.0781666	8.38682e-18	0.489992	1.13796e-06	0.140357	0.222217	0.0838723	9.89053e-14	0.338125	0.0942416	0.16151	0.000142016	0.107896	0.00125351	0.292157	0.0589395	0.331362	0.378972	0.293116	0.36681	7.84543e-05	0	2.71852e-06	0.23683	0.47744	0.0655536
	0.662503	0.725402	0.0572436	0.665106	0.984054	0.390395	0.174186	0.249797	0.000365991	0.000873181	0.677399	0.0326308	0.0485614	0.000301652	0.447252	0.0847865	0.00297555	-2.63047e-17	3.0739e-17	0.101767	0.0265794	0.00681732	0.474422	0.0795746	1.67736e-17	0.490371	1.19546e-06	0.140524	0.221227	0.0841528	1.06576e-13	0.338263	0.0957571	0.158878	0.000136739	0.106654	0.00121042	0.292415	0.0580898	0.331901	0.382006	0.291326	0.370074	7.57999e-05	-1.1286e-16	2.59099e-06	0.238937	0.476102	0.0643442
	0.66224	0.730022	0.0568909	0.661042	0.98231	0.389088	0.174132	0.248707	0.000379487	0.000904461	0.680387	0.0319371	0.0474833	0.000291279	0.449406	0.0832529	0.00288712	-5.26093e-17	1.65702e-17	0.100363	0.0260755	0.00695746	0.470581	0.0809998	-6.70946e-17	0.490749	1.25575e-06	0.140711	0.220224	0.084431	1.15023e-13	0.338396	0.0972876	0.15628	0.000131645	0.105417	0.0011687	0.292683	0.0572475	0.332423	0.385035	0.289548	0.373346	7.32657e-05	-1.1286e-16	2.4692e-06	0.241039	0.474755	0.0631509
	0.661989	0.734613	0.0565667	0.656981	0.980478	0.387804	0.174096	0.247609	0.000393497	0.000936794	0.683386	0.0312556	0.0464246	0.00028124	0.451528	0.0817397	0.00280105	-5.26093e-17	-2.88178e-17	0.0989775	0.0255788	0.0071025	0.466737	0.0824422	2.51605e-17	0.491127	1.31895e-06	0.140918	0.219209	0.0847071	1.24001e-13	0.338523	0.098833	0.153716	0.000126729	0.104185	0.0011283	0.29296	0.0564123	0.332929	0.388061	0.287783	0.376626	7.08485e-05	-5.643e-17	2.3529e-06	0.243136	0.473397	0.0619735
	0.661749	0.739173	0.056271	0.652923	0.978559	0.386545	0.174077	0.246502	0.000408035	0.000970212	0.686396	0.030586	0.0453849	0.000271528	0.453617	0.0802467	0.00271727	-1.05219e-16	1.2968e-17	0.0976108	0.0250892	0.00725248	0.462891	0.083902	-6.70946e-17	0.491505	1.38518e-06	0.141144	0.218182	0.0849808	1.33679e-13	0.338645	0.100393	0.151185	0.000121984	0.102958	0.00108919	0.293246	0.0555844	0.333419	0.391081	0.28603	0.379914	6.8545e-05	-1.6929e-16	2.24185e-06	0.245228	0.472029	0.060812
	0.661521	0.743701	0.0560036	0.648868	0.976554	0.385309	0.174077	0.245387	0.000423118	0.00100475	0.689415	0.0299284	0.044364	0.000262132	0.455674	0.0787739	0.00263573	-9.20664e-17	4.08252e-18	0.0962629	0.0246067	0.00740748	0.459044	0.0853791	-4.19341e-17	0.491882	1.4546e-06	0.14139	0.217143	0.0852522	1.44016e-13	0.338762	0.101969	0.148687	0.000117405	0.101736	0.00105133	0.293543	0.0547639	0.333893	0.394097	0.284291	0.38321	6.63525e-05	-5.643e-17	2.13583e-06	0.247314	0.470652	0.0596664
	0.661304	0.748196	0.0557645	0.644816	0.974462	0.384098	0.174094	0.244264	0.000438763	0.00104043	0.692445	0.0292825	0.0433618	0.000253043	0.457697	0.0773211	0.00255638	1.31523e-17	3.69828e-17	0.0949339	0.0241313	0.00756755	0.455196	0.0868736	-2.51605e-17	0.492258	1.52735e-06	0.141655	0.216093	0.0855212	1.55249e-13	0.338874	0.103558	0.146223	0.000112986	0.100519	0.00101469	0.293849	0.0539507	0.334351	0.397107	0.282567	0.386514	6.42679e-05	-5.643e-17	2.03462e-06	0.249394	0.469265	0.0585364
	0.6611	0.752657	0.0555534	0.640768	0.972285	0.382911	0.17413	0.243132	0.000454986	0.00107729	0.695483	0.0286482	0.042378	0.000244253	0.459687	0.0758883	0.00247918	-9.20664e-17	2.78572e-17	0.0936241	0.0236629	0.00773274	0.451347	0.0883853	-8.38682e-18	0.492634	1.60357e-06	0.141939	0.215032	0.0857877	1.67307e-13	0.33898	0.105163	0.143792	0.000108723	0.0993082	0.000979226	0.294165	0.0531448	0.334792	0.400111	0.280857	0.389826	6.22886e-05	-1.6929e-16	1.93802e-06	0.251467	0.467869	0.0574221
	0.660907	0.757083	0.0553703	0.636724	0.970022	0.381749	0.174184	0.241992	0.000471806	0.00111537	0.69853	0.0280254	0.0414123	0.000235752	0.461642	0.0744753	0.00240406	-8.54902e-17	-7.4446e-18	0.0923334	0.0232015	0.00790311	0.447499	0.0899144	1.67736e-17	0.493009	1.68343e-06	0.142243	0.213959	0.0860517	1.80198e-13	0.339081	0.106782	0.141395	0.000104611	0.098103	0.000944908	0.294491	0.0523464	0.335217	0.403109	0.279164	0.393145	6.0412e-05	-5.643e-17	1.84581e-06	0.253533	0.466464	0.0563234
	0.660726	0.761471	0.0552151	0.632685	0.967675	0.38061	0.174257	0.240844	0.000489239	0.0011547	0.701585	0.027414	0.0404646	0.000227534	0.463562	0.073082	0.00233099	-3.9457e-17	-1.75308e-17	0.0910621	0.022747	0.00807874	0.443651	0.0914608	4.19341e-17	0.493383	1.7671e-06	0.142565	0.212877	0.0863131	1.94335e-13	0.339177	0.108416	0.13903	0.000100644	0.0969035	0.000911701	0.294827	0.0515554	0.335625	0.4061	0.277486	0.396472	5.86357e-05	-5.643e-17	1.75782e-06	0.255592	0.465049	0.0552402
	0.660557	0.765822	0.0550877	0.628652	0.965244	0.379497	0.174348	0.239687	0.000507306	0.00119531	0.704647	0.0268139	0.0395347	0.000219589	0.465446	0.0717083	0.00225992	-5.91855e-17	-1.92119e-18	0.0898102	0.0222995	0.00825967	0.439803	0.0930245	-2.51605e-17	0.493757	1.85473e-06	0.142906	0.211784	0.0865718	2.09319e-13	0.339268	0.110064	0.136699	9.68186e-05	0.0957099	0.000879574	0.295173	0.0507718	0.336018	0.409084	0.275825	0.399805	5.69573e-05	1.1286e-16	1.67386e-06	0.257643	0.463625	0.0541725
	0.6604	0.770133	0.0549878	0.624623	0.96273	0.378407	0.174457	0.238523	0.000526026	0.00123725	0.707718	0.0262248	0.0386223	0.00021191	0.467295	0.0703541	0.0021908	1.31523e-17	4.80297e-18	0.088578	0.0218588	0.00844597	0.435957	0.0946054	3.35473e-17	0.49413	1.94652e-06	0.143265	0.210681	0.0868278	2.25548e-13	0.339353	0.111727	0.134401	9.31289e-05	0.0945225	0.000848495	0.295529	0.0499957	0.336394	0.412061	0.274182	0.403146	5.53747e-05	0	1.59375e-06	0.259685	0.462193	0.05312
	0.660255	0.774404	0.0549155	0.6206	0.960134	0.377342	0.174584	0.23735	0.000545418	0.00128055	0.710795	0.0256467	0.0377271	0.000204489	0.469107	0.0690193	0.00212357	5.26093e-17	1.05185e-16	0.0873654	0.0214249	0.00863772	0.432113	0.0962036	2.51605e-17	0.494502	2.04265e-06	0.143643	0.209568	0.0870811	2.4295e-13	0.339433	0.113404	0.132136	8.9571e-05	0.0933412	0.000818432	0.295895	0.0492271	0.336753	0.41503	0.272557	0.406494	5.38857e-05	-1.1286e-16	1.51733e-06	0.261719	0.460751	0.0520828
	0.660122	0.778633	0.0548707	0.616584	0.957456	0.376302	0.17473	0.236168	0.000565502	0.00132525	0.713878	0.0250795	0.036849	0.000197318	0.470882	0.0677036	0.00205821	-1.05219e-16	1.87316e-17	0.0861726	0.0209978	0.00883496	0.428272	0.0978191	-2.51605e-17	0.494874	2.14331e-06	0.14404	0.208446	0.0873316	2.61659e-13	0.339508	0.115095	0.129904	8.61406e-05	0.0921662	0.000789355	0.296271	0.0484659	0.337097	0.41799	0.270951	0.409849	5.24884e-05	-1.1286e-16	1.44442e-06	0.263743	0.459301	0.0510608
	0.660001	0.78282	0.0548531	0.612574	0.954697	0.375286	0.174895	0.234979	0.000586301	0.00137138	0.716967	0.024523	0.0359878	0.000190391	0.47262	0.0664071	0.00199465	-5.91855e-17	2.16133e-17	0.0849997	0.0205774	0.00903779	0.424433	0.0994517	5.87078e-17	0.495244	2.24871e-06	0.144454	0.207316	0.0875793	2.81798e-13	0.339578	0.1168	0.127704	8.28333e-05	0.0909976	0.000761236	0.296657	0.0477123	0.337424	0.420943	0.269364	0.41321	5.1181e-05	0	1.37489e-06	0.265758	0.457842	0.0500538
	0.659891	0.786963	0.0548628	0.608571	0.951858	0.374294	0.175078	0.233782	0.000607835	0.001419	0.720062	0.0239771	0.0351431	0.000183701	0.47432	0.0651295	0.00193287	-9.20664e-17	-2.83375e-17	0.0838468	0.0201637	0.00924625	0.420597	0.101101	2.51605e-17	0.495613	2.35906e-06	0.144887	0.206176	0.087824	3.03427e-13	0.339642	0.118519	0.125537	7.96451e-05	0.0898356	0.000734045	0.297053	0.0469662	0.337735	0.423886	0.267797	0.416578	4.99617e-05	-1.1286e-16	1.30857e-06	0.267762	0.456375	0.0490618
	0.659794	0.79106	0.0548995	0.604574	0.948939	0.373328	0.17528	0.232576	0.000630127	0.00146813	0.723162	0.0234417	0.0343149	0.00017724	0.475982	0.0638708	0.00187282	-1.97285e-17	1.34483e-17	0.0827141	0.0197567	0.00946043	0.416765	0.102768	-4.19341e-17	0.495982	2.47458e-06	0.145337	0.205029	0.0880658	3.26756e-13	0.339701	0.120252	0.123403	7.6572e-05	0.0886803	0.000707755	0.297459	0.0462277	0.338029	0.426821	0.266251	0.419953	4.8829e-05	-5.643e-17	1.24533e-06	0.269756	0.454899	0.0480847
	0.659709	0.795112	0.0549634	0.600586	0.945942	0.372385	0.1755	0.231363	0.000653199	0.00151883	0.726266	0.0229166	0.0335028	0.000171002	0.477605	0.0626307	0.00181444	-3.9457e-17	4.80297e-19	0.0816015	0.0193562	0.0096804	0.412938	0.104452	1.67736e-17	0.496349	2.59549e-06	0.145805	0.203873	0.0883047	3.51852e-13	0.339755	0.121999	0.121301	7.36102e-05	0.0875317	0.000682339	0.297876	0.0454966	0.338308	0.429745	0.264725	0.423334	4.77814e-05	5.643e-17	1.18503e-06	0.271739	0.453415	0.0471223
	0.659636	0.799116	0.0550541	0.596605	0.942867	0.371468	0.175739	0.230142	0.000677076	0.00157114	0.729375	0.0224017	0.0327067	0.00016498	0.479189	0.0614093	0.00175772	-1.31523e-17	2.64163e-17	0.0805092	0.0189623	0.00990623	0.409115	0.106153	-5.03209e-17	0.496715	2.72204e-06	0.14629	0.20271	0.0885405	3.7886e-13	0.339804	0.123759	0.119232	7.0756e-05	0.0863901	0.000657769	0.298302	0.0447732	0.33857	0.43266	0.263222	0.426721	4.68175e-05	-5.643e-17	1.12754e-06	0.273711	0.451923	0.0461745
	0.659576	0.803072	0.0551716	0.592632	0.939715	0.370574	0.175997	0.228913	0.000701781	0.00162509	0.732487	0.0218969	0.0319263	0.000159168	0.480733	0.0602062	0.00170259	-1.31523e-16	2.73769e-17	0.0794373	0.0185748	0.010138	0.405297	0.107871	2.51605e-17	0.49708	2.85448e-06	0.146793	0.20154	0.0887733	4.07717e-13	0.339848	0.125533	0.117195	6.80057e-05	0.0852554	0.000634021	0.298738	0.0440573	0.338816	0.435565	0.26174	0.430115	4.59361e-05	1.1286e-16	1.07273e-06	0.275671	0.450423	0.0452413
	0.659527	0.806978	0.0553159	0.588668	0.936486	0.369706	0.176273	0.227677	0.00072734	0.00168075	0.735602	0.0214021	0.0311614	0.000153561	0.482237	0.0590214	0.00164903	-1.31523e-16	-1.53695e-17	0.0783859	0.0181938	0.0103757	0.401484	0.109606	-3.35473e-17	0.497444	2.99307e-06	0.147313	0.200362	0.0890031	4.38832e-13	0.339886	0.12732	0.11519	6.53559e-05	0.0841278	0.00061107	0.299185	0.0433489	0.339046	0.438459	0.260281	0.433514	4.5136e-05	5.643e-17	1.02048e-06	0.277618	0.448914	0.0443226
	0.65949	0.810833	0.0554869	0.584712	0.933182	0.368861	0.176568	0.226433	0.000753777	0.00173814	0.738719	0.0209171	0.0304117	0.000148152	0.483701	0.0578548	0.001597	-1.05219e-16	-3.55419e-17	0.0773551	0.0178192	0.0106196	0.397678	0.111357	1.67736e-17	0.497806	3.13807e-06	0.147849	0.199178	0.0892297	4.72361e-13	0.339919	0.129121	0.113217	6.2803e-05	0.0830074	0.000588891	0.299641	0.0426481	0.33926	0.441342	0.258846	0.43692	4.44161e-05	5.643e-17	9.70691e-07	0.279553	0.447398	0.0434181
	0.659465	0.814636	0.0556844	0.580766	0.929804	0.368042	0.176882	0.225181	0.00078112	0.00179733	0.741839	0.0204418	0.0296772	0.000142935	0.485124	0.0567061	0.00154645	-6.57617e-17	2.20936e-17	0.0763449	0.0174509	0.0108696	0.393878	0.113125	2.51605e-17	0.498167	3.28977e-06	0.148402	0.197988	0.0894531	5.08203e-13	0.339947	0.130934	0.111275	6.0344e-05	0.0818943	0.00056746	0.300107	0.0419548	0.339458	0.444214	0.257434	0.440331	4.37757e-05	-1.1286e-16	9.23238e-07	0.281475	0.445874	0.0425279
	0.659452	0.818387	0.0559084	0.576828	0.926352	0.367246	0.177215	0.223922	0.000809395	0.00185835	0.74496	0.0199761	0.0289575	0.000137905	0.486506	0.0555753	0.00149736	-9.20664e-17	1.53695e-17	0.0753554	0.0170889	0.0111259	0.390085	0.11491	4.19341e-17	0.498526	3.44846e-06	0.148972	0.196792	0.0896734	5.46949e-13	0.33997	0.13276	0.109366	5.79754e-05	0.0807887	0.000546754	0.300583	0.0412691	0.339641	0.447074	0.256047	0.443748	4.32139e-05	-5.643e-17	8.7802e-07	0.283384	0.444342	0.0416517
	0.659451	0.822084	0.0561587	0.5729	0.922828	0.366476	0.177566	0.222655	0.00083863	0.00192127	0.748082	0.0195199	0.0282524	0.000133056	0.487846	0.0544622	0.00144968	-9.20664e-17	1.92119e-18	0.0743867	0.0167332	0.0113884	0.386299	0.116711	-4.19341e-17	0.498884	3.61444e-06	0.149558	0.19559	0.0898905	5.88481e-13	0.339988	0.134599	0.107488	5.56943e-05	0.0796905	0.000526752	0.30107	0.040591	0.339807	0.449923	0.254685	0.447171	4.27299e-05	1.1286e-16	8.34937e-07	0.285278	0.442802	0.0407896
	0.659461	0.825726	0.0564354	0.568982	0.919232	0.365729	0.177937	0.221382	0.000868854	0.00198612	0.751204	0.019073	0.0275617	0.000128384	0.489144	0.0533666	0.00140337	-1.44676e-16	-1.82513e-17	0.0734388	0.0163836	0.0116574	0.382521	0.118529	5.87078e-17	0.49924	3.78804e-06	0.15016	0.194383	0.0901044	6.33065e-13	0.34	0.136451	0.105642	5.34977e-05	0.0785999	0.000507431	0.301566	0.0399204	0.339958	0.452759	0.253348	0.450599	4.23232e-05	1.1286e-16	7.93892e-07	0.287159	0.441255	0.0399413
	0.659484	0.829311	0.0567383	0.565074	0.915565	0.365008	0.178326	0.220101	0.000900095	0.00205297	0.754327	0.0186353	0.0268853	0.000123883	0.4904	0.0522884	0.00135841	-3.9457e-17	4.61085e-17	0.0725119	0.0160401	0.0119329	0.378751	0.120363	-4.19341e-17	0.499595	3.96958e-06	0.150778	0.193171	0.090315	6.81022e-13	0.340007	0.138315	0.103827	5.13826e-05	0.0775169	0.000488769	0.302071	0.0392573	0.340093	0.455583	0.252037	0.454033	4.19934e-05	5.643e-17	7.54793e-07	0.289024	0.4397	0.0391067
	0.659518	0.83284	0.0570674	0.561177	0.911828	0.36431	0.178734	0.218813	0.000932384	0.00212186	0.757449	0.0182068	0.0262228	0.000119548	0.491614	0.0512275	0.00131476	-1.18371e-16	-4.13055e-17	0.0716061	0.0157028	0.0122149	0.37499	0.122213	-3.35473e-17	0.499947	4.1594e-06	0.151412	0.191954	0.0905224	7.32443e-13	0.340009	0.140191	0.102043	4.93463e-05	0.0764417	0.000470747	0.302587	0.0386017	0.340212	0.458394	0.250752	0.457472	4.174e-05	-5.643e-17	7.17551e-07	0.290875	0.438138	0.0382858
	0.659564	0.836311	0.0574225	0.55729	0.908023	0.363637	0.17916	0.217519	0.000965751	0.00219286	0.76057	0.0177872	0.0255741	0.000115375	0.492784	0.0501837	0.00127239	3.9457e-17	3.16996e-17	0.0707213	0.0153714	0.0125036	0.371237	0.124079	-8.38682e-18	0.500298	4.35788e-06	0.152061	0.190734	0.0907265	7.87724e-13	0.340005	0.14208	0.10029	4.73859e-05	0.0753744	0.000453345	0.303112	0.0379537	0.340316	0.461191	0.249494	0.460916	4.15627e-05	5.643e-17	6.82084e-07	0.29271	0.436568	0.0374783
	0.659621	0.839722	0.0578036	0.553413	0.904149	0.362988	0.179606	0.216218	0.00100023	0.00226601	0.76369	0.0173765	0.0249389	0.000111358	0.493911	0.0491568	0.00123126	-1.31523e-16	2.1133e-17	0.0698576	0.015046	0.012799	0.367494	0.125961	1.67736e-17	0.500647	4.56536e-06	0.152725	0.189509	0.0909273	8.47035e-13	0.339997	0.14398	0.098568	4.5499e-05	0.074315	0.000436542	0.303647	0.0373132	0.340404	0.463975	0.248263	0.464365	4.14615e-05	1.1286e-16	6.48309e-07	0.294529	0.434991	0.0366842
	0.65969	0.843074	0.0582106	0.549548	0.900209	0.362363	0.18007	0.21491	0.00103585	0.00234137	0.766807	0.0169745	0.0243171	0.000107494	0.494995	0.0481466	0.00119133	-1.44676e-16	4.94705e-17	0.0690151	0.0147265	0.0131012	0.363761	0.127859	3.35473e-17	0.500994	4.78226e-06	0.153404	0.188281	0.0911247	9.10788e-13	0.339983	0.145892	0.0968768	4.36828e-05	0.0732636	0.00042032	0.304192	0.0366801	0.340478	0.466746	0.24706	0.46782	4.14363e-05	0	6.1615e-07	0.296332	0.433406	0.0359033
	0.65977	0.846364	0.0586434	0.545694	0.896203	0.361763	0.180553	0.213596	0.00107264	0.002419	0.769922	0.0165812	0.0237084	0.000103778	0.496034	0.0471532	0.00115259	-6.57617e-17	-7.68475e-18	0.0681939	0.0144129	0.0134104	0.360039	0.129772	4.19341e-17	0.501339	5.00896e-06	0.154098	0.18705	0.0913189	9.79269e-13	0.339964	0.147815	0.0952161	4.1935e-05	0.0722202	0.00040466	0.304746	0.0360545	0.340536	0.469502	0.245885	0.471279	4.14872e-05	-1.1286e-16	5.85533e-07	0.298118	0.431815	0.0351356
	0.659862	0.849593	0.0591021	0.541852	0.892132	0.361186	0.181055	0.212275	0.00111065	0.00249897	0.773033	0.0161964	0.0231126	0.000100206	0.49703	0.0461761	0.001115	-5.26093e-17	3.74631e-17	0.067394	0.0141051	0.0137265	0.356326	0.131701	-2.51605e-17	0.501681	5.24588e-06	0.154806	0.185816	0.0915097	1.05271e-12	0.339939	0.14975	0.0935858	4.02531e-05	0.0711851	0.000389545	0.30531	0.0354364	0.340578	0.472244	0.244739	0.474743	4.16143e-05	5.643e-17	5.56387e-07	0.299887	0.430216	0.0343809
	0.659965	0.852758	0.0595864	0.538021	0.887998	0.360634	0.181576	0.210948	0.0011499	0.00258132	0.776141	0.01582	0.0225296	9.67741e-05	0.497981	0.0452154	0.00107852	-6.57617e-17	5.47538e-17	0.0666154	0.0138031	0.0140497	0.352625	0.133645	0	0.502022	5.49346e-06	0.155529	0.18458	0.0916972	1.13155e-12	0.339909	0.151696	0.0919858	3.86348e-05	0.0701581	0.000374958	0.305883	0.0348257	0.340606	0.474972	0.243622	0.478212	4.18179e-05	0	5.28646e-07	0.301638	0.42861	0.033639
	0.660079	0.85586	0.0600963	0.534202	0.883801	0.360106	0.182116	0.209616	0.00119043	0.00266613	0.779245	0.0154519	0.021959	9.34782e-05	0.498887	0.0442708	0.00104314	-6.57617e-17	-1.10468e-17	0.0658583	0.0135067	0.0143801	0.348936	0.135604	-5.87078e-17	0.50236	5.75216e-06	0.156265	0.183342	0.0918814	1.21636e-12	0.339874	0.153653	0.0904159	3.7078e-05	0.0691394	0.00036088	0.306465	0.0342224	0.340619	0.477684	0.242534	0.481685	4.20984e-05	-5.643e-17	5.02243e-07	0.303372	0.426997	0.0329098
	0.660204	0.858897	0.0606318	0.530395	0.879542	0.359602	0.182675	0.208277	0.00123228	0.00275346	0.782343	0.015092	0.0214008	9.03147e-05	0.499749	0.0433422	0.00100881	-1.05219e-16	-3.84237e-17	0.0651227	0.013216	0.0147177	0.345258	0.137579	-1.67736e-17	0.502695	6.02244e-06	0.157015	0.182102	0.0920621	1.3072e-12	0.339834	0.155621	0.0888759	3.55803e-05	0.068129	0.000347297	0.307056	0.0336266	0.340618	0.480381	0.241476	0.485163	4.24563e-05	0	4.77118e-07	0.305088	0.425377	0.0321932
	0.66034	0.861869	0.0611928	0.526601	0.875223	0.359121	0.183252	0.206933	0.00127548	0.00284336	0.785437	0.0147401	0.0208547	8.72799e-05	0.500565	0.0424294	0.000975518	-6.57617e-17	-9.12564e-18	0.0644086	0.0129308	0.0150627	0.341593	0.139568	-1.00642e-16	0.503028	6.3048e-06	0.157779	0.180861	0.0922396	1.40471e-12	0.339788	0.157599	0.0873656	3.41397e-05	0.0671271	0.000334191	0.307657	0.033038	0.340601	0.483063	0.240449	0.488645	4.28922e-05	-1.1286e-16	4.53213e-07	0.306785	0.423749	0.0314891
	0.660487	0.864774	0.0617791	0.522819	0.870845	0.358665	0.183848	0.205583	0.00132007	0.00293592	0.788524	0.0143963	0.0203205	8.43704e-05	0.501335	0.0415323	0.00094323	-6.57617e-17	6.24386e-18	0.0637161	0.0126512	0.0154151	0.33794	0.141572	-4.19341e-17	0.503358	6.59973e-06	0.158556	0.179618	0.0924137	1.50936e-12	0.339737	0.159587	0.0858849	3.27543e-05	0.0661336	0.000321548	0.308266	0.0324569	0.340571	0.485729	0.239452	0.492132	4.34069e-05	-1.1286e-16	4.30469e-07	0.308463	0.422115	0.0307973
	0.660644	0.867612	0.0623909	0.519049	0.866408	0.358232	0.184463	0.204228	0.0013661	0.00303118	0.791605	0.0140602	0.019798	8.15829e-05	0.50206	0.0406507	0.000911919	-6.57617e-17	3.36208e-17	0.0630452	0.0123771	0.015775	0.3343	0.14359	1.67736e-17	0.503685	6.90778e-06	0.159346	0.178375	0.0925844	1.62169e-12	0.33968	0.161586	0.0844336	3.14219e-05	0.0651487	0.000309352	0.308885	0.031883	0.340525	0.488379	0.238486	0.495623	4.40011e-05	-1.1286e-16	4.08835e-07	0.310123	0.420474	0.0301177
	0.660812	0.870382	0.0630279	0.515293	0.861914	0.357823	0.185097	0.202868	0.00141361	0.00312923	0.794679	0.0137319	0.0192869	7.89141e-05	0.50274	0.0397845	0.000881559	-5.26093e-17	1.63301e-17	0.0623959	0.0121084	0.0161426	0.330673	0.145622	0	0.50401	7.22949e-06	0.160149	0.177132	0.0927518	1.74217e-12	0.339619	0.163594	0.0830116	3.01407e-05	0.0641723	0.000297589	0.309512	0.0313164	0.340466	0.491013	0.237551	0.499118	4.46759e-05	-1.1286e-16	3.88257e-07	0.311762	0.418827	0.0294501
	0.660991	0.873082	0.0636901	0.51155	0.857364	0.357438	0.18575	0.201503	0.00146262	0.00323013	0.797746	0.0134113	0.0187873	7.63609e-05	0.503373	0.0389334	0.000852125	-1.18371e-16	3.36208e-17	0.0617684	0.011845	0.0165179	0.327061	0.147669	-1.67736e-17	0.504332	7.56543e-06	0.160965	0.175889	0.0929158	1.8713e-12	0.339551	0.165612	0.0816186	2.89089e-05	0.0632045	0.000286245	0.310148	0.0307571	0.340392	0.493631	0.236648	0.502618	4.54323e-05	-5.643e-17	3.68688e-07	0.313382	0.417172	0.0287945
	0.66118	0.875714	0.0643775	0.50782	0.852759	0.357076	0.186422	0.200133	0.0015132	0.00333396	0.800804	0.0130982	0.0182987	7.39204e-05	0.50396	0.0380974	0.000823591	-1.31523e-17	-5.85962e-17	0.0611626	0.011587	0.0169009	0.323462	0.149729	8.38682e-18	0.50465	7.9162e-06	0.161792	0.174646	0.0930766	2.00996e-12	0.339478	0.167639	0.0802545	2.77247e-05	0.0622454	0.000275306	0.310792	0.030205	0.340305	0.496232	0.235777	0.506121	4.62714e-05	0	3.5008e-07	0.314981	0.415511	0.0281506
	0.661379	0.878274	0.0650899	0.504103	0.848101	0.356738	0.187112	0.198758	0.00156537	0.00344078	0.803854	0.0127925	0.017821	7.15897e-05	0.504501	0.0372762	0.000795934	-9.20664e-17	-1.05665e-17	0.0605786	0.0113342	0.0172919	0.319878	0.151803	-6.70946e-17	0.504965	8.2824e-06	0.162632	0.173404	0.0932339	2.15865e-12	0.3394	0.169675	0.0789191	2.65864e-05	0.0612951	0.000264758	0.311445	0.0296601	0.340204	0.498815	0.234938	0.509629	4.71947e-05	1.1286e-16	3.32389e-07	0.31656	0.413843	0.0275184
	0.661587	0.880763	0.0658274	0.5004	0.84339	0.356423	0.187821	0.197379	0.00161919	0.00355068	0.806895	0.0124942	0.0173541	6.93662e-05	0.504995	0.0364696	0.000769129	-3.9457e-17	7.68475e-18	0.0600165	0.0110866	0.0176909	0.316309	0.15389	-5.03209e-17	0.505277	8.66469e-06	0.163483	0.172163	0.093388	2.31805e-12	0.339316	0.171721	0.0776122	2.54923e-05	0.0603534	0.000254589	0.312106	0.0291224	0.340089	0.501382	0.234132	0.51314	4.82034e-05	0	3.15571e-07	0.318119	0.412168	0.0268977
	0.661806	0.883181	0.0665898	0.49671	0.838627	0.356132	0.188549	0.195996	0.0016747	0.00366372	0.809925	0.0122031	0.0168977	6.72471e-05	0.505442	0.0356776	0.000743152	6.57617e-17	3.36208e-17	0.0594762	0.0108442	0.0180979	0.312754	0.155991	-4.19341e-17	0.505586	9.06372e-06	0.164346	0.170924	0.0935388	2.48904e-12	0.339227	0.173774	0.0763336	2.44408e-05	0.0594206	0.000244787	0.312775	0.0285918	0.339961	0.503931	0.233358	0.516655	4.92991e-05	-5.643e-17	2.99587e-07	0.319656	0.410487	0.0262884
	0.662035	0.885525	0.0673771	0.493034	0.833814	0.355863	0.189296	0.194609	0.00173195	0.00377999	0.812946	0.0119191	0.0164517	6.52301e-05	0.505843	0.0349	0.000717981	-3.9457e-17	2.1133e-17	0.0589578	0.0106069	0.0185131	0.309216	0.158104	0	0.505891	9.48018e-06	0.16522	0.169686	0.0936863	2.67236e-12	0.339132	0.175837	0.0750832	2.34303e-05	0.0584966	0.000235338	0.313453	0.0280683	0.339819	0.506463	0.232618	0.520173	5.04836e-05	-2.8215e-17	2.84397e-07	0.321171	0.408799	0.0256904
	0.662273	0.887796	0.0681892	0.489373	0.828952	0.355618	0.190061	0.193217	0.00179098	0.00389956	0.815955	0.0116422	0.0160158	6.33128e-05	0.506197	0.0341366	0.000693593	-6.57617e-17	2.40148e-17	0.0584614	0.0103746	0.0189366	0.305693	0.16023	3.35473e-17	0.506193	9.9148e-06	0.166105	0.168451	0.0938305	2.86889e-12	0.339032	0.177907	0.0738608	2.24594e-05	0.0575815	0.000226231	0.314138	0.0275519	0.339664	0.508977	0.231912	0.523695	5.17585e-05	5.643e-17	2.69964e-07	0.322665	0.407104	0.0251034
	0.66252	0.889993	0.0690261	0.485725	0.824043	0.355396	0.190846	0.191823	0.00185185	0.00402251	0.818953	0.0113723	0.01559	6.14928e-05	0.506504	0.0333872	0.000669966	-1.84133e-16	2.40148e-17	0.057987	0.0101473	0.0193685	0.302186	0.162368	-5.03209e-17	0.50649	1.03683e-05	0.167	0.167218	0.0939714	3.07939e-12	0.338926	0.179985	0.0726662	2.15265e-05	0.0566752	0.000217455	0.314831	0.0270425	0.339496	0.511473	0.231239	0.527221	5.31258e-05	2.8215e-17	2.56252e-07	0.324137	0.405403	0.0245274
	0.662776	0.892116	0.0698877	0.482092	0.819086	0.355198	0.191649	0.190424	0.0019146	0.00414892	0.821939	0.0111091	0.0151739	5.97681e-05	0.506764	0.0326517	0.00064708	-7.8914e-17	4.61085e-17	0.0575346	0.00992493	0.0198088	0.298696	0.164519	-4.19341e-17	0.506784	1.08415e-05	0.167906	0.165988	0.0941092	3.30529e-12	0.338815	0.182071	0.0714992	2.06304e-05	0.0557779	0.000208999	0.315531	0.0265401	0.339316	0.51395	0.2306	0.53075	5.45874e-05	0	2.43228e-07	0.325587	0.403695	0.0239622
	0.663042	0.894162	0.0707739	0.478473	0.814084	0.355022	0.192471	0.189023	0.00197928	0.00427889	0.824913	0.0108528	0.0147675	5.81366e-05	0.506976	0.0319299	0.000624914	-6.57617e-17	-7.68475e-18	0.0571042	0.00970746	0.0202576	0.295222	0.166681	-2.51605e-17	0.507074	1.13351e-05	0.168822	0.164761	0.0942437	3.54731e-12	0.338697	0.184164	0.0703595	1.97696e-05	0.0548895	0.000200852	0.316239	0.0260446	0.339122	0.51641	0.229995	0.534282	5.61457e-05	-2.8215e-17	2.30859e-07	0.327014	0.401981	0.0234077
	0.663316	0.896133	0.0716846	0.474869	0.809038	0.354869	0.193311	0.187618	0.00204595	0.00441248	0.827873	0.0106031	0.0143705	5.65964e-05	0.507142	0.0312217	0.000603446	-1.05219e-16	1.15271e-17	0.0566959	0.00949481	0.0207151	0.291766	0.168855	-8.38682e-17	0.50736	1.18501e-05	0.169748	0.163538	0.094375	3.8066e-12	0.338575	0.186264	0.0692472	1.89429e-05	0.05401	0.000193002	0.316954	0.025556	0.338917	0.51885	0.229425	0.537818	5.78028e-05	-8.4645e-17	2.19115e-07	0.328418	0.400261	0.0228637
	0.663599	0.898028	0.0726198	0.47128	0.803949	0.354738	0.194171	0.186211	0.00211466	0.0045498	0.83082	0.01036	0.0139828	5.51456e-05	0.50726	0.0305269	0.000582658	-6.57617e-17	2.30542e-17	0.0563098	0.00928694	0.0211814	0.288327	0.17104	-6.70946e-17	0.507642	1.23872e-05	0.170683	0.162319	0.0945031	4.08449e-12	0.338446	0.188371	0.0681618	1.81489e-05	0.0531396	0.000185441	0.317676	0.0250743	0.338698	0.521272	0.228889	0.541357	5.95612e-05	5.643e-17	2.07967e-07	0.329799	0.398534	0.0223302
	0.66389	0.899845	0.0735794	0.467705	0.798817	0.354631	0.195049	0.184801	0.00218546	0.00469092	0.833752	0.0101234	0.0136042	5.37825e-05	0.507331	0.0298452	0.00056253	-9.20664e-17	4.32267e-17	0.0559458	0.0090838	0.0216565	0.284906	0.173236	1.67736e-17	0.507919	1.29474e-05	0.171627	0.161104	0.0946281	4.38221e-12	0.338312	0.190485	0.0671033	1.73865e-05	0.0522782	0.000178159	0.318405	0.0245994	0.338468	0.523675	0.228389	0.544898	6.14235e-05	-5.643e-17	1.97386e-07	0.331157	0.3968	0.0218069
	0.66419	0.901584	0.0745634	0.464145	0.793646	0.354546	0.195945	0.183389	0.00225842	0.00483594	0.83667	0.00989316	0.0132345	5.25056e-05	0.507355	0.0291767	0.000543043	-9.20664e-17	-2.68966e-17	0.0556039	0.00888534	0.0221405	0.281503	0.175443	-2.51605e-17	0.508192	1.35315e-05	0.172581	0.159893	0.09475	4.70128e-12	0.338171	0.192604	0.0660715	1.66544e-05	0.0514257	0.000171145	0.319141	0.0241313	0.338226	0.526059	0.227923	0.548443	6.33923e-05	-8.4645e-17	1.87346e-07	0.332492	0.395061	0.0212938
	0.664498	0.903246	0.0755717	0.4606	0.788434	0.354483	0.196861	0.181975	0.00233358	0.00498494	0.839572	0.00966927	0.0128736	5.13133e-05	0.507331	0.0285211	0.000524179	-5.26093e-17	1.02783e-16	0.0552843	0.00869151	0.0226335	0.278118	0.17766	1.67736e-17	0.50846	1.41407e-05	0.173543	0.158688	0.0948688	5.04289e-12	0.338025	0.19473	0.0650661	1.59516e-05	0.0505823	0.000164391	0.319883	0.0236699	0.337972	0.528423	0.227492	0.551991	6.54705e-05	-1.6929e-16	1.77821e-07	0.333803	0.393315	0.0207907
	0.664813	0.904828	0.0766041	0.457071	0.783185	0.354444	0.197795	0.180559	0.002411	0.00513802	0.842459	0.00945163	0.0125213	5.02043e-05	0.50726	0.0278782	0.000505919	0	5.47538e-17	0.0549869	0.00850226	0.0231357	0.274752	0.179887	-5.87078e-17	0.508723	1.47757e-05	0.174514	0.157488	0.0949846	5.40872e-12	0.337874	0.196861	0.0640871	1.52769e-05	0.049748	0.000157888	0.320632	0.0232153	0.337707	0.530769	0.227097	0.555541	6.76612e-05	-2.8215e-17	1.68788e-07	0.335089	0.391562	0.0202974
	0.665136	0.906332	0.0776607	0.453556	0.777898	0.354426	0.198748	0.179141	0.00249075	0.00529528	0.845329	0.00924015	0.0121774	4.91771e-05	0.507142	0.0272479	0.000488247	1.31523e-17	4.70691e-17	0.0547118	0.00831753	0.023647	0.271405	0.182124	-1.67736e-17	0.508982	1.54378e-05	0.175493	0.156293	0.0950973	5.80065e-12	0.337716	0.198998	0.0631341	1.46293e-05	0.0489227	0.000151627	0.321387	0.0227672	0.33743	0.533094	0.226737	0.559094	6.99674e-05	-2.8215e-17	1.60223e-07	0.336352	0.389804	0.0198138
	0.665466	0.907755	0.0787413	0.450057	0.772576	0.354431	0.199719	0.177722	0.00257289	0.0054568	0.848182	0.00903474	0.0118417	4.82306e-05	0.506976	0.02663	0.000471146	-7.8914e-17	4.51479e-17	0.054459	0.00813729	0.0241677	0.268076	0.18437	3.35473e-17	0.509235	1.61279e-05	0.176479	0.155105	0.095207	6.22043e-12	0.337552	0.201139	0.062207	1.40078e-05	0.0481064	0.0001456	0.322148	0.0223258	0.337142	0.5354	0.226413	0.56265	7.23924e-05	-1.97505e-16	1.52105e-07	0.337591	0.388039	0.0193399
	0.665804	0.909099	0.0798459	0.446574	0.767219	0.354458	0.200709	0.176302	0.00265747	0.00562269	0.851017	0.00883534	0.0115142	4.73638e-05	0.506764	0.0260244	0.000454598	-3.9457e-17	3.74631e-17	0.0542286	0.00796148	0.0246977	0.264768	0.186626	0	0.509484	1.68472e-05	0.177473	0.153923	0.0953137	6.66978e-12	0.337383	0.203286	0.0613057	1.34113e-05	0.0472992	0.000139798	0.322914	0.0218909	0.336843	0.537686	0.226124	0.566208	7.49396e-05	0	1.44413e-07	0.338805	0.386269	0.0188754
	0.666149	0.910362	0.0809745	0.443106	0.761829	0.354507	0.201718	0.17488	0.00274456	0.00579305	0.853834	0.00864187	0.0111946	4.65755e-05	0.506504	0.025431	0.000438587	0	-2.01725e-17	0.0540204	0.00779006	0.0252372	0.261478	0.18889	2.51605e-17	0.509727	1.75969e-05	0.178475	0.152747	0.0954176	7.15089e-12	0.337207	0.205436	0.0604299	1.2839e-05	0.0465011	0.000134214	0.323686	0.0214625	0.336534	0.539952	0.225872	0.569768	7.76127e-05	2.8215e-17	1.37127e-07	0.339994	0.384492	0.0184202
	0.6665	0.911544	0.0821268	0.439653	0.756407	0.354579	0.202746	0.173458	0.00283423	0.00596797	0.856633	0.00845426	0.0108827	4.5865e-05	0.506197	0.0248495	0.000423098	1.31523e-17	5.1872e-17	0.0538347	0.00762297	0.0257864	0.258209	0.191163	-2.51605e-17	0.509965	1.83781e-05	0.179484	0.151578	0.0955185	7.66609e-12	0.337025	0.207591	0.0595794	1.22899e-05	0.0457119	0.000128841	0.324464	0.0210405	0.336214	0.542198	0.225655	0.573331	8.04155e-05	-1.1286e-16	1.30228e-07	0.341158	0.382709	0.0179742
	0.666858	0.912645	0.0833029	0.436217	0.750954	0.354672	0.203792	0.172036	0.00292654	0.00614757	0.859412	0.00827243	0.0105786	4.52314e-05	0.505843	0.0242798	0.000408116	1.31523e-17	5.6675e-17	0.0536714	0.00746018	0.0263451	0.25496	0.193444	-1.67736e-17	0.510198	1.9192e-05	0.180499	0.150417	0.0956166	8.21752e-12	0.336838	0.20975	0.058754	1.17631e-05	0.0449319	0.00012367	0.325247	0.020625	0.335883	0.544424	0.225474	0.576896	8.33518e-05	0	1.23699e-07	0.342298	0.38092	0.0175372
	0.667222	0.913664	0.0845026	0.432796	0.745472	0.354787	0.204857	0.170613	0.00302155	0.00633193	0.862172	0.00809631	0.0102818	4.4674e-05	0.505442	0.0237217	0.000393625	-1.05219e-16	8.35716e-17	0.0535305	0.00730164	0.0269137	0.251731	0.195732	5.87078e-17	0.510424	2.004e-05	0.18152	0.149263	0.0957118	8.80761e-12	0.336644	0.211912	0.0579536	1.12577e-05	0.0441608	0.000118695	0.326035	0.0202158	0.335542	0.54663	0.225329	0.580463	8.64257e-05	-5.643e-17	1.17521e-07	0.343412	0.379124	0.0171092
	0.667592	0.914601	0.085726	0.429391	0.739961	0.354925	0.20594	0.16919	0.00311934	0.00652117	0.864911	0.00792583	0.00999244	4.41921e-05	0.504995	0.0231752	0.00037961	-7.8914e-17	5.09114e-17	0.0534121	0.00714729	0.027492	0.248523	0.198028	3.35473e-17	0.510645	2.09235e-05	0.182548	0.148117	0.0958043	9.4392e-12	0.336444	0.214078	0.057178	1.0773e-05	0.0433988	0.000113908	0.326828	0.0198129	0.335192	0.548815	0.225221	0.584032	8.96415e-05	-5.643e-17	1.11681e-07	0.344501	0.377323	0.0166899
	0.667968	0.915456	0.0869728	0.426002	0.734422	0.355084	0.207042	0.167768	0.00321998	0.0067154	0.86763	0.00776093	0.00971022	4.37854e-05	0.504501	0.02264	0.000366058	3.9457e-17	1.15271e-17	0.0533162	0.00699711	0.0280804	0.245336	0.200331	0	0.510861	2.18436e-05	0.183582	0.14698	0.095894	1.0115e-11	0.336238	0.216246	0.0564269	1.03081e-05	0.0426459	0.000109304	0.327625	0.0194162	0.334832	0.55098	0.225149	0.587603	9.30037e-05	0	1.06161e-07	0.345565	0.375516	0.0162793
	0.668349	0.916229	0.088243	0.42263	0.728858	0.355264	0.208163	0.166346	0.00332353	0.00691473	0.870328	0.00760155	0.00943502	4.34533e-05	0.50396	0.0221161	0.000352955	-5.26093e-17	2.20936e-17	0.0532428	0.00685105	0.0286787	0.24217	0.20264	2.51605e-17	0.51107	2.2802e-05	0.184621	0.14585	0.095981	1.08383e-11	0.336026	0.218417	0.0557003	9.86236e-06	0.0419019	0.000104875	0.328426	0.0190258	0.334462	0.553124	0.225112	0.591175	9.65168e-05	1.6929e-16	1.00948e-07	0.346603	0.373704	0.0158772
	0.668736	0.916918	0.0895365	0.419273	0.72327	0.355467	0.209303	0.164925	0.00343008	0.00711925	0.873003	0.00744761	0.00916671	4.31955e-05	0.503373	0.0216032	0.000340287	0	2.78572e-17	0.0531919	0.00670906	0.0292872	0.239025	0.204955	-6.70946e-17	0.511273	2.38001e-05	0.185666	0.14473	0.0960654	1.1612e-11	0.335807	0.22059	0.0549978	9.43492e-06	0.0411669	0.000100616	0.329232	0.0186414	0.334083	0.555248	0.225112	0.59475	0.000100186	-5.643e-17	9.60277e-08	0.347616	0.371885	0.0154835
	0.669127	0.917525	0.0908532	0.415933	0.717657	0.355691	0.210461	0.163505	0.00353969	0.0073291	0.875656	0.00729906	0.00890514	4.30119e-05	0.50274	0.0211011	0.000328041	-5.26093e-17	2.97784e-17	0.0531636	0.0065711	0.0299058	0.235901	0.207277	-2.51605e-17	0.511469	2.48394e-05	0.186716	0.143619	0.0961471	1.24397e-11	0.335583	0.222765	0.0543194	9.0251e-06	0.0404408	9.652e-05	0.330041	0.0182632	0.333694	0.557351	0.225149	0.598325	0.000104015	-2.8215e-17	9.13875e-08	0.348603	0.37006	0.015098
	0.669524	0.918049	0.092193	0.412609	0.712023	0.355936	0.211638	0.162086	0.00365244	0.00754438	0.878287	0.00715585	0.00865017	4.29023e-05	0.50206	0.0206099	0.000316204	-6.57617e-17	6.91627e-17	0.0531579	0.00643713	0.0305347	0.2328	0.209603	-5.87078e-17	0.511659	2.59216e-05	0.18777	0.142518	0.0962263	1.3325e-11	0.335352	0.224942	0.0536647	8.63223e-06	0.0397237	9.25815e-05	0.330855	0.017891	0.333297	0.559433	0.225221	0.601903	0.000108011	-8.4645e-17	8.70149e-08	0.349565	0.36823	0.0147207
	0.669924	0.918489	0.0935558	0.409302	0.706367	0.356203	0.212833	0.160668	0.0037684	0.00776521	0.880894	0.0070179	0.00840165	4.28667e-05	0.501335	0.0201292	0.000304764	-1.05219e-16	-3.45814e-17	0.0531749	0.00630712	0.031174	0.22972	0.211935	8.38682e-18	0.511843	2.70482e-05	0.188829	0.141426	0.0963029	1.4272e-11	0.335114	0.22712	0.0530337	8.25564e-06	0.0390155	8.87949e-05	0.331671	0.0175248	0.332892	0.561494	0.225329	0.605481	0.000112178	-5.643e-17	8.28984e-08	0.350501	0.366394	0.0143514
	0.670329	0.918845	0.0949416	0.406011	0.700691	0.356492	0.214048	0.159253	0.00388767	0.0079917	0.883477	0.00688517	0.00815947	4.29052e-05	0.500565	0.0196591	0.000293709	-3.9457e-17	5.76356e-17	0.0532145	0.00618101	0.0318238	0.226662	0.214271	-1.67736e-17	0.51202	2.82209e-05	0.189892	0.140344	0.096377	1.52849e-11	0.334871	0.229299	0.0524262	7.89469e-06	0.0383163	8.51547e-05	0.332491	0.0171646	0.332477	0.563535	0.225474	0.609061	0.000116521	-5.643e-17	7.90271e-08	0.351411	0.364552	0.0139899
	0.670739	0.919118	0.0963501	0.402736	0.694997	0.356802	0.215281	0.157839	0.00401031	0.00822398	0.886036	0.00675761	0.00792347	4.30179e-05	0.499749	0.0191992	0.000283027	-6.57617e-17	4.03449e-17	0.0532767	0.00605879	0.032484	0.223626	0.216612	5.03209e-17	0.51219	2.94416e-05	0.19096	0.139273	0.0964487	1.63678e-11	0.33462	0.231479	0.0518419	7.54877e-06	0.0376258	8.16555e-05	0.333314	0.0168102	0.332055	0.565554	0.225655	0.612641	0.000121048	-2.8215e-17	7.53905e-08	0.352295	0.362705	0.0136362
	0.671151	0.919308	0.0977813	0.399479	0.689286	0.357133	0.216532	0.156428	0.0041364	0.00846216	0.88857	0.00663515	0.00769352	4.3205e-05	0.498887	0.0187496	0.000272706	-6.57617e-17	3.0739e-17	0.0533617	0.0059404	0.0331549	0.220613	0.218956	4.19341e-17	0.512352	3.07121e-05	0.19203	0.138212	0.096518	1.75258e-11	0.334364	0.233659	0.0512806	7.2173e-06	0.0369443	7.82923e-05	0.33414	0.0164616	0.331625	0.567553	0.225872	0.616223	0.000125763	0	7.19791e-08	0.353153	0.360852	0.0132901
	0.671567	0.919413	0.0992351	0.396238	0.683558	0.357485	0.217803	0.155019	0.00426604	0.00870637	0.891079	0.00651776	0.0074695	4.34671e-05	0.497981	0.01831	0.000262735	-9.20664e-17	-1.92119e-18	0.0534694	0.00582581	0.0338365	0.217623	0.221304	6.70946e-17	0.512508	3.20342e-05	0.193104	0.137162	0.096585	1.87638e-11	0.334101	0.235838	0.0507423	6.89969e-06	0.0362715	7.50602e-05	0.334968	0.0161188	0.331187	0.56953	0.226124	0.619805	0.000130673	-2.8215e-17	6.87836e-08	0.353985	0.358994	0.0129515
	0.671987	0.919434	0.100711	0.393014	0.677815	0.357859	0.219092	0.153614	0.00439931	0.00895674	0.893562	0.00640538	0.00725128	4.38045e-05	0.49703	0.0178803	0.000253104	-7.8914e-17	5.37932e-17	0.0535999	0.00571498	0.0345288	0.214655	0.223654	-1.67736e-17	0.512657	3.34099e-05	0.194181	0.136124	0.0966496	2.00873e-11	0.333831	0.238018	0.0502267	6.5954e-06	0.0356075	7.19542e-05	0.335798	0.0157817	0.330741	0.571487	0.226413	0.623388	0.000135784	1.6929e-16	6.57956e-08	0.354792	0.35713	0.0126202
	0.672409	0.919372	0.10221	0.389806	0.672058	0.358254	0.2204	0.152211	0.00453628	0.00921338	0.896018	0.00629797	0.00703874	4.42178e-05	0.496034	0.0174603	0.000243802	-3.9457e-17	4.22661e-17	0.0537531	0.00560789	0.035232	0.21171	0.226007	-5.03209e-17	0.512798	3.48412e-05	0.195261	0.135097	0.096712	2.1502e-11	0.333555	0.240197	0.0497336	6.30391e-06	0.0349523	6.897e-05	0.33663	0.0154502	0.330288	0.573422	0.226737	0.626971	0.000141104	5.643e-17	6.3007e-08	0.355572	0.355261	0.0122962
	0.672834	0.919225	0.103731	0.386616	0.666289	0.35867	0.221727	0.150811	0.00467706	0.00947644	0.898448	0.00619548	0.00683174	4.47077e-05	0.494995	0.0170501	0.000234818	1.31523e-17	4.61085e-17	0.0539291	0.00550449	0.0359461	0.208788	0.228362	0	0.512931	3.63303e-05	0.196344	0.134082	0.0967721	2.30139e-11	0.333273	0.242375	0.0492628	6.0247e-06	0.0343058	6.61028e-05	0.337464	0.0151243	0.329828	0.575336	0.227097	0.630555	0.000146638	5.643e-17	6.04103e-08	0.356327	0.353386	0.0119794
	0.673261	0.918995	0.105274	0.383443	0.660508	0.359108	0.223073	0.149416	0.00482172	0.00974602	0.900851	0.00609787	0.00663016	4.52749e-05	0.493911	0.0166493	0.000226143	-1.31523e-17	3.84237e-18	0.054128	0.00540476	0.0366712	0.205889	0.230719	-8.38682e-18	0.513057	3.78792e-05	0.197429	0.133079	0.0968301	2.46298e-11	0.332983	0.244552	0.0488142	5.75728e-06	0.0336679	6.33486e-05	0.3383	0.014804	0.329361	0.57723	0.227492	0.634139	0.000152394	0	5.79985e-08	0.357056	0.351506	0.0116695
	0.67369	0.91868	0.106839	0.380287	0.654716	0.359566	0.224437	0.148024	0.00497037	0.0100223	0.903226	0.00600511	0.00643389	4.59203e-05	0.492784	0.0162579	0.000217768	-6.57617e-17	7.10839e-17	0.0543497	0.00530866	0.0374074	0.203014	0.233077	6.70946e-17	0.513175	3.94903e-05	0.198516	0.132089	0.096886	2.63564e-11	0.332688	0.246726	0.0483876	5.50119e-06	0.0330387	6.0703e-05	0.339137	0.0144891	0.328888	0.579102	0.227923	0.637723	0.00015838	0	5.57652e-08	0.357759	0.349621	0.0113665
	0.674121	0.918282	0.108425	0.377148	0.648916	0.360046	0.22582	0.146636	0.00512309	0.0103053	0.905573	0.00591715	0.0062428	4.66449e-05	0.491614	0.0158757	0.000209681	-9.20664e-17	1.92119e-18	0.0545943	0.00521617	0.0381547	0.200162	0.235435	5.03209e-17	0.513285	4.11658e-05	0.199604	0.131111	0.0969398	2.82014e-11	0.332385	0.248899	0.0479827	5.25596e-06	0.0324181	5.81621e-05	0.339974	0.0141797	0.328408	0.580953	0.228389	0.641307	0.000164603	-1.1286e-16	5.37043e-08	0.358437	0.347731	0.0110702
	0.674553	0.9178	0.110034	0.374026	0.643107	0.360546	0.227223	0.145252	0.00527997	0.0105953	0.907892	0.00583396	0.00605678	4.74498e-05	0.4904	0.0155026	0.000201875	-1.31523e-17	1.09508e-16	0.0548618	0.00512724	0.0389132	0.197334	0.237794	0	0.513387	4.29082e-05	0.200694	0.130146	0.0969915	3.01723e-11	0.332076	0.25107	0.0475995	5.02117e-06	0.031806	5.57221e-05	0.340813	0.0138756	0.327922	0.582783	0.228889	0.64489	0.000171071	-5.643e-17	5.18103e-08	0.359089	0.345836	0.0107807
	0.674986	0.917234	0.111664	0.370921	0.637292	0.361068	0.228644	0.143874	0.00544112	0.0108924	0.910181	0.0057555	0.00587572	4.83361e-05	0.489144	0.0151385	0.000194341	-3.9457e-17	1.15271e-17	0.0551523	0.00504186	0.0396829	0.194529	0.240152	4.19341e-17	0.51348	4.47199e-05	0.201786	0.129194	0.0970413	3.2278e-11	0.331761	0.253238	0.0472377	4.79639e-06	0.0312024	5.3379e-05	0.341652	0.0135769	0.32743	0.584592	0.229425	0.648473	0.000177792	0	5.00781e-08	0.359715	0.343936	0.0104976
	0.67542	0.916585	0.113315	0.367834	0.63147	0.36161	0.230084	0.1425	0.00560663	0.0111967	0.912441	0.00568175	0.0056995	4.93052e-05	0.487846	0.0147833	0.000187069	-6.57617e-17	8.06898e-17	0.0554657	0.00495999	0.040464	0.191748	0.242509	-1.00642e-16	0.513565	4.66034e-05	0.202878	0.128256	0.0970892	3.4527e-11	0.331438	0.255403	0.0468972	4.58121e-06	0.0306073	5.11294e-05	0.342491	0.0132834	0.326933	0.58638	0.229995	0.652056	0.000184774	2.8215e-17	4.8503e-08	0.360316	0.34203	0.0102209
	0.675855	0.915852	0.114987	0.364764	0.625644	0.362174	0.231543	0.141131	0.0057766	0.0115083	0.914672	0.00561266	0.00552801	5.03584e-05	0.486506	0.0144368	0.000180052	-5.26093e-17	2.1133e-17	0.0558021	0.00488162	0.0412565	0.188991	0.244866	-4.19341e-17	0.513642	4.85615e-05	0.203971	0.127331	0.0971352	3.6929e-11	0.331109	0.257565	0.0465777	4.37526e-06	0.0300206	4.89696e-05	0.343331	0.012995	0.32643	0.588147	0.2306	0.655637	0.000192027	-2.8215e-17	4.70808e-08	0.360892	0.34012	0.00995059
	0.67629	0.915037	0.116681	0.361712	0.619815	0.362759	0.233021	0.139768	0.00595113	0.0118274	0.916872	0.00554823	0.00536115	5.14973e-05	0.485124	0.014099	0.000173281	-2.63047e-17	4.41873e-17	0.0561615	0.00480671	0.0420604	0.186258	0.247221	-5.03209e-17	0.51371	5.05969e-05	0.205064	0.12642	0.0971793	3.94941e-11	0.330774	0.259723	0.0462792	4.17814e-06	0.0294423	4.68965e-05	0.34417	0.0127118	0.325921	0.589893	0.231239	0.659218	0.000199559	0	4.58077e-08	0.361443	0.338206	0.00968642
	0.676724	0.914138	0.118396	0.358677	0.613983	0.363364	0.234518	0.13841	0.00613032	0.0121542	0.919041	0.00548841	0.0051988	5.27234e-05	0.483701	0.0137696	0.000166748	-2.63047e-17	1.72907e-17	0.0565439	0.00473523	0.0428758	0.183549	0.249573	-5.03209e-17	0.513769	5.27123e-05	0.206158	0.125524	0.0972217	4.22335e-11	0.330431	0.261877	0.0460014	3.98951e-06	0.0288722	4.49066e-05	0.345008	0.0124337	0.325408	0.591619	0.231912	0.662797	0.00020738	-5.643e-17	4.46804e-08	0.361968	0.336286	0.00942832
	0.677159	0.913156	0.120131	0.35566	0.60815	0.363991	0.236035	0.137059	0.00631427	0.0124887	0.92118	0.00543318	0.00504087	5.40385e-05	0.482237	0.0134486	0.000160447	-1.05219e-16	3.26602e-17	0.0569494	0.00466717	0.0437028	0.180864	0.251923	-1.67736e-17	0.513819	5.49108e-05	0.207252	0.124642	0.0972623	4.51581e-11	0.330082	0.264027	0.0457441	3.80902e-06	0.0283105	4.29968e-05	0.345846	0.0121606	0.32489	0.593323	0.232618	0.666375	0.000215499	0	4.36958e-08	0.362469	0.334362	0.00917618
	0.677592	0.912092	0.121887	0.35266	0.602316	0.364639	0.23757	0.135713	0.0065031	0.0128312	0.923287	0.00538253	0.00488724	5.54444e-05	0.480733	0.0131359	0.000154368	-7.8914e-17	4.61085e-17	0.0573779	0.00460251	0.0445415	0.178203	0.25427	-8.38682e-18	0.51386	5.71953e-05	0.208345	0.123775	0.0973012	4.82804e-11	0.329726	0.266172	0.0455073	3.63633e-06	0.0277569	4.11642e-05	0.346683	0.0118925	0.324367	0.595006	0.233358	0.669951	0.000223926	-8.4645e-17	4.28513e-08	0.362945	0.332434	0.00892989
	0.678025	0.910946	0.123663	0.349678	0.596483	0.365307	0.239125	0.134375	0.00669691	0.0131817	0.925363	0.00533643	0.00473783	5.69432e-05	0.479189	0.0128313	0.000148505	-7.8914e-17	-2.30542e-17	0.0578296	0.00454121	0.0453917	0.175567	0.256613	-5.03209e-17	0.513892	5.95689e-05	0.209438	0.122922	0.0973385	5.16134e-11	0.329364	0.268312	0.0452906	3.47113e-06	0.0272115	3.94057e-05	0.347518	0.0116293	0.323841	0.596669	0.234132	0.673526	0.000232671	8.4645e-17	4.21449e-08	0.363396	0.330501	0.00868935
	0.678456	0.909717	0.12546	0.346714	0.590653	0.365997	0.240699	0.133043	0.00689581	0.0135404	0.927406	0.00529486	0.00459252	5.85368e-05	0.477605	0.0125348	0.000142851	2.63047e-17	5.76356e-17	0.0583044	0.00448327	0.0462538	0.172955	0.258952	8.38682e-18	0.513914	6.20349e-05	0.21053	0.122085	0.0973742	5.51712e-11	0.328995	0.270447	0.045094	3.3131e-06	0.0266742	3.77186e-05	0.348352	0.0113709	0.32331	0.598311	0.234938	0.677098	0.000241745	0	4.15745e-08	0.363823	0.328563	0.00845444
	0.678886	0.908407	0.127276	0.343768	0.584825	0.366708	0.242292	0.131718	0.00709991	0.0139076	0.929417	0.00525782	0.00445122	6.02275e-05	0.475982	0.0122462	0.000137399	-1.31523e-17	-4.22661e-17	0.0588024	0.00442865	0.0471275	0.170368	0.261286	-5.03209e-17	0.513927	6.45967e-05	0.211621	0.121263	0.0974083	5.89681e-11	0.328619	0.272577	0.0449172	3.16195e-06	0.0261449	3.61001e-05	0.349184	0.0111173	0.322775	0.599932	0.235777	0.680669	0.000251159	0	4.1139e-08	0.364226	0.326622	0.00822507
	0.679314	0.907016	0.129113	0.34084	0.579001	0.36744	0.243905	0.1304	0.00730933	0.0142832	0.931395	0.00522527	0.00431384	6.20177e-05	0.47432	0.0119654	0.000132143	0	2.68966e-17	0.0593235	0.00437736	0.0480131	0.167805	0.263616	-8.38682e-18	0.513931	6.72575e-05	0.21271	0.120457	0.0974409	6.30202e-11	0.328236	0.2747	0.0447602	3.01739e-06	0.0256237	3.45476e-05	0.350014	0.0108684	0.322236	0.601533	0.236648	0.684237	0.000260924	2.8215e-17	4.08372e-08	0.364605	0.324676	0.00800111
	0.679739	0.905544	0.130969	0.33793	0.573182	0.368193	0.245537	0.12909	0.00752417	0.0146675	0.93334	0.00519723	0.00418028	6.39096e-05	0.47262	0.0116923	0.000127075	-1.31523e-17	2.1133e-17	0.0598678	0.00432935	0.0489105	0.165267	0.265939	-8.38682e-17	0.513924	7.0021e-05	0.213799	0.119667	0.0974721	6.73439e-11	0.327847	0.276817	0.0446226	2.87916e-06	0.0251103	3.30586e-05	0.350841	0.0106242	0.321694	0.603113	0.237551	0.687802	0.000271051	5.643e-17	4.06684e-08	0.36496	0.322726	0.00778248
	0.680162	0.903991	0.132844	0.335038	0.567369	0.368967	0.247189	0.127787	0.00774456	0.0150607	0.935252	0.00517367	0.00405045	6.5906e-05	0.470882	0.0114268	0.00012219	-7.8914e-17	1.92119e-18	0.0604354	0.00428463	0.0498198	0.162753	0.268257	2.51605e-17	0.513908	7.28909e-05	0.214885	0.118892	0.0975018	7.19571e-11	0.327451	0.278928	0.0445044	2.74699e-06	0.0246048	3.16306e-05	0.351666	0.0103846	0.321149	0.604673	0.238486	0.691364	0.000281552	2.8215e-17	4.06325e-08	0.365292	0.320773	0.00756906
	0.680582	0.902358	0.134739	0.332163	0.561563	0.369762	0.24886	0.126493	0.0079706	0.0154629	0.93713	0.00515458	0.00392426	6.80094e-05	0.469107	0.0111688	0.000117482	-7.8914e-17	3.45814e-17	0.0610262	0.00424318	0.0507411	0.160263	0.270568	-1.67736e-17	0.513882	7.58709e-05	0.21597	0.118134	0.0975301	7.68787e-11	0.327048	0.281032	0.0444055	2.62062e-06	0.0241071	3.02612e-05	0.352488	0.0101495	0.320601	0.606212	0.239452	0.694923	0.00029244	0	4.07294e-08	0.3656	0.318815	0.00736077
	0.680999	0.900646	0.136653	0.329308	0.555766	0.370579	0.250551	0.125207	0.00820243	0.0158742	0.938974	0.00513997	0.00380163	7.02228e-05	0.467295	0.0109183	0.000112945	-1.05219e-16	2.68966e-17	0.0616403	0.00420498	0.0516742	0.157799	0.272871	3.35473e-17	0.513845	7.8965e-05	0.217052	0.117393	0.0975572	8.21286e-11	0.326638	0.283129	0.0443255	2.49982e-06	0.0236172	2.89482e-05	0.353307	0.009919	0.320051	0.607731	0.240449	0.698479	0.000303727	-2.8215e-17	4.09598e-08	0.365886	0.316854	0.00715749
	0.681412	0.898854	0.138585	0.32647	0.549977	0.371417	0.252261	0.123929	0.00844016	0.0162948	0.940783	0.00512982	0.00368245	7.25491e-05	0.465446	0.010675	0.000108572	-5.26093e-17	4.22661e-17	0.0622776	0.00417002	0.0526194	0.155359	0.275167	-4.19341e-17	0.513799	8.2177e-05	0.218132	0.116668	0.0975829	8.77281e-11	0.326222	0.285219	0.0442644	2.38435e-06	0.0231349	2.76895e-05	0.354123	0.0096929	0.319497	0.60923	0.241476	0.702031	0.000315427	8.4645e-17	4.13245e-08	0.366148	0.314889	0.00695913
	0.681822	0.896983	0.140536	0.323651	0.544198	0.372276	0.253991	0.122661	0.00868392	0.0167249	0.942558	0.00512415	0.00356666	7.49914e-05	0.463562	0.010439	0.00010436	1.31523e-17	7.87686e-17	0.0629383	0.00413829	0.0535766	0.152944	0.277455	4.19341e-17	0.513742	8.55113e-05	0.219209	0.11596	0.0976074	9.37003e-11	0.3258	0.2873	0.044222	2.27399e-06	0.0226603	2.64828e-05	0.354935	0.00947119	0.318942	0.610709	0.242534	0.70558	0.000327552	0	4.18247e-08	0.366389	0.312921	0.00676559
	0.682227	0.895034	0.142506	0.32085	0.538431	0.373156	0.255741	0.121401	0.00893382	0.0171647	0.944299	0.00512294	0.00345416	7.7553e-05	0.461642	0.01021	0.000100301	-7.8914e-17	9.60593e-18	0.0636223	0.00410977	0.0545458	0.150553	0.279734	-8.38682e-18	0.513674	8.89721e-05	0.220284	0.115269	0.0976307	1.00069e-10	0.32537	0.289374	0.0441981	2.16852e-06	0.0221932	2.53262e-05	0.355743	0.0092538	0.318384	0.612168	0.243622	0.709124	0.000340116	1.6929e-16	4.2462e-08	0.366607	0.31095	0.00657678
	0.682628	0.893007	0.144493	0.318068	0.532675	0.374058	0.257511	0.120151	0.00919	0.0176142	0.946004	0.0051262	0.00334487	8.02371e-05	0.459687	0.00998813	9.63919e-05	-6.57617e-17	7.68475e-18	0.0643297	0.00408447	0.055527	0.148187	0.282004	0	0.513596	9.25638e-05	0.221356	0.114595	0.0976528	1.0686e-10	0.324934	0.291439	0.0441926	2.06773e-06	0.0217336	2.42177e-05	0.356547	0.00904069	0.317825	0.613607	0.244739	0.712663	0.000353134	8.4645e-17	4.32387e-08	0.366804	0.308975	0.0063926
	0.683024	0.890903	0.146499	0.315304	0.526932	0.374982	0.259301	0.118911	0.00945259	0.0180737	0.947673	0.00513394	0.00323872	8.30474e-05	0.457697	0.00977316	9.26265e-05	-6.57617e-17	4.22661e-17	0.0650604	0.00406237	0.0565203	0.145846	0.284265	-1.17416e-16	0.513507	9.6291e-05	0.222424	0.113939	0.0976738	1.141e-10	0.324492	0.293496	0.0442053	1.97143e-06	0.0212814	2.31554e-05	0.357346	0.00883179	0.317264	0.615026	0.245885	0.716198	0.000366621	-1.1286e-16	4.4157e-08	0.366979	0.306997	0.00621295
	0.683415	0.888722	0.148522	0.312559	0.521203	0.375927	0.261111	0.11768	0.00972172	0.0185434	0.949308	0.00514616	0.00313563	8.59875e-05	0.455674	0.00956504	8.90002e-05	2.63047e-17	5.37932e-17	0.0658145	0.00404347	0.0575257	0.143529	0.286514	3.35473e-17	0.513407	0.000100158	0.223489	0.1133	0.0976938	1.21819e-10	0.324043	0.295543	0.044236	1.87943e-06	0.0208366	2.21374e-05	0.358141	0.00862705	0.316702	0.616426	0.24706	0.719728	0.00038059	0	4.52198e-08	0.367133	0.305016	0.00603776
	0.6838	0.886465	0.150562	0.309832	0.515488	0.376894	0.262941	0.11646	0.00999751	0.0190233	0.950906	0.00516288	0.00303551	8.90612e-05	0.453617	0.00936368	8.55083e-05	-1.31523e-17	3.0739e-17	0.0665921	0.00402776	0.0585432	0.141238	0.288754	-7.54814e-17	0.513297	0.000104171	0.22455	0.11268	0.0977126	1.30046e-10	0.323588	0.297582	0.0442846	1.79155e-06	0.0203991	2.11621e-05	0.358931	0.00842641	0.316139	0.617806	0.248263	0.723253	0.000395059	1.1286e-16	4.64304e-08	0.367266	0.303032	0.00586691
	0.68418	0.884133	0.15262	0.307124	0.509789	0.377882	0.264791	0.11525	0.0102801	0.0195138	0.952468	0.0051841	0.00293829	9.22726e-05	0.451528	0.009169	8.21463e-05	-5.26093e-17	7.68475e-18	0.067393	0.00401523	0.0595728	0.138971	0.290982	8.38682e-18	0.513175	0.000108333	0.225607	0.112077	0.0977305	1.38816e-10	0.323126	0.299611	0.044351	1.7076e-06	0.0199688	2.02278e-05	0.359716	0.00822983	0.315574	0.619167	0.249494	0.726772	0.000410042	-8.4645e-17	4.77925e-08	0.367379	0.301046	0.00570034
	0.684554	0.881726	0.154694	0.304435	0.504106	0.378893	0.266662	0.11405	0.0105696	0.0200148	0.953994	0.00520984	0.00284391	9.56257e-05	0.449406	0.00898092	7.89096e-05	-1.31523e-17	6.1478e-17	0.0682174	0.00400589	0.0606145	0.136728	0.293198	-9.2255e-17	0.513042	0.000112651	0.226661	0.111492	0.0977474	1.48162e-10	0.322658	0.30163	0.0444349	1.62743e-06	0.0195456	1.93328e-05	0.360495	0.00803724	0.31501	0.620508	0.250752	0.730285	0.000425557	1.1286e-16	4.93103e-08	0.367471	0.299057	0.00553794
	0.684921	0.879244	0.156785	0.301765	0.498441	0.379925	0.268553	0.112862	0.0108662	0.0205267	0.955484	0.00524012	0.00275228	9.91248e-05	0.447252	0.00879936	7.57941e-05	-2.63047e-17	3.84237e-17	0.0690653	0.00399972	0.0616684	0.13451	0.295401	3.35473e-17	0.512898	0.000117129	0.22771	0.110926	0.0977634	1.58122e-10	0.322184	0.303639	0.0445362	1.55087e-06	0.0191295	1.84755e-05	0.361269	0.00784858	0.314444	0.62183	0.252037	0.733792	0.000441619	5.643e-17	5.09882e-08	0.367544	0.297065	0.00537962
	0.685281	0.876689	0.158892	0.299114	0.492794	0.380979	0.270464	0.111685	0.01117	0.0210496	0.956937	0.00527494	0.00266333	0.000102774	0.445067	0.00862424	7.27955e-05	-6.57617e-17	1.53695e-17	0.0699366	0.00399674	0.0627343	0.132317	0.297592	-7.54814e-17	0.512742	0.000121773	0.228755	0.110378	0.0977784	1.68734e-10	0.321703	0.305638	0.0446547	1.47776e-06	0.0187204	1.76545e-05	0.362037	0.00766382	0.313878	0.623134	0.253348	0.737292	0.000458247	1.41075e-16	5.28313e-08	0.367598	0.295071	0.00522532
	0.685634	0.87406	0.161015	0.296482	0.487165	0.382055	0.272396	0.110519	0.0114812	0.0215836	0.958353	0.00531434	0.00257701	0.000106579	0.442851	0.00845549	6.99098e-05	2.63047e-17	4.99508e-17	0.0708314	0.00399694	0.0638123	0.130148	0.29977	-2.51605e-17	0.512575	0.000126589	0.229795	0.109849	0.0977926	1.80041e-10	0.321216	0.307626	0.0447903	1.40795e-06	0.0183183	1.68683e-05	0.362799	0.00748288	0.313312	0.624418	0.254685	0.740786	0.000475458	0	5.48451e-08	0.367633	0.293076	0.00507493
	0.68598	0.87136	0.163154	0.293869	0.481557	0.383154	0.274349	0.109364	0.0117999	0.022129	0.959733	0.00535834	0.00249323	0.000110544	0.440606	0.00829303	6.71332e-05	-1.31523e-16	3.84237e-17	0.0717497	0.00400033	0.0649023	0.128004	0.301933	-4.19341e-17	0.512396	0.000131582	0.23083	0.109339	0.097806	1.92086e-10	0.320723	0.309604	0.0449429	1.34131e-06	0.017923	1.61154e-05	0.363554	0.00730573	0.312747	0.625683	0.256047	0.744272	0.000493271	-5.643e-17	5.70356e-08	0.36765	0.291078	0.00492838
	0.686319	0.868588	0.165309	0.291275	0.475969	0.384275	0.276322	0.108222	0.0121262	0.0226859	0.961075	0.00540695	0.00241193	0.000114673	0.43833	0.00813681	6.44618e-05	-6.57617e-17	7.68475e-18	0.0726915	0.0040069	0.0660045	0.125884	0.304083	8.38682e-18	0.512205	0.000136759	0.231861	0.108847	0.0978185	2.04916e-10	0.320224	0.31157	0.0451122	1.2777e-06	0.0175346	1.53947e-05	0.364303	0.00713229	0.312182	0.62693	0.257434	0.747751	0.000511704	-4.23225e-17	5.94093e-08	0.367648	0.289078	0.00478558
	0.686649	0.865745	0.167478	0.288701	0.470402	0.385418	0.278316	0.107092	0.0124602	0.0232544	0.962381	0.0054602	0.00233306	0.000118973	0.436026	0.00798674	6.18921e-05	-1.44676e-16	8.45322e-17	0.0736569	0.00401666	0.0671187	0.123789	0.306217	-4.19341e-17	0.512003	0.000142125	0.232887	0.108375	0.0978303	2.18582e-10	0.319719	0.313525	0.0452982	1.21698e-06	0.0171528	1.47047e-05	0.365045	0.00696254	0.311617	0.628158	0.258846	0.751222	0.000530777	4.23225e-17	6.1973e-08	0.367629	0.287077	0.00464646
	0.686971	0.862832	0.169662	0.286146	0.464858	0.386584	0.280332	0.105974	0.0128022	0.0238349	0.963649	0.00551814	0.00225653	0.000123448	0.433693	0.00784276	5.94204e-05	-1.31523e-16	6.91627e-17	0.0746458	0.00402962	0.0682449	0.121718	0.308336	3.35473e-17	0.511789	0.000147688	0.233907	0.107922	0.0978413	2.33135e-10	0.319208	0.315468	0.0455006	1.15904e-06	0.0167777	1.40442e-05	0.365779	0.0067964	0.311053	0.629368	0.260281	0.754685	0.00055051	5.643e-17	6.47344e-08	0.367593	0.285074	0.00451093
	0.687284	0.859849	0.171861	0.28361	0.459336	0.387772	0.282368	0.104868	0.0131523	0.0244274	0.96488	0.00558077	0.0021823	0.000128104	0.431333	0.00770481	5.70435e-05	-3.9457e-17	6.91627e-17	0.0756582	0.00404578	0.0693831	0.119671	0.310439	-1.00642e-16	0.511563	0.000153453	0.234922	0.107488	0.0978516	2.48633e-10	0.318692	0.3174	0.0457193	1.10374e-06	0.0164092	1.34121e-05	0.366507	0.00663383	0.31049	0.63056	0.26174	0.758139	0.000570923	1.41075e-17	6.77016e-08	0.367541	0.283069	0.00437892
	0.687588	0.856799	0.174074	0.281094	0.453838	0.388984	0.284425	0.103776	0.0135107	0.0250321	0.966073	0.00564814	0.0021103	0.000132946	0.428945	0.00757283	5.47579e-05	-1.31523e-16	3.0739e-17	0.0766941	0.00406515	0.0705333	0.117649	0.312525	-2.51605e-17	0.511325	0.000159427	0.235931	0.107074	0.0978612	2.65135e-10	0.318169	0.319319	0.0459541	1.05098e-06	0.0160472	1.28071e-05	0.367227	0.00647478	0.309928	0.631733	0.263222	0.761584	0.000592037	1.55182e-16	7.0883e-08	0.367472	0.281064	0.00425035
	0.687883	0.85368	0.176301	0.278598	0.448365	0.390218	0.286504	0.102697	0.0138774	0.0256492	0.967229	0.00572029	0.00204047	0.000137981	0.426531	0.00744677	5.25605e-05	-1.31523e-17	2.30542e-17	0.0777536	0.00408774	0.0716954	0.115651	0.314594	-1.00642e-16	0.511074	0.000165618	0.236935	0.106679	0.0978701	2.82703e-10	0.317641	0.321226	0.0462049	1.00063e-06	0.0156916	1.22282e-05	0.367939	0.00631919	0.309368	0.632889	0.264725	0.76502	0.000613874	-4.23225e-17	7.42881e-08	0.367387	0.279057	0.00412514
	0.688169	0.850494	0.178541	0.276121	0.442916	0.391475	0.288604	0.101631	0.0142526	0.026279	0.968347	0.00579724	0.00197275	0.000143215	0.424091	0.00732655	5.04482e-05	2.63047e-17	6.91627e-17	0.0788367	0.00411356	0.0728694	0.113677	0.316646	8.38682e-18	0.510811	0.000172031	0.237932	0.106305	0.0978784	3.01406e-10	0.317108	0.323121	0.0464716	9.52608e-07	0.0153424	1.16743e-05	0.368643	0.00616702	0.308809	0.634026	0.266251	0.768446	0.000636456	2.8215e-17	7.79266e-08	0.367288	0.27705	0.00400322
	0.688444	0.847242	0.180794	0.273664	0.437493	0.392756	0.290725	0.100578	0.0146365	0.0269214	0.969428	0.00587904	0.00190709	0.000148654	0.421625	0.00721213	4.8418e-05	-1.05219e-16	3.84237e-17	0.0799433	0.00414262	0.0740553	0.111727	0.31868	-5.03209e-17	0.510537	0.000178676	0.238924	0.10595	0.0978861	3.21313e-10	0.316569	0.325003	0.046754	9.06798e-07	0.0149995	1.11444e-05	0.369339	0.00601822	0.308252	0.635147	0.267797	0.771863	0.000659805	-5.643e-17	8.1809e-08	0.367173	0.275042	0.00388452
	0.68871	0.843925	0.18306	0.271226	0.432097	0.394059	0.292868	0.0995399	0.0150293	0.0275769	0.970471	0.00596573	0.00184343	0.000154304	0.419134	0.00710347	4.64671e-05	-2.63047e-17	4.99508e-17	0.0810734	0.00417494	0.075253	0.1098	0.320696	0	0.510249	0.000185559	0.23991	0.105615	0.0978931	3.42501e-10	0.316024	0.326872	0.0470519	8.63104e-07	0.0146628	1.06374e-05	0.370026	0.00587274	0.307697	0.636249	0.269364	0.775268	0.000683946	5.643e-17	8.59465e-08	0.367045	0.273034	0.00376896
	0.688964	0.840544	0.185339	0.268809	0.426728	0.395387	0.295033	0.0985155	0.0154311	0.0282455	0.971476	0.00605736	0.00178172	0.000160172	0.416619	0.00700049	4.45926e-05	-5.26093e-17	6.1478e-17	0.0822271	0.00421052	0.0764624	0.107898	0.322692	3.35473e-17	0.509949	0.000192689	0.240889	0.1053	0.0978996	3.6505e-10	0.315475	0.328728	0.0473651	8.21434e-07	0.0143322	1.01525e-05	0.370705	0.00573052	0.307145	0.637334	0.270951	0.778663	0.000708901	5.643e-17	9.03509e-08	0.366902	0.271025	0.00365647
	0.689208	0.837099	0.187629	0.266412	0.421386	0.396737	0.297219	0.0975054	0.015842	0.0289274	0.972444	0.00615396	0.0017219	0.000166266	0.414081	0.00690317	4.27919e-05	-1.05219e-16	4.22661e-17	0.0834044	0.00424939	0.0776835	0.10602	0.324669	-6.70946e-17	0.509637	0.000200072	0.241862	0.105005	0.0979055	3.89045e-10	0.31492	0.33057	0.0476936	7.81698e-07	0.0140077	9.68879e-06	0.371375	0.00559153	0.306594	0.638402	0.272557	0.782046	0.000734696	2.8215e-17	9.50349e-08	0.366747	0.269016	0.00354699
	0.689441	0.833591	0.189932	0.264034	0.416073	0.398112	0.299427	0.0965098	0.0162623	0.0296228	0.973374	0.00625559	0.00166392	0.000172592	0.41152	0.00681146	4.10623e-05	-2.63047e-17	8.45322e-17	0.0846052	0.00429156	0.0789163	0.104165	0.326626	-5.87078e-17	0.509312	0.000207718	0.242829	0.10473	0.0979109	4.14576e-10	0.31436	0.332399	0.0480371	7.4381e-07	0.0136892	9.2453e-06	0.372036	0.0054557	0.306047	0.639453	0.274182	0.785418	0.000761357	2.11612e-16	1.00012e-07	0.366579	0.267007	0.00344044
	0.689662	0.830021	0.192245	0.261677	0.410789	0.39951	0.301658	0.0955291	0.0166921	0.0303319	0.974267	0.0063623	0.00160774	0.000179158	0.408936	0.0067253	3.94014e-05	-5.26093e-17	5.76356e-17	0.0858295	0.00433705	0.0801606	0.102333	0.328563	-8.38682e-18	0.508975	0.000215635	0.243789	0.104476	0.0979157	4.41737e-10	0.313796	0.334214	0.0483956	7.07687e-07	0.0133766	8.82122e-06	0.372688	0.00532301	0.305502	0.640487	0.275825	0.788777	0.000788908	0	1.05295e-07	0.366399	0.264999	0.00333676
	0.689872	0.826391	0.19457	0.259341	0.405535	0.400933	0.30391	0.0945634	0.0171315	0.0310548	0.975122	0.00647414	0.0015533	0.000185971	0.406331	0.00664467	3.78067e-05	2.63047e-17	9.60593e-17	0.0870774	0.00438587	0.0814165	0.100526	0.330478	-6.70946e-17	0.508624	0.000223831	0.244742	0.104243	0.09792	4.70631e-10	0.313227	0.336015	0.0487688	6.73252e-07	0.0130699	8.41575e-06	0.37333	0.00519339	0.30496	0.641505	0.277486	0.792124	0.000817376	1.41075e-17	1.10901e-07	0.366208	0.26299	0.00323588
	0.690069	0.822701	0.196905	0.257024	0.400311	0.40238	0.306185	0.0936129	0.0175807	0.0317919	0.975939	0.00659116	0.00150055	0.00019304	0.403704	0.00656952	3.62759e-05	-5.26093e-17	2.30542e-17	0.0883488	0.00443804	0.0826837	0.0987412	0.332372	-1.67736e-17	0.508261	0.000232316	0.245688	0.10403	0.0979238	5.01366e-10	0.312653	0.337802	0.0491566	6.40429e-07	0.0127689	8.02812e-06	0.373963	0.0050668	0.304421	0.642505	0.279164	0.795458	0.000846789	-5.643e-17	1.16844e-07	0.366006	0.260983	0.00313774
	0.690254	0.818951	0.19925	0.254728	0.395117	0.403851	0.308482	0.0926779	0.01804	0.0325431	0.976719	0.00671342	0.00144944	0.000200373	0.401057	0.00649982	3.48068e-05	-3.9457e-17	0	0.0896437	0.0044936	0.0839624	0.09698	0.334245	-8.38682e-17	0.507885	0.000241099	0.246627	0.103837	0.0979271	5.34053e-10	0.312075	0.339574	0.0495589	6.09145e-07	0.0124736	7.65758e-06	0.374586	0.0049432	0.303885	0.643489	0.280857	0.798778	0.000877175	1.26967e-16	1.23141e-07	0.365793	0.258976	0.00304227
	0.690427	0.815144	0.201606	0.252453	0.389955	0.405347	0.310801	0.0917586	0.0185093	0.0333088	0.977461	0.00684097	0.00139994	0.000207977	0.39839	0.00643554	3.33971e-05	-2.63047e-17	4.22661e-17	0.0909621	0.00455255	0.0852522	0.095242	0.336094	-4.19341e-17	0.507496	0.00025019	0.24756	0.103665	0.0979299	5.68816e-10	0.311492	0.341332	0.0499754	5.79332e-07	0.012184	7.30341e-06	0.375198	0.00482255	0.303353	0.644457	0.282567	0.802085	0.000908563	7.05375e-17	1.29811e-07	0.365571	0.25697	0.00294941
	0.690586	0.811279	0.20397	0.250198	0.384825	0.406867	0.313143	0.0908553	0.0189891	0.0340891	0.978166	0.00697389	0.00135199	0.000215862	0.395704	0.00637663	3.20447e-05	-6.57617e-17	4.61085e-17	0.0923039	0.00461493	0.0865533	0.093527	0.337921	8.38682e-17	0.507094	0.000259598	0.248485	0.103514	0.0979322	6.0578e-10	0.310905	0.343076	0.0504061	5.50922e-07	0.0118999	6.96493e-06	0.375801	0.00470479	0.302825	0.645409	0.284291	0.805377	0.000940981	-2.8215e-17	1.3687e-07	0.36534	0.254966	0.00285911
	0.690732	0.807359	0.206343	0.247964	0.379727	0.408412	0.315508	0.0899681	0.0194793	0.0348842	0.978834	0.00711223	0.00130556	0.000224037	0.392999	0.00632308	3.07477e-05	-2.63047e-17	1.92119e-17	0.0936692	0.00468075	0.0878655	0.0918349	0.339725	1.67736e-17	0.50668	0.000269333	0.249403	0.103384	0.0979341	6.45082e-10	0.310315	0.344805	0.0508508	5.23854e-07	0.0116212	6.64147e-06	0.376393	0.00458988	0.302301	0.646345	0.28603	0.808654	0.00097446	9.87525e-17	1.4434e-07	0.3651	0.252963	0.00277129
	0.690865	0.803383	0.208725	0.24575	0.374662	0.409983	0.317895	0.0890974	0.0199802	0.0356943	0.979464	0.00725605	0.00126059	0.00023251	0.390276	0.00627486	2.95041e-05	-2.63047e-17	4.99508e-17	0.0950579	0.00475005	0.0891886	0.0901656	0.341505	-4.19341e-17	0.506252	0.000279405	0.250313	0.103275	0.0979354	6.86865e-10	0.30972	0.346519	0.0513093	4.98066e-07	0.011348	6.3324e-06	0.376975	0.00447779	0.30178	0.647265	0.287783	0.811916	0.00100903	9.87525e-17	1.52241e-07	0.364852	0.250961	0.0026859
	0.690984	0.799353	0.211115	0.243558	0.369631	0.411578	0.320305	0.0882432	0.0204919	0.0365195	0.980058	0.00740543	0.00121705	0.000241292	0.387535	0.00623194	2.8312e-05	-2.63047e-17	3.84237e-17	0.0964701	0.00482285	0.0905227	0.0885189	0.343261	-5.03209e-17	0.505811	0.000289826	0.251217	0.103187	0.0979364	7.31282e-10	0.309122	0.348218	0.0517815	4.73501e-07	0.0110801	6.0371e-06	0.377545	0.00436847	0.301264	0.648169	0.289548	0.815163	0.00104473	8.4645e-17	1.60594e-07	0.364597	0.248962	0.00260288
	0.691088	0.79527	0.213513	0.241386	0.364633	0.413199	0.322739	0.087406	0.0210146	0.0373601	0.980615	0.00756042	0.00117489	0.000250392	0.384779	0.00619431	2.71695e-05	-5.26093e-17	0	0.0979056	0.00489918	0.0918675	0.0868948	0.344992	-1.00642e-16	0.505357	0.000300606	0.252112	0.10312	0.0979368	7.78493e-10	0.30852	0.349901	0.0522672	4.50102e-07	0.0108174	5.75501e-06	0.378105	0.00426187	0.300752	0.649057	0.291326	0.818393	0.00108158	5.643e-17	1.69422e-07	0.364335	0.246964	0.00252218
	0.691179	0.791135	0.215918	0.239236	0.35967	0.414846	0.325195	0.0865858	0.0215486	0.0382163	0.981135	0.00772112	0.00113409	0.000259819	0.382005	0.00616193	2.60751e-05	0	-1.15271e-17	0.0993645	0.00497907	0.093223	0.0852931	0.346698	-3.35473e-17	0.50489	0.000311756	0.253001	0.103073	0.0979368	8.28669e-10	0.307915	0.35157	0.0527663	4.27816e-07	0.0105599	5.48554e-06	0.378654	0.00415796	0.300245	0.649931	0.293116	0.821606	0.00111962	-8.4645e-17	1.7875e-07	0.364067	0.244969	0.00244374
	0.691254	0.786948	0.21833	0.237106	0.354741	0.416518	0.327675	0.0857829	0.0220939	0.0390881	0.981618	0.00788757	0.00109459	0.000269585	0.379217	0.0061348	2.50268e-05	-3.9457e-17	1.22956e-16	0.100847	0.00506255	0.0945891	0.0837137	0.348378	-8.38682e-17	0.50441	0.000323288	0.253881	0.103048	0.0979363	8.81991e-10	0.307307	0.353223	0.0532785	4.06594e-07	0.0103075	5.22818e-06	0.379192	0.0040567	0.299742	0.650788	0.294917	0.824802	0.00115888	0	1.88603e-07	0.363793	0.242976	0.0023675
	0.691315	0.782712	0.220748	0.234998	0.349848	0.418216	0.330178	0.0849975	0.0226508	0.0399759	0.982065	0.00805987	0.00105636	0.000279701	0.376413	0.00611289	2.40233e-05	-9.20664e-17	2.68966e-17	0.102352	0.00514965	0.0959656	0.0821563	0.350032	0	0.503916	0.000335213	0.254754	0.103044	0.0979354	9.38651e-10	0.306695	0.35486	0.0538039	3.86386e-07	0.0100602	4.98238e-06	0.379718	0.00395804	0.299245	0.651631	0.296728	0.82798	0.0011994	8.4645e-17	1.99008e-07	0.363515	0.240986	0.00229342
	0.69136	0.778427	0.223172	0.232912	0.34499	0.41994	0.332704	0.0842299	0.0232194	0.0408797	0.982476	0.00823809	0.00101936	0.000290176	0.373596	0.0060962	2.30628e-05	-5.26093e-17	6.91627e-17	0.103881	0.0052404	0.0973524	0.080621	0.35166	-7.54814e-17	0.503409	0.000347545	0.255619	0.103062	0.097934	9.9885e-10	0.306081	0.356482	0.0543421	3.67145e-07	0.00981782	4.74767e-06	0.380233	0.00386194	0.298752	0.652459	0.298549	0.83114	0.00124122	1.41075e-16	2.09993e-07	0.363233	0.238999	0.00222143
	0.69139	0.774093	0.225601	0.230846	0.340168	0.421691	0.335254	0.0834802	0.0237999	0.0417998	0.982851	0.00842231	0.000983565	0.000301022	0.370765	0.00608472	2.21439e-05	-9.20664e-17	3.0739e-17	0.105433	0.00533484	0.0987494	0.0791076	0.353262	-5.03209e-17	0.50289	0.000360294	0.256477	0.1031	0.0979321	1.0628e-09	0.305465	0.358088	0.054893	3.48828e-07	0.00958033	4.52357e-06	0.380736	0.00376838	0.298265	0.653272	0.300379	0.834281	0.00128436	5.643e-17	2.21587e-07	0.362947	0.237015	0.00215148
	0.691404	0.769713	0.228036	0.228802	0.335382	0.423468	0.337828	0.0827488	0.0243925	0.0427363	0.98319	0.00861261	0.000948929	0.000312252	0.36792	0.00607843	2.12652e-05	-1.31523e-17	7.30051e-17	0.107008	0.00543301	0.100156	0.0776158	0.354836	-6.70946e-17	0.502357	0.000373474	0.257326	0.10316	0.0979297	1.13074e-09	0.304846	0.359679	0.0554565	3.31392e-07	0.00934765	4.30961e-06	0.381228	0.0036773	0.297783	0.654071	0.302217	0.837403	0.00132888	5.643e-17	2.33822e-07	0.362658	0.235034	0.00208354
	0.691403	0.765287	0.230475	0.22678	0.330634	0.425271	0.340426	0.0820357	0.0249974	0.0436895	0.983493	0.00880907	0.000915421	0.000323876	0.365064	0.00607734	2.04253e-05	-3.9457e-17	1.53695e-17	0.108606	0.00553493	0.101573	0.0761456	0.356382	-8.38682e-18	0.50181	0.000387099	0.258168	0.103241	0.0979269	1.2029e-09	0.304224	0.361253	0.0560325	3.14796e-07	0.00911972	4.10536e-06	0.381707	0.00358868	0.297306	0.654854	0.304062	0.840505	0.0013748	2.8215e-17	2.46731e-07	0.362368	0.233057	0.00201753
	0.691384	0.760816	0.232917	0.22478	0.325922	0.427102	0.343047	0.0813413	0.0256148	0.0446594	0.983762	0.00901179	0.000883008	0.000335907	0.362196	0.00608143	1.96229e-05	-1.31523e-17	3.84237e-17	0.110227	0.00564066	0.103	0.0746968	0.357901	-8.38682e-17	0.501251	0.000401181	0.259001	0.103343	0.0979235	1.27953e-09	0.303601	0.362811	0.0566206	2.99001e-07	0.00889646	3.9104e-06	0.382175	0.00350247	0.296835	0.655624	0.305915	0.843587	0.00142216	1.26967e-16	2.60347e-07	0.362075	0.231084	0.00195343
[truncated: 6,174 more rows]
[truncated: 35 more columns]
