# Supplementary material for: Neuronal activation sequences in lateral prefrontal cortex encode visuospatial working memory during virtual navigation
Source: Nat Commun. 2024 May 25;15:4471. doi: 10.1038/s41467-024-48664-9 (PMC11127969; doi:10.1038/s41467-024-48664-9)
Supplement: Supplementary file 6 — Source Data [file 41467_2024_48664_MOESM6_ESM.zip › SourceData/F3.xlsx]

## Sheet: Sheet 2 - F3b
F3b
X	Y	Z
0.9923	0.5539 -0.1078	0.9923
1.0989	0.4184 -0.0258	1.0989
0.9475	0.1929 0.0828	0.9475
1.251	-0.1779 -0.3669	1.251
1.2284	-0.3125 -0.2466	1.2284
1.2618	-0.1472 -0.2697	1.2618
1.0547	-0.2179 0.3876	1.0547
1.1098	-0.2562 0.3257	1.1098
0.9119	-0.1802 0.2630	0.9119
0.9923	0.5539 -0.1078	0.9923

## Sheet: Sheet 5 - F3d
F3d
Target 1		Target 2		Target 3		Target 4		Target 5		Target 6		Target 7		Target 8		Target 9
X	Y	X	Y	X	Y	X	Y	X	Y	X	Y	X	Y	X	Y	X	Y
-0.0714	-0.3234	-0.0502	-0.3228	-0.0659	-0.3231	-0.0377	-0.3231	-0.0403	-0.3232	-0.0428	-0.3231	-0.0298	-0.3244	-0.0265	-0.3242	-0.0174	-0.324
-0.0716	-0.3097	-0.0502	-0.309	-0.0654	-0.3096	-0.0352	-0.3093	-0.0377	-0.3092	-0.0401	-0.3092	-0.0232	-0.3109	-0.0208	-0.3106	-0.0121	-0.3102
-0.0719	-0.297	-0.0504	-0.2965	-0.065	-0.2971	-0.0329	-0.2966	-0.0353	-0.2965	-0.0376	-0.2965	-0.0168	-0.2984	-0.0153	-0.298	-0.007	-0.2976
-0.0724	-0.2855	-0.0508	-0.285	-0.0648	-0.2857	-0.0308	-0.285	-0.0331	-0.2848	-0.0353	-0.2849	-0.0107	-0.287	-0.0101	-0.2867	-0.0022	-0.2862
-0.0732	-0.275	-0.0513	-0.2741	-0.0648	-0.2753	-0.0288	-0.2742	-0.0311	-0.274	-0.0332	-0.2742	-0.0047	-0.2764	-0.0051	-0.2761	0.0025	-0.2756
-0.074	-0.2652	-0.0519	-0.2643	-0.065	-0.2654	-0.027	-0.2642	-0.0292	-0.264	-0.0313	-0.2641	0.0012	-0.2666	-0.0003	-0.2664	0.0071	-0.2658
-0.0751	-0.256	-0.0526	-0.2551	-0.0653	-0.2564	-0.0253	-0.2549	-0.0275	-0.2546	-0.0295	-0.2549	0.0069	-0.2575	0.0044	-0.2574	0.0117	-0.2567
-0.0762	-0.2476	-0.0535	-0.2466	-0.0658	-0.248	-0.0237	-0.2463	-0.0259	-0.246	-0.0278	-0.2462	0.0124	-0.2491	0.0091	-0.249	0.0161	-0.2482
-0.0776	-0.2396	-0.0544	-0.2387	-0.0664	-0.2401	-0.0223	-0.2382	-0.0243	-0.238	-0.0262	-0.2381	0.0179	-0.2413	0.0137	-0.2412	0.0205	-0.2403
-0.079	-0.2322	-0.0555	-0.2312	-0.0672	-0.2328	-0.0209	-0.2306	-0.0229	-0.2304	-0.0247	-0.2306	0.0234	-0.234	0.0182	-0.2338	0.0248	-0.2329
-0.0807	-0.2253	-0.0566	-0.2242	-0.0681	-0.2259	-0.0196	-0.2235	-0.0216	-0.2233	-0.0233	-0.2234	0.0289	-0.2271	0.0227	-0.227	0.0292	-0.226
-0.0825	-0.2187	-0.0579	-0.2176	-0.0691	-0.2194	-0.0183	-0.2168	-0.0204	-0.2166	-0.022	-0.2168	0.0343	-0.2207	0.0271	-0.2205	0.0335	-0.2195
-0.0844	-0.2126	-0.0592	-0.2114	-0.0702	-0.2133	-0.0172	-0.2105	-0.0192	-0.2103	-0.0208	-0.2105	0.0397	-0.2147	0.0316	-0.2144	0.0377	-0.2134
-0.0864	-0.2068	-0.0606	-0.2055	-0.0714	-0.2076	-0.0161	-0.2045	-0.0181	-0.2044	-0.0196	-0.2045	0.0452	-0.209	0.036	-0.2087	0.042	-0.2076
-0.0885	-0.2014	-0.0621	-0.2	-0.0728	-0.2021	-0.015	-0.1989	-0.017	-0.1988	-0.0185	-0.1989	0.0506	-0.2036	0.0404	-0.2033	0.0463	-0.2022
-0.0908	-0.1962	-0.0636	-0.1948	-0.0742	-0.197	-0.014	-0.1936	-0.016	-0.1935	-0.0175	-0.1936	0.0561	-0.1985	0.0449	-0.1982	0.0506	-0.1971
-0.0931	-0.1914	-0.0652	-0.1898	-0.0758	-0.1921	-0.0131	-0.1885	-0.0151	-0.1885	-0.0165	-0.1885	0.0615	-0.1938	0.0493	-0.1933	0.0548	-0.1922
-0.0956	-0.1867	-0.0669	-0.1851	-0.0774	-0.1875	-0.0122	-0.1837	-0.0142	-0.1837	-0.0156	-0.1838	0.067	-0.1893	0.0537	-0.1887	0.0591	-0.1876
-0.0981	-0.1824	-0.0686	-0.1807	-0.0791	-0.1831	-0.0113	-0.1792	-0.0133	-0.1791	-0.0147	-0.1792	0.0725	-0.185	0.0582	-0.1844	0.0634	-0.1833
-0.1008	-0.1783	-0.0704	-0.1765	-0.081	-0.179	-0.0105	-0.1749	-0.0125	-0.1749	-0.0138	-0.175	0.078	-0.181	0.0626	-0.1803	0.0677	-0.1792
-0.1037	-0.1744	-0.0725	-0.1726	-0.0828	-0.1752	-0.0098	-0.1709	-0.0118	-0.1709	-0.0131	-0.171	0.084	-0.1774	0.0674	-0.1766	0.0722	-0.1755
-0.1069	-0.1708	-0.0747	-0.1689	-0.0848	-0.1715	-0.009	-0.1671	-0.0111	-0.1671	-0.0123	-0.1672	0.0901	-0.1739	0.0722	-0.173	0.0769	-0.1719
-0.1103	-0.1674	-0.0771	-0.1654	-0.087	-0.1681	-0.0084	-0.1635	-0.0104	-0.1635	-0.0116	-0.1636	0.0964	-0.1707	0.0773	-0.1696	0.0818	-0.1686
-0.1139	-0.1642	-0.0796	-0.1621	-0.0895	-0.1649	-0.0077	-0.16	-0.0098	-0.1601	-0.0109	-0.1601	0.1025	-0.1677	0.0825	-0.1664	0.0865	-0.1655
-0.1177	-0.1611	-0.0822	-0.1589	-0.0922	-0.1617			-0.0092	-0.1568	-0.0103	-0.1568	0.1086	-0.1649	0.0874	-0.1634	0.0912	-0.1625
-0.1216	-0.1582	-0.0849	-0.1558	-0.095	-0.1588			-0.0086	-0.1536	-0.0096	-0.1536	0.1138	-0.1622	0.0922	-0.1605	0.0951	-0.1596
-0.1253	-0.1554	-0.0876	-0.1529	-0.0982	-0.1559			-0.008	-0.1505	-0.009	-0.1505	0.1174	-0.1596	0.0954	-0.1577	0.0983	-0.1568
-0.129	-0.1527	-0.0904	-0.1501	-0.1017	-0.1532			-0.0074	-0.1476	-0.0085	-0.1476	0.1209	-0.157	0.0974	-0.155	0.1007	-0.1541
-0.1322	-0.1501	-0.0932	-0.1474	-0.1054	-0.1506			-0.0069	-0.1448	-0.0079	-0.1448	0.1219	-0.1545	0.0987	-0.1524	0.1022	-0.1514
-0.1349	-0.1477	-0.096	-0.1447	-0.1092	-0.1481			-0.0064	-0.142	-0.0074	-0.1421	0.1221	-0.1521	0.0994	-0.1497	0.103	-0.1488
-0.1373	-0.1453	-0.0987	-0.1422	-0.1129	-0.1456			-0.0059	-0.1394	-0.0068	-0.1394	0.1209	-0.1496	0.0997	-0.1471	0.103	-0.1463
-0.1398	-0.143	-0.1015	-0.1398	-0.1167	-0.1433			-0.0054	-0.1369	-0.0064	-0.137	0.1198	-0.1471	0.0999	-0.1446	0.1029	-0.1438
-0.1422	-0.1407	-0.1042	-0.1375	-0.1204	-0.141			-0.005	-0.1345	-0.0059	-0.1345	0.1181	-0.1447	0.0998	-0.1421	0.1023	-0.1413
-0.1446	-0.1385	-0.1069	-0.1353	-0.1239	-0.1389			-0.0046	-0.1322	-0.0054	-0.1322	0.1165	-0.1423	0.0993	-0.1397	0.1016	-0.1389
-0.1465	-0.1365	-0.1096	-0.1332	-0.1265	-0.1368			-0.0041	-0.1299	-0.005	-0.13	0.1148	-0.1399	0.0987	-0.1373	0.1008	-0.1366
-0.1475	-0.1344	-0.1122	-0.1311	-0.1289	-0.1347			-0.0037	-0.1278	-0.0045	-0.1278	0.1131	-0.1376	0.0982	-0.135	0.0997	-0.1343
-0.1483	-0.1324	-0.1145	-0.1291	-0.1305	-0.1327			-0.0033	-0.1257	-0.0041	-0.1257	0.1113	-0.1353	0.0976	-0.1327	0.0986	-0.1321
-0.1489	-0.1304	-0.1167	-0.1271	-0.1315	-0.1307			-0.003	-0.1236	-0.0037	-0.1236	0.1094	-0.133	0.0971	-0.1305	0.0976	-0.1299
-0.149	-0.1285	-0.1185	-0.1252	-0.132	-0.1288			-0.0026	-0.1217	-0.0033	-0.1217	0.1078	-0.1309	0.0966	-0.1284	0.0969	-0.1278
-0.149	-0.1266	-0.1202	-0.1234	-0.1323	-0.1268			-0.0022	-0.1198	-0.003	-0.1198	0.1065	-0.1287	0.0965	-0.1263	0.0967	-0.1258
-0.1491	-0.1247	-0.1216	-0.1216	-0.1324	-0.1249			-0.0019	-0.1179	-0.0026	-0.1179	0.1059	-0.1267	0.0968	-0.1243	0.0971	-0.1238
-0.1497	-0.1229	-0.1232	-0.1198	-0.1325	-0.1231			-0.0015	-0.1161	-0.0022	-0.1161	0.106	-0.1247	0.0976	-0.1224	0.0982	-0.1219
-0.1506	-0.1211	-0.1251	-0.1181	-0.1328	-0.1213			-0.0012	-0.1144	-0.0019	-0.1144	0.1066	-0.1228	0.099	-0.1206	0.1	-0.1202
-0.1518	-0.1195	-0.127	-0.1164	-0.1335	-0.1195			-0.0009	-0.1127	-0.0016	-0.1127	0.1079	-0.121	0.101	-0.1189	0.1024	-0.1184
-0.1533	-0.1178	-0.1291	-0.1148	-0.1348	-0.1179			-0.0006	-0.111	-0.0012	-0.111	0.1098	-0.1193	0.1032	-0.1172	0.1051	-0.1168
-0.1552	-0.1163	-0.1312	-0.1133	-0.1364	-0.1162			-0.0003	-0.1094	-0.0009	-0.1094			0.1058	-0.1156	0.1081	-0.1153
-0.1572	-0.1148	-0.1334	-0.1118	-0.1384	-0.1147			0	-0.1079	-0.0006	-0.1079			0.1086	-0.114	0.1114	-0.1138
-0.1594	-0.1133	-0.1356	-0.1103	-0.1405	-0.1132			0.0003	-0.1064	-0.0003	-0.1064			0.1115	-0.1125	0.1147	-0.1124
-0.1618	-0.1119	-0.1379	-0.1089	-0.1427	-0.1118			0.0005	-0.1049	0	-0.1049			0.1145	-0.1111	0.1182	-0.111
-0.1643	-0.1106	-0.1401	-0.1075	-0.145	-0.1104			0.0008	-0.1035	0.0002	-0.1035			0.1174	-0.1097	0.1216	-0.1097
-0.1668	-0.1092	-0.1424	-0.1062	-0.1474	-0.109			0.0011	-0.1021	0.0005	-0.1021			0.1204	-0.1083	0.1251	-0.1084
-0.1694	-0.108	-0.1446	-0.1049	-0.1499	-0.1078			0.0013	-0.1007	0.0008	-0.1007			0.1233	-0.107	0.1286	-0.1071
-0.172	-0.1067	-0.1468	-0.1036	-0.1523	-0.1065			0.0016	-0.0994	0.001	-0.0994			0.1261	-0.1057	0.132	-0.1059
-0.1746	-0.1055	-0.149	-0.1024	-0.1548	-0.1053			0.0018	-0.0981	0.0013	-0.0981			0.1289	-0.1045	0.1354	-0.1047
-0.1772	-0.1044	-0.1511	-0.1012	-0.1572	-0.1041			0.002	-0.0969	0.0015	-0.0969			0.1316	-0.1032	0.1387	-0.1036
		-0.1532	-0.1	-0.1596	-0.103			0.0023	-0.0956	0.0018	-0.0957			0.1342	-0.102	0.1419	-0.1024
		-0.1553	-0.0989	-0.162	-0.1018			0.0025	-0.0945	0.002	-0.0945			0.1367	-0.1009	0.1451	-0.1013
		-0.1574	-0.0978	-0.1644	-0.1008			0.0027	-0.0933	0.0023	-0.0933			0.1391	-0.0997	0.1482	-0.1003
		-0.1594	-0.0967	-0.1667	-0.0997			0.0029	-0.0922	0.0025	-0.0922			0.1414	-0.0986	0.1512	-0.0992
		-0.1614	-0.0956	-0.169	-0.0986			0.0031	-0.0911	0.0027	-0.0911			0.1436	-0.0975	0.1542	-0.0982
		-0.1633	-0.0946	-0.1713	-0.0976			0.0033	-0.09	0.0029	-0.09			0.1458	-0.0964	0.157	-0.0972
		-0.1652	-0.0936	-0.1735	-0.0966			0.0035	-0.0889	0.0031	-0.089			0.1479	-0.0953	0.1597	-0.0962
		-0.1671	-0.0926	-0.1757	-0.0956			0.0037	-0.0879	0.0033	-0.0879			0.1499	-0.0943	0.1623	-0.0952
		-0.1689	-0.0916	-0.1779	-0.0947			0.0039	-0.0869	0.0035	-0.0869			0.1518	-0.0933	0.1648	-0.0943
		-0.1708	-0.0906	-0.18	-0.0937			0.0041	-0.0859	0.0037	-0.086			0.1536	-0.0923	0.1672	-0.0934
		-0.1725	-0.0897	-0.182	-0.0928			0.0043	-0.085	0.0039	-0.085			0.1554	-0.0913	0.1695	-0.0925
		-0.1743	-0.0888	-0.1841	-0.0919			0.0044	-0.084	0.0041	-0.0841			0.1571	-0.0903	0.1717	-0.0916
		-0.176	-0.0879	-0.186	-0.091			0.0046	-0.0831	0.0043	-0.0831			0.1587	-0.0894	0.1739	-0.0908
		-0.1777	-0.087	-0.188	-0.0901			0.0048	-0.0822	0.0044	-0.0822			0.1603	-0.0885	0.176	-0.0899
		-0.1793	-0.0862	-0.1898	-0.0892			0.0049	-0.0814	0.0046	-0.0814			0.1618	-0.0875	0.178	-0.0891
		-0.1809	-0.0853	-0.1917	-0.0884			0.0051	-0.0805	0.0048	-0.0805			0.1632	-0.0867	0.18	-0.0883
		-0.1825	-0.0845	-0.1935	-0.0875			0.0053	-0.0796	0.0049	-0.0797			0.1646	-0.0858	0.1819	-0.0874
		-0.184	-0.0837	-0.1952	-0.0867			0.0054	-0.0788	0.0051	-0.0788			0.1659	-0.0849	0.1838	-0.0866
		-0.1855	-0.0829	-0.1969	-0.0859					0.0053	-0.078			0.1672	-0.0841	0.1856	-0.0858
		-0.1869	-0.0821	-0.1985	-0.0851					0.0054	-0.0772			0.1684	-0.0832	0.1874	-0.0851
		-0.1883	-0.0813	-0.2001	-0.0843					0.0056	-0.0765			0.1696	-0.0824	0.189	-0.0843
		-0.1897	-0.0806	-0.2017	-0.0835					0.0057	-0.0757			0.1707	-0.0816	0.1907	-0.0835
		-0.1911	-0.0798	-0.2031	-0.0828					0.0059	-0.0749			0.1717	-0.0808	0.1923	-0.0827
		-0.1924	-0.0791	-0.2046	-0.082					0.006	-0.0742			0.1727	-0.0801	0.1938	-0.082
		-0.1937	-0.0784	-0.206	-0.0813					0.0062	-0.0735			0.1736	-0.0793	0.1952	-0.0812
		-0.1949	-0.0777	-0.2073	-0.0806					0.0063	-0.0728			0.1745	-0.0785	0.1966	-0.0805
		-0.1961	-0.077	-0.2086	-0.0798					0.0064	-0.0721			0.1754	-0.0778	0.1979	-0.0797
		-0.1973	-0.0763	-0.2099	-0.0791					0.0066	-0.0714			0.1762	-0.0771	0.1992	-0.079
		-0.1984	-0.0756	-0.2111	-0.0784					0.0067	-0.0708			0.1769	-0.0764	0.2004	-0.0783
		-0.1995	-0.0749	-0.2122	-0.0778					0.0068	-0.0701			0.1776	-0.0757	0.2015	-0.0776
		-0.2006	-0.0743	-0.2133	-0.0771					0.007	-0.0695			0.1783	-0.075	0.2026	-0.0769
				-0.2144	-0.0764					0.0071	-0.0688			0.1789	-0.0743	0.2036	-0.0762
				-0.2154	-0.0758					0.0072	-0.0682					0.2045	-0.0756
				-0.2164	-0.0751					0.0073	-0.0676					0.2054	-0.0749
				-0.2173	-0.0745					0.0074	-0.067					0.2062	-0.0743
				-0.2181	-0.0739					0.0076	-0.0664					0.2068	-0.0736
				-0.2189	-0.0733					0.0077	-0.0659					0.2074	-0.073
				-0.2197	-0.0726					0.0078	-0.0653					0.2079	-0.0724
				-0.2204	-0.072					0.0079	-0.0647					0.2083	-0.0718
				-0.2211	-0.0715					0.008	-0.0642					0.2087	-0.0712
				-0.2217	-0.0709					0.0081	-0.0637					0.2091	-0.0706
				-0.2223	-0.0703					0.0082	-0.0631					0.2094	-0.0701
				-0.2228	-0.0697					0.0083	-0.0626					0.2096	-0.0695
				-0.2233	-0.0692					0.0084	-0.0621					0.2098	-0.0689
				-0.2238	-0.0686					0.0085	-0.0616					0.21	-0.0684
				-0.2241	-0.0681					0.0086	-0.0611					0.2101	-0.0679
				-0.2245	-0.0675					0.0087	-0.0606					0.2102	-0.0673
				-0.2248	-0.067					0.0088	-0.0601					0.2103	-0.0668
				-0.225	-0.0664					0.0089	-0.0597					0.2103	-0.0663
				-0.2253	-0.0659					0.009	-0.0592					0.2103	-0.0658
				-0.2254	-0.0654					0.0091	-0.0587					0.2103	-0.0653
				-0.2255	-0.0649					0.0092	-0.0583					0.2102	-0.0648
				-0.2256	-0.0644					0.0092	-0.0579					0.2101	-0.0643
				-0.2256	-0.0639					0.0093	-0.0574					0.2101	-0.0638
				-0.2256	-0.0634					0.0094	-0.057					0.21	-0.0633
				-0.2256	-0.0629					0.0095	-0.0566					0.2098	-0.0628
				-0.2255	-0.0624					0.0096	-0.0561					0.2097	-0.0624
				-0.2253	-0.062					0.0097	-0.0557					0.2095	-0.0619
				-0.2252	-0.0615					0.0097	-0.0553					0.2094	-0.0614
				-0.2249	-0.061					0.0098	-0.0549					0.2092	-0.061
				-0.2247	-0.0606					0.0099	-0.0545					0.209	-0.0605
				-0.2244	-0.0601					0.01	-0.0541					0.2087	-0.06
				-0.224	-0.0597					0.0101	-0.0538					0.2085	-0.0596
				-0.2236	-0.0592					0.0101	-0.0534					0.2082	-0.0591
				-0.2232	-0.0588					0.0102	-0.053					0.2079	-0.0587
				-0.2227	-0.0584					0.0103	-0.0526					0.2075	-0.0583
				-0.2222	-0.0579					0.0103	-0.0523					0.2072	-0.0578
				-0.2217	-0.0575					0.0104	-0.0519					0.2068	-0.0574
				-0.2211	-0.0571					0.0105	-0.0516					0.2064	-0.057
				-0.2205	-0.0567											0.206	-0.0566
				-0.2199	-0.0563											0.2056	-0.0562
				-0.2193	-0.0559											0.2051	-0.0558
				-0.2186	-0.0555											0.2046	-0.0554
				-0.2179	-0.0551											0.2042	-0.055
				-0.2171	-0.0547											0.2037	-0.0546
				-0.2164	-0.0543											0.2032	-0.0542
				-0.2156	-0.054											0.2026	-0.0539
				-0.2148	-0.0536											0.2021	-0.0535
				-0.214	-0.0532											0.2015	-0.0531
				-0.2131	-0.0529											0.201	-0.0528
				-0.2123	-0.0525											0.2004	-0.0524
				-0.2114	-0.0521											0.1998	-0.0521
				-0.2105	-0.0518											0.1992	-0.0517
				-0.2096	-0.0514											0.1986	-0.0514
				-0.2086	-0.0511											0.198	-0.051
				-0.2077	-0.0508											0.1974	-0.0507
				-0.2067	-0.0504
				-0.2057	-0.0501
				-0.2047	-0.0498
				-0.2036	-0.0495
				-0.2026	-0.0491
				-0.2015	-0.0488
				-0.2004	-0.0485
				-0.1993	-0.0482
				-0.1982	-0.0479
				-0.197	-0.0476
				-0.1959	-0.0473
				-0.1947	-0.047
				-0.1935	-0.0468
				-0.1923	-0.0465

## Sheet: Sheet 3 - F3e
F3e
Bin Edges	NHP T - Histcounts	NHP B - Histcounts	Shuffle
0	0.032	0.0172	0.0357
250	0.016	0.0164	0.0358
500	0.0217	0.0146	0.0359
750	0.0213	0.0157	0.0356
1000	0.0209	0.0189	0.0357
1250	0.0236	0.0189	0.0358
1500	0.0232	0.0205	0.0357
1750	0.0236	0.0218	0.0357
2000	0.0506	0.0781	0.0355
2250	0.0441	0.1092	0.0357
2500	0.0152	0.0722	0.0359
2750	0.016	0.0377	0.0359
3000	0.0148	0.0233	0.0357
3250	0.0278	0.0207	0.0358
3500	0.0278	0.0217	0.0358
3750	0.027	0.0254	0.0356
4000	0.0753	0.1109	0.0357
4250	0.0955	0.1462	0.0357
4500	0.0411	0.064	0.0356
4750	0.0647	0.0393	0.0357
5000	0.0453	0.0249	0.0357
5250	0.0312	0.0163	0.036
5500	0.0331	0.0133	0.0358
5750	0.0437	0.0113	0.0356
6000	0.0388	0.0091	0.0356
6250	0.0346	0.0099	0.0357
6500	0.0514	0.0091	0.0357
6750	0.0399	0.0136	0.0355
7000

## Sheet: Sheet 1 - F3f
F3f
0	0.2061	0.4434	0.8834	0.981	0.8295	0.9924	1	0.8922	0
0.2061	0	0.3159	0.7597	0.8361	0.6878	0.8206	0.8213	0.7454	0.2061
0.4434	0.3159	0	0.7095	0.7185	0.6283	0.5642	0.5784	0.4489	0.4434
0.8834	0.7597	0.7095	0	0.1964	0.1107	0.8428	0.7678	0.7723	0.8834
0.981	0.8361	0.7185	0.1964	0	0.1838	0.7172	0.634	0.6633	0.981
0.8295	0.6878	0.6283	0.1107	0.1838	0	0.7479	0.6738	0.689	0.8295
0.9924	0.8206	0.5642	0.8428	0.7172	0.7479	0	0.0985	0.2086	0.9924
1	0.8213	0.5784	0.7678	0.634	0.6738	0.0985	0	0.2387	1
0.8922	0.7454	0.4489	0.7723	0.6633	0.689	0.2086	0.2387	0	0.8922

## Sheet: Sheet 1 - F3g
F3g
0	0.0357	0.1485	0.2815	0.2852	0.2909	0.482	0.4925	0.4869	0
0.0357	0	0.1211	0.2674	0.2644	0.2669	0.464	0.4701	0.4634	0.0357
0.1485	0.1211	0	0.2535	0.2503	0.2526	0.3602	0.3563	0.3659	0.1485
0.2815	0.2674	0.2535	0	0.0315	0.0453	0.2138	0.214	0.2221	0.2815
0.2852	0.2644	0.2503	0.0315	0	0.0163	0.2119	0.2087	0.218	0.2852
0.2909	0.2669	0.2526	0.0453	0.0163	0	0.2105	0.2054	0.2155	0.2909
0.482	0.464	0.3602	0.2138	0.2119	0.2105	0	0.0259	0.0525	0.482
0.4925	0.4701	0.3563	0.214	0.2087	0.2054	0.0259	0	0.0307	0.4925
0.4869	0.4634	0.3659	0.2221	0.218	0.2155	0.0525	0.0307	0	0.4869

## Sheet: Sheet 4 - F3h
F3h
Correct	Incorrect
0.5305	0.3141
0.2208	0.1673
0.2516	0.3077
0.4313	0.1204
0.4563	0.2256
0.3094	0.4435
0.4965	0.2189
0.7519	0.2203
0.7044	0.3222
0.6844	0.3512
0.8436	0.3016
