# Supplementary material for: Neuronal activation sequences in lateral prefrontal cortex encode visuospatial working memory during virtual navigation
Source: Nat Commun. 2024 May 25;15:4471. doi: 10.1038/s41467-024-48664-9 (PMC11127969; doi:10.1038/s41467-024-48664-9)
Supplement: Supplementary file 6 — Source Data [file 41467_2024_48664_MOESM6_ESM.zip › SourceData/F2.xlsx]

## Sheet: Sheet 1 - F2b
F2b
X	Y
3	28.5
3	29.5
3	NaN
5	0.5
5	1.5
5	NaN
6	39.5
6	40.5
6	NaN
7	16.5
7	17.5
7	NaN
7	60.5
7	61.5
7	NaN
10	0.5
10	1.5
10	NaN
12	32.5
12	33.5
12	NaN
12	79.5
12	80.5
12	NaN
14	62.5
14	63.5
14	NaN
18	3.5
18	4.5
18	NaN
18	33.5
18	34.5
18	NaN
18	57.5
18	58.5
18	NaN
19	52.5
19	53.5
19	NaN
21	0.5
21	1.5
21	NaN
21	46.5
21	47.5
21	NaN
23	41.5
23	42.5
23	NaN
27	0.5
27	1.5
27	NaN
32	4.5
32	5.5
32	NaN
32	62.5
32	63.5
32	NaN
33	21.5
33	22.5
33	NaN
34	25.5
34	26.5
34	NaN
37	15.5
37	16.5
37	NaN
37	71.5
37	72.5
37	NaN
38	22.5
38	23.5
38	NaN
41	28.5
41	29.5
41	NaN
44	71.5
44	72.5
44	NaN
47	0.5
47	1.5
47	NaN
49	43.5
49	44.5
49	NaN
49	61.5
49	62.5
49	NaN
53	0.5
53	1.5
53	NaN
53	7.5
53	8.5
53	NaN
53	42.5
53	43.5
53	NaN
59	28.5
59	29.5
59	NaN
60	54.5
60	55.5
60	NaN
61	25.5
61	26.5
61	NaN
62	73.5
62	74.5
62	NaN
64	0.5
64	1.5
64	NaN
71	0.5
71	1.5
71	NaN
71	61.5
71	62.5
71	NaN
74	21.5
74	22.5
74	NaN
75	1.5
75	2.5
75	NaN
75	10.5
75	11.5
75	NaN
81	20.5
81	21.5
81	NaN
82	68.5
82	69.5
82	NaN
87	27.5
87	28.5
87	NaN
89	0.5
89	1.5
89	NaN
95	2.5
95	3.5
95	NaN
95	67.5
95	68.5
95	NaN
103	3.5
103	4.5
103	NaN
103	61.5
103	62.5
103	NaN
104	55.5
104	56.5
104	NaN
114	71.5
114	72.5
114	NaN
115	46.5
115	47.5
115	NaN
117	34.5
117	35.5
117	NaN
117	52.5
117	53.5
117	NaN
120	61.5
120	62.5
120	NaN
121	53.5
121	54.5
121	NaN
122	33.5
122	34.5
122	NaN
123	7.5
123	8.5
123	NaN
135	11.5
135	12.5
135	NaN
138	68.5
138	69.5
138	NaN
147	0.5
147	1.5
147	NaN
148	37.5
148	38.5
148	NaN
153	61.5
153	62.5
153	NaN
154	1.5
154	2.5
154	NaN
157	0.5
157	1.5
157	NaN
158	6.5
158	7.5
158	NaN
159	79.5
159	80.5
159	NaN
160	7.5
160	8.5
160	NaN
161	0.5
161	1.5
161	NaN
166	61.5
166	62.5
166	NaN
169	6.5
169	7.5
169	NaN
171	6.5
171	7.5
171	NaN
171	55.5
171	56.5
171	NaN
174	2.5
174	3.5
174	NaN
175	56.5
175	57.5
175	NaN
178	80.5
178	81.5
178	NaN
182	25.5
182	26.5
182	NaN
187	68.5
187	69.5
187	NaN
192	36.5
192	37.5
192	NaN
203	20.5
203	21.5
203	NaN
205	9.5
205	10.5
205	NaN
205	59.5
205	60.5
205	NaN
207	34.5
207	35.5
207	NaN
209	45.5
209	46.5
209	NaN
209	71.5
209	72.5
209	NaN
210	0.5
210	1.5
210	NaN
211	4.5
211	5.5
211	NaN
211	58.5
211	59.5
211	NaN
212	16.5
212	17.5
212	NaN
216	28.5
216	29.5
216	NaN
216	43.5
216	44.5
216	NaN
218	62.5
218	63.5
218	NaN
218	71.5
218	72.5
218	NaN
219	61.5
219	62.5
219	NaN
220	8.5
220	9.5
220	NaN
220	37.5
220	38.5
220	NaN
227	0.5
227	1.5
227	NaN
234	21.5
234	22.5
234	NaN
236	82.5
236	83.5
236	NaN
237	37.5
237	38.5
237	NaN
239	35.5
239	36.5
239	NaN
239	61.5
239	62.5
239	NaN
241	61.5
241	62.5
241	NaN
244	0.5
244	1.5
244	NaN
246	11.5
246	12.5
246	NaN
247	42.5
247	43.5
247	NaN
247	71.5
247	72.5
247	NaN
248	38.5
248	39.5
248	NaN
251	31.5
251	32.5
251	NaN
263	55.5
263	56.5
263	NaN
263	68.5
263	69.5
263	NaN
264	0.5
264	1.5
264	NaN
264	67.5
264	68.5
264	NaN
267	3.5
267	4.5
267	NaN
269	75.5
269	76.5
269	NaN
270	46.5
270	47.5
270	NaN
277	71.5
277	72.5
277	NaN
284	2.5
284	3.5
284	NaN
288	43.5
288	44.5
288	NaN
290	27.5
290	28.5
290	NaN
290	54.5
290	55.5
290	NaN
292	81.5
292	82.5
292	NaN
293	60.5
293	61.5
293	NaN
294	61.5
294	62.5
294	NaN
299	0.5
299	1.5
299	NaN
301	76.5
301	77.5
301	NaN
303	54.5
303	55.5
303	NaN
304	55.5
304	56.5
304	NaN
310	27.5
310	28.5
310	NaN
311	25.5
311	26.5
311	NaN
312	34.5
312	35.5
312	NaN
312	51.5
312	52.5
312	NaN
314	31.5
314	32.5
314	NaN
318	52.5
318	53.5
318	NaN
319	69.5
319	70.5
319	NaN
325	5.5
325	6.5
325	NaN
330	72.5
330	73.5
330	NaN
338	13.5
338	14.5
338	NaN
338	50.5
338	51.5
338	NaN
340	36.5
340	37.5
340	NaN
342	61.5
342	62.5
342	NaN
348	1.5
348	2.5
348	NaN
348	67.5
348	68.5
348	NaN
349	5.5
349	6.5
349	NaN
349	21.5
349	22.5
349	NaN
356	0.5
356	1.5
356	NaN
358	35.5
358	36.5
358	NaN
359	6.5
359	7.5
359	NaN
362	61.5
362	62.5
362	NaN
373	25.5
373	26.5
373	NaN
375	67.5
375	68.5
375	NaN
377	33.5
377	34.5
377	NaN
380	61.5
380	62.5
380	NaN
381	28.5
381	29.5
381	NaN
381	33.5
381	34.5
381	NaN
381	55.5
381	56.5
381	NaN
381	81.5
381	82.5
381	NaN
385	10.5
385	11.5
385	NaN
387	0.5
387	1.5
387	NaN
388	35.5
388	36.5
388	NaN
389	3.5
389	4.5
389	NaN
389	16.5
389	17.5
389	NaN
389	81.5
389	82.5
389	NaN
390	1.5
390	2.5
390	NaN
395	55.5
395	56.5
395	NaN
396	11.5
396	12.5
396	NaN
396	33.5
396	34.5
396	NaN
413	58.5
413	59.5
413	NaN
418	2.5
418	3.5
418	NaN
419	25.5
419	26.5
419	NaN
421	15.5
421	16.5
421	NaN
421	22.5
421	23.5
421	NaN
423	7.5
423	8.5
423	NaN
423	31.5
423	32.5
423	NaN
428	68.5
428	69.5
428	NaN
434	60.5
434	61.5
434	NaN
437	27.5
437	28.5
437	NaN
438	39.5
438	40.5
438	NaN
438	82.5
438	83.5
438	NaN
440	61.5
440	62.5
440	NaN
442	38.5
442	39.5
442	NaN
443	74.5
443	75.5
443	NaN
446	29.5
446	30.5
446	NaN
449	55.5
449	56.5
449	NaN
449	59.5
449	60.5
449	NaN
450	62.5
450	63.5
450	NaN
455	2.5
455	3.5
455	NaN
457	68.5
457	69.5
457	NaN
466	12.5
466	13.5
466	NaN
467	6.5
467	7.5
467	NaN
468	49.5
468	50.5
468	NaN
469	25.5
469	26.5
469	NaN
472	10.5
472	11.5
472	NaN
475	58.5
475	59.5
475	NaN
477	33.5
477	34.5
477	NaN
483	11.5
483	12.5
483	NaN
486	5.5
486	6.5
486	NaN
486	7.5
486	8.5
486	NaN
489	52.5
489	53.5
489	NaN
491	61.5
491	62.5
491	NaN
495	37.5
495	38.5
495	NaN
495	76.5
495	77.5
495	NaN
496	0.5
496	1.5
496	NaN
498	20.5
498	21.5
498	NaN
499	48.5
499	49.5
499	NaN
502	0.5
502	1.5
502	NaN
503	22.5
503	23.5
503	NaN
505	5.5
505	6.5
505	NaN
507	48.5
507	49.5
507	NaN
508	61.5
508	62.5
508	NaN
509	53.5
509	54.5
509	NaN
509	58.5
509	59.5
509	NaN
512	68.5
512	69.5
512	NaN
513	76.5
513	77.5
513	NaN
515	33.5
515	34.5
515	NaN
518	0.5
518	1.5
518	NaN
518	15.5
518	16.5
518	NaN
518	27.5
518	28.5
518	NaN
521	25.5
521	26.5
521	NaN
526	33.5
526	34.5
526	NaN
529	3.5
529	4.5
529	NaN
529	27.5
529	28.5
529	NaN
531	19.5
531	20.5
531	NaN
531	61.5
531	62.5
531	NaN
535	0.5
535	1.5
535	NaN
536	3.5
536	4.5
536	NaN
540	33.5
540	34.5
540	NaN
540	73.5
540	74.5
540	NaN
542	25.5
542	26.5
542	NaN
542	82.5
542	83.5
542	NaN
550	49.5
550	50.5
550	NaN
550	82.5
550	83.5
550	NaN
553	47.5
553	48.5
553	NaN
554	81.5
554	82.5
554	NaN
556	38.5
556	39.5
556	NaN
565	0.5
565	1.5
565	NaN
565	58.5
565	59.5
565	NaN
567	3.5
567	4.5
567	NaN
567	52.5
567	53.5
567	NaN
575	6.5
575	7.5
575	NaN
579	35.5
579	36.5
579	NaN
581	61.5
581	62.5
581	NaN
584	3.5
584	4.5
584	NaN
584	22.5
584	23.5
584	NaN
585	0.5
585	1.5
585	NaN
593	41.5
593	42.5
593	NaN
595	53.5
595	54.5
595	NaN
596	61.5
596	62.5
596	NaN
597	25.5
597	26.5
597	NaN
605	67.5
605	68.5
605	NaN
608	66.5
608	67.5
608	NaN
613	5.5
613	6.5
613	NaN
613	28.5
613	29.5
613	NaN
613	65.5
613	66.5
613	NaN
616	0.5
616	1.5
616	NaN
616	61.5
616	62.5
616	NaN
617	47.5
617	48.5
617	NaN
623	25.5
623	26.5
623	NaN
624	61.5
624	62.5
624	NaN
629	61.5
629	62.5
629	NaN
630	37.5
630	38.5
630	NaN
632	81.5
632	82.5
632	NaN
633	0.5
633	1.5
633	NaN
637	4.5
637	5.5
637	NaN
637	31.5
637	32.5
637	NaN
637	52.5
637	53.5
637	NaN
637	58.5
637	59.5
637	NaN
639	62.5
639	63.5
639	NaN
641	3.5
641	4.5
641	NaN
643	68.5
643	69.5
643	NaN
644	66.5
644	67.5
644	NaN
646	10.5
646	11.5
646	NaN
650	22.5
650	23.5
650	NaN
655	73.5
655	74.5
655	NaN
658	39.5
658	40.5
658	NaN
658	55.5
658	56.5
658	NaN
664	4.5
664	5.5
664	NaN
665	28.5
665	29.5
665	NaN
669	76.5
669	77.5
669	NaN
672	25.5
672	26.5
672	NaN
673	4.5
673	5.5
673	NaN
673	7.5
673	8.5
673	NaN
673	53.5
673	54.5
673	NaN
679	61.5
679	62.5
679	NaN
682	61.5
682	62.5
682	NaN
683	51.5
683	52.5
683	NaN
694	25.5
694	26.5
694	NaN
694	39.5
694	40.5
694	NaN
700	71.5
700	72.5
700	NaN
703	73.5
703	74.5
703	NaN
708	52.5
708	53.5
708	NaN
710	0.5
710	1.5
710	NaN
713	4.5
713	5.5
713	NaN
715	0.5
715	1.5
715	NaN
716	14.5
716	15.5
716	NaN
716	49.5
716	50.5
716	NaN
718	55.5
718	56.5
718	NaN
721	25.5
721	26.5
721	NaN
722	29.5
722	30.5
722	NaN
723	58.5
723	59.5
723	NaN
732	40.5
732	41.5
732	NaN
735	1.5
735	2.5
735	NaN
735	61.5
735	62.5
735	NaN
737	54.5
737	55.5
737	NaN
742	42.5
742	43.5
742	NaN
744	60.5
744	61.5
744	NaN
752	3.5
752	4.5
752	NaN
756	67.5
756	68.5
756	NaN
757	61.5
757	62.5
757	NaN
759	61.5
759	62.5
759	NaN
760	0.5
760	1.5
760	NaN
760	47.5
760	48.5
760	NaN
765	83.5
765	84.5
765	NaN
768	14.5
768	15.5
768	NaN
770	83.5
770	84.5
770	NaN
771	52.5
771	53.5
771	NaN
773	50.5
773	51.5
773	NaN
776	10.5
776	11.5
776	NaN
776	61.5
776	62.5
776	NaN
777	46.5
777	47.5
777	NaN
781	40.5
781	41.5
781	NaN
781	68.5
781	69.5
781	NaN
785	39.5
785	40.5
785	NaN
786	71.5
786	72.5
786	NaN
791	1.5
791	2.5
791	NaN
791	61.5
791	62.5
791	NaN
793	61.5
793	62.5
793	NaN
795	71.5
795	72.5
795	NaN
798	25.5
798	26.5
798	NaN
800	0.5
800	1.5
800	NaN
806	27.5
806	28.5
806	NaN
806	37.5
806	38.5
806	NaN
808	31.5
808	32.5
808	NaN
809	5.5
809	6.5
809	NaN
809	25.5
809	26.5
809	NaN
810	57.5
810	58.5
810	NaN
811	6.5
811	7.5
811	NaN
813	52.5
813	53.5
813	NaN
817	61.5
817	62.5
817	NaN
824	10.5
824	11.5
824	NaN
828	61.5
828	62.5
828	NaN
833	25.5
833	26.5
833	NaN
834	10.5
834	11.5
834	NaN
840	69.5
840	70.5
840	NaN
842	0.5
842	1.5
842	NaN
844	61.5
844	62.5
844	NaN
845	25.5
845	26.5
845	NaN
846	0.5
846	1.5
846	NaN
847	32.5
847	33.5
847	NaN
850	27.5
850	28.5
850	NaN
850	57.5
850	58.5
850	NaN
850	60.5
850	61.5
850	NaN
859	25.5
859	26.5
859	NaN
865	0.5
865	1.5
865	NaN
866	61.5
866	62.5
866	NaN
868	23.5
868	24.5
868	NaN
870	65.5
870	66.5
870	NaN
871	40.5
871	41.5
871	NaN
871	76.5
871	77.5
871	NaN
874	62.5
874	63.5
874	NaN
874	68.5
874	69.5
874	NaN
875	37.5
875	38.5
875	NaN
880	61.5
880	62.5
880	NaN
884	42.5
884	43.5
884	NaN
887	68.5
887	69.5
887	NaN
888	50.5
888	51.5
888	NaN
894	0.5
894	1.5
894	NaN
904	60.5
904	61.5
904	NaN
905	42.5
905	43.5
905	NaN
905	64.5
905	65.5
905	NaN
906	61.5
906	62.5
906	NaN
909	68.5
909	69.5
909	NaN
913	39.5
913	40.5
913	NaN
913	57.5
913	58.5
913	NaN
915	29.5
915	30.5
915	NaN
916	41.5
916	42.5
916	NaN
921	0.5
921	1.5
921	NaN
933	2.5
933	3.5
933	NaN
934	58.5
934	59.5
934	NaN
941	6.5
941	7.5
941	NaN
949	58.5
949	59.5
949	NaN
949	81.5
949	82.5
949	NaN
952	25.5
952	26.5
952	NaN
953	0.5
953	1.5
953	NaN
958	61.5
958	62.5
958	NaN
959	60.5
959	61.5
959	NaN
961	63.5
961	64.5
961	NaN
962	61.5
962	62.5
962	NaN
963	10.5
963	11.5
963	NaN
963	27.5
963	28.5
963	NaN
966	21.5
966	22.5
966	NaN
966	52.5
966	53.5
966	NaN
969	68.5
969	69.5
969	NaN
970	61.5
970	62.5
970	NaN
973	28.5
973	29.5
973	NaN
974	25.5
974	26.5
974	NaN
974	40.5
974	41.5
974	NaN
979	42.5
979	43.5
979	NaN
980	40.5
980	41.5
980	NaN
982	33.5
982	34.5
982	NaN
985	19.5
985	20.5
985	NaN
991	55.5
991	56.5
991	NaN
992	83.5
992	84.5
992	NaN
997	5.5
997	6.5
997	NaN
1001	62.5
1001	63.5
1001	NaN
1003	0.5
1003	1.5
1003	NaN
1003	6.5
1003	7.5
1003	NaN
1011	5.5
1011	6.5
1011	NaN
1013	6.5
1013	7.5
1013	NaN
1013	37.5
1013	38.5
1013	NaN
1021	76.5
1021	77.5
1021	NaN
1027	39.5
1027	40.5
1027	NaN
1027	73.5
1027	74.5
1027	NaN
1028	32.5
1028	33.5
1028	NaN
1030	5.5
1030	6.5
1030	NaN
1030	10.5
1030	11.5
1030	NaN
1036	6.5
1036	7.5
1036	NaN
1037	58.5
1037	59.5
1037	NaN
1039	50.5
1039	51.5
1039	NaN
1041	46.5
1041	47.5
1041	NaN
1041	59.5
1041	60.5
1041	NaN
1042	31.5
1042	32.5
1042	NaN
1045	58.5
1045	59.5
1045	NaN
1046	9.5
1046	10.5
1046	NaN
1046	27.5
1046	28.5
1046	NaN
1049	3.5
1049	4.5
1049	NaN
1049	6.5
1049	7.5
1049	NaN
1049	52.5
1049	53.5
1049	NaN
1056	60.5
1056	61.5
1056	NaN
1056	83.5
1056	84.5
1056	NaN
1057	5.5
1057	6.5
1057	NaN
1061	6.5
1061	7.5
1061	NaN
1062	28.5
1062	29.5
1062	NaN
1065	46.5
1065	47.5
1065	NaN
1066	68.5
1066	69.5
1066	NaN
1066	75.5
1066	76.5
1066	NaN
1070	6.5
1070	7.5
1070	NaN
1070	8.5
1070	9.5
1070	NaN
1071	61.5
1071	62.5
1071	NaN
1078	25.5
1078	26.5
1078	NaN
1079	7.5
1079	8.5
1079	NaN
1079	27.5
1079	28.5
1079	NaN
1086	28.5
1086	29.5
1086	NaN
1094	11.5
1094	12.5
1094	NaN
1094	20.5
1094	21.5
1094	NaN
1095	61.5
1095	62.5
1095	NaN
1095	65.5
1095	66.5
1095	NaN
1097	39.5
1097	40.5
1097	NaN
1097	61.5
1097	62.5
1097	NaN
1098	75.5
1098	76.5
1098	NaN
1106	10.5
1106	11.5
1106	NaN
1106	19.5
1106	20.5
1106	NaN
1121	25.5
1121	26.5
1121	NaN
1124	82.5
1124	83.5
1124	NaN
1126	7.5
1126	8.5
1126	NaN
1126	58.5
1126	59.5
1126	NaN
1131	68.5
1131	69.5
1131	NaN
1132	15.5
1132	16.5
1132	NaN
1133	31.5
1133	32.5
1133	NaN
1134	47.5
1134	48.5
1134	NaN
1144	7.5
1144	8.5
1144	NaN
1151	39.5
1151	40.5
1151	NaN
1151	71.5
1151	72.5
1151	NaN
1153	11.5
1153	12.5
1153	NaN
1156	32.5
1156	33.5
1156	NaN
1160	0.5
1160	1.5
1160	NaN
1163	43.5
1163	44.5
1163	NaN
1165	51.5
1165	52.5
1165	NaN
1166	23.5
1166	24.5
1166	NaN
1168	43.5
1168	44.5
1168	NaN
1173	37.5
1173	38.5
1173	NaN
1173	52.5
1173	53.5
1173	NaN
1182	26.5
1182	27.5
1182	NaN
1187	7.5
1187	8.5
1187	NaN
1187	13.5
1187	14.5
1187	NaN
1187	29.5
1187	30.5
1187	NaN
1188	39.5
1188	40.5
1188	NaN
1189	40.5
1189	41.5
1189	NaN
1189	83.5
1189	84.5
1189	NaN
1191	38.5
1191	39.5
1191	NaN
1199	10.5
1199	11.5
1199	NaN
1200	52.5
1200	53.5
1200	NaN
1201	7.5
1201	8.5
1201	NaN
1202	20.5
1202	21.5
1202	NaN
1204	68.5
1204	69.5
1204	NaN
1207	13.5
1207	14.5
1207	NaN
1210	27.5
1210	28.5
1210	NaN
1218	69.5
1218	70.5
1218	NaN
1220	0.5
1220	1.5
1220	NaN
1224	76.5
1224	77.5
1224	NaN
1226	0.5
1226	1.5
1226	NaN
1227	68.5
1227	69.5
1227	NaN
1230	58.5
1230	59.5
1230	NaN
1232	25.5
1232	26.5
1232	NaN
1234	80.5
1234	81.5
1234	NaN
1237	22.5
1237	23.5
1237	NaN
1238	58.5
1238	59.5
1238	NaN
1239	19.5
1239	20.5
1239	NaN
1243	37.5
1243	38.5
1243	NaN
1243	75.5
1243	76.5
1243	NaN
1245	31.5
1245	32.5
1245	NaN
1248	11.5
1248	12.5
1248	NaN
1250	56.5
1250	57.5
1250	NaN
1251	8.5
1251	9.5
1251	NaN
1254	40.5
1254	41.5
1254	NaN
1257	39.5
1257	40.5
1257	NaN
1267	64.5
1267	66.5
1267	NaN
1268	50.5
1268	51.5
1268	NaN
1270	82.5
1270	83.5
1270	NaN
1272	76.5
1272	77.5
1272	NaN
1272	79.5
1272	80.5
1272	NaN
1278	61.5
1278	62.5
1278	NaN
1279	32.5
1279	33.5
1279	NaN
1280	26.5
1280	27.5
1280	NaN
1280	47.5
1280	48.5
1280	NaN
1283	27.5
1283	28.5
1283	NaN
1283	54.5
1283	55.5
1283	NaN
1285	54.5
1285	55.5
1285	NaN
1291	9.5
1291	10.5
1291	NaN
1295	39.5
1295	40.5
1295	NaN
1297	11.5
1297	12.5
1297	NaN
1298	29.5
1298	30.5
1298	NaN
1300	25.5
1300	26.5
1300	NaN
1303	0.5
1303	1.5
1303	NaN
1306	15.5
1306	16.5
1306	NaN
1308	9.5
1308	10.5
1308	NaN
1310	8.5
1310	9.5
1310	NaN
1310	57.5
1310	58.5
1310	NaN
1310	68.5
1310	69.5
1310	NaN
1314	22.5
1314	23.5
1314	NaN
1318	76.5
1318	77.5
1318	NaN
1320	58.5
1320	59.5
1320	NaN
1322	13.5
1322	14.5
1322	NaN
1325	37.5
1325	38.5
1325	NaN
1332	16.5
1332	17.5
1332	NaN
1333	60.5
1333	61.5
1333	NaN
1346	28.5
1346	29.5
1346	NaN
1347	25.5
1347	26.5
1347	NaN
1349	75.5
1349	76.5
1349	NaN
1350	48.5
1350	49.5
1350	NaN
1356	33.5
1356	34.5
1356	NaN
1365	61.5
1365	62.5
1365	NaN
1366	13.5
1366	14.5
1366	NaN
1366	29.5
1366	30.5
1366	NaN
1367	10.5
1367	11.5
1367	NaN
1367	45.5
1367	46.5
1367	NaN
1368	40.5
1368	41.5
1368	NaN
1369	45.5
1369	46.5
1369	NaN
1371	72.5
1371	73.5
1371	NaN
1372	64.5
1372	65.5
1372	NaN
1375	61.5
1375	62.5
1375	NaN
1376	57.5
1376	58.5
1376	NaN
1379	43.5
1379	44.5
1379	NaN
1387	29.5
1387	30.5
1387	NaN
1388	20.5
1388	21.5
1388	NaN
1389	43.5
1389	44.5
1389	NaN
1391	69.5
1391	70.5
1391	NaN
1395	27.5
1395	28.5
1395	NaN
1403	45.5
1403	46.5
1403	NaN
1405	76.5
1405	77.5
1405	NaN
1415	13.5
1415	14.5
1415	NaN
1416	64.5
1416	65.5
1416	NaN
1424	28.5
1424	29.5
1424	NaN
1424	56.5
1424	57.5
1424	NaN
1428	10.5
1428	11.5
1428	NaN
1429	50.5
1429	51.5
1429	NaN
1433	61.5
1433	62.5
1433	NaN
1435	0.5
1435	1.5
1435	NaN
1435	52.5
1435	53.5
1435	NaN
1441	0.5
1441	1.5
1441	NaN
1441	60.5
1441	61.5
1441	NaN
1444	30.5
1444	31.5
1444	NaN
1447	11.5
1447	12.5
1447	NaN
1448	75.5
1448	76.5
1448	NaN
1450	22.5
1450	23.5
1450	NaN
1453	58.5
1453	59.5
1453	NaN
1457	14.5
1457	15.5
1457	NaN
1468	13.5
1468	14.5
1468	NaN
1469	25.5
1469	26.5
1469	NaN
1470	55.5
1470	56.5
1470	NaN
1470	68.5
1470	69.5
1470	NaN
1474	25.5
1474	26.5
1474	NaN
1480	38.5
1480	39.5
1480	NaN
1480	76.5
1480	77.5
1480	NaN
1484	37.5
1484	38.5
1484	NaN
1485	10.5
1485	11.5
1485	NaN
1486	22.5
1486	24.5
1486	NaN
1487	0.5
1487	1.5
1487	NaN
1489	61.5
1489	62.5
1489	NaN
1490	52.5
1490	53.5
1490	NaN
1490	82.5
1490	83.5
1490	NaN
1491	61.5
1491	62.5
1491	NaN
1491	73.5
1491	74.5
1491	NaN
1493	61.5
1493	62.5
1493	NaN
1496	52.5
1496	53.5
1496	NaN
1502	13.5
1502	14.5
1502	NaN
1503	11.5
1503	12.5
1503	NaN
1506	33.5
1506	34.5
1506	NaN
1508	7.5
1508	8.5
1508	NaN
1512	22.5
1512	23.5
1512	NaN
1516	58.5
1516	59.5
1516	NaN
1525	11.5
1525	12.5
1525	NaN
1527	27.5
1527	28.5
1527	NaN
1535	25.5
1535	26.5
1535	NaN
1536	33.5
1536	34.5
1536	NaN
1538	7.5
1538	8.5
1538	NaN
1539	67.5
1539	68.5
1539	NaN
1541	6.5
1541	7.5
1541	NaN
1542	33.5
1542	34.5
1542	NaN
1545	30.5
1545	31.5
1545	NaN
1546	42.5
1546	43.5
1546	NaN
1560	45.5
1560	46.5
1560	NaN
1561	52.5
1561	53.5
1561	NaN
1564	25.5
1564	26.5
1564	NaN
1569	39.5
1569	40.5
1569	NaN
1571	10.5
1571	11.5
1571	NaN
1575	13.5
1575	14.5
1575	NaN
1577	2.5
1577	3.5
1577	NaN
1577	73.5
1577	74.5
1577	NaN
1587	50.5
1587	51.5
1587	NaN
1589	61.5
1589	62.5
1589	NaN
1590	7.5
1590	8.5
1590	NaN
1592	65.5
1592	66.5
1592	NaN
1598	68.5
1598	69.5
1598	NaN
1600	12.5
1600	13.5
1600	NaN
1602	25.5
1602	26.5
1602	NaN
1603	20.5
1603	21.5
1603	NaN
1609	10.5
1609	11.5
1609	NaN
1611	11.5
1611	12.5
1611	NaN
1613	0.5
1613	1.5
1613	NaN
1617	52.5
1617	53.5
1617	NaN
1618	27.5
1618	28.5
1618	NaN
1620	27.5
1620	28.5
1620	NaN
1620	81.5
1620	82.5
1620	NaN
1623	50.5
1623	51.5
1623	NaN
1624	45.5
1624	46.5
1624	NaN
1626	73.5
1626	74.5
1626	NaN
1636	76.5
1636	77.5
1636	NaN
1644	11.5
1644	12.5
1644	NaN
1644	45.5
1644	46.5
1644	NaN
1650	13.5
1650	14.5
1650	NaN
1652	58.5
1652	59.5
1652	NaN
1653	25.5
1653	26.5
1653	NaN
1658	64.5
1658	65.5
1658	NaN
1659	7.5
1659	8.5
1659	NaN
1660	82.5
1660	83.5
1660	NaN
1661	61.5
1661	62.5
1661	NaN
1663	61.5
1663	62.5
1663	NaN
1664	75.5
1664	76.5
1664	NaN
1669	20.5
1669	21.5
1669	NaN
1674	0.5
1674	1.5
1674	NaN
1674	58.5
1674	59.5
1674	NaN
1683	54.5
1683	55.5
1683	NaN
1684	3.5
1684	4.5
1684	NaN
1688	0.5
1688	1.5
1688	NaN
1692	2.5
1692	3.5
1692	NaN
1694	29.5
1694	30.5
1694	NaN
1696	10.5
1696	11.5
1696	NaN
1697	13.5
1697	14.5
1697	NaN
1698	58.5
1698	59.5
1698	NaN
1699	31.5
1699	32.5
1699	NaN
1706	52.5
1706	53.5
1706	NaN
1709	63.5
1709	64.5
1709	NaN
1715	36.5
1715	37.5
1715	NaN
1716	76.5
1716	77.5
1716	NaN
[truncated: 7,308 more rows]

## Sheet: Sheet 2 - F2c
F2c
X	Y
3	13.5
3	14.5
3	NaN
19	3.5
19	4.5
19	NaN
34	4.5
34	5.5
34	NaN
37	21.5
37	22.5
37	NaN
42	16.5
42	17.5
42	NaN
56	19.5
56	20.5
56	NaN
60	20.5
60	21.5
60	NaN
64	5.5
64	6.5
64	NaN
104	2.5
104	3.5
104	NaN
107	5.5
107	6.5
107	NaN
114	9.5
114	10.5
114	NaN
133	19.5
133	20.5
133	NaN
189	3.5
189	4.5
189	NaN
228	3.5
228	4.5
228	NaN
236	7.5
236	8.5
236	NaN
253	7.5
253	8.5
253	NaN
255	5.5
255	6.5
255	NaN
259	3.5
259	4.5
259	NaN
281	15.5
281	16.5
281	NaN
290	20.5
290	21.5
290	NaN
303	20.5
303	21.5
303	NaN
324	19.5
324	20.5
324	NaN
339	10.5
339	11.5
339	NaN
349	19.5
349	20.5
349	NaN
371	7.5
371	8.5
371	NaN
375	17.5
375	18.5
375	NaN
389	13.5
389	14.5
389	NaN
397	5.5
397	6.5
397	NaN
399	9.5
399	10.5
399	NaN
405	12.5
405	13.5
405	NaN
409	5.5
409	6.5
409	NaN
424	0.5
424	1.5
424	NaN
430	3.5
430	4.5
430	NaN
470	0.5
470	1.5
470	NaN
470	10.5
470	11.5
470	NaN
472	19.5
472	20.5
472	NaN
473	7.5
473	8.5
473	NaN
492	13.5
492	14.5
492	NaN
493	15.5
493	16.5
493	NaN
500	5.5
500	6.5
500	NaN
515	5.5
515	6.5
515	NaN
538	9.5
538	10.5
538	NaN
558	11.5
558	12.5
558	NaN
560	0.5
560	1.5
560	NaN
569	17.5
569	18.5
569	NaN
585	12.5
585	13.5
585	NaN
607	13.5
607	14.5
607	NaN
611	18.5
611	19.5
611	NaN
640	4.5
640	5.5
640	NaN
659	13.5
659	14.5
659	NaN
687	18.5
687	19.5
687	NaN
724	2.5
724	3.5
724	NaN
724	18.5
724	19.5
724	NaN
735	3.5
735	4.5
735	NaN
737	20.5
737	21.5
737	NaN
741	6.5
741	7.5
741	NaN
745	3.5
745	4.5
745	NaN
754	17.5
754	18.5
754	NaN
769	19.5
769	20.5
769	NaN
781	11.5
781	12.5
781	NaN
863	5.5
863	6.5
863	NaN
945	7.5
945	8.5
945	NaN
948	7.5
948	8.5
948	NaN
983	17.5
983	18.5
983	NaN
1006	4.5
1006	5.5
1006	NaN
1012	4.5
1012	5.5
1012	NaN
1037	7.5
1037	8.5
1037	NaN
1042	10.5
1042	11.5
1042	NaN
1049	7.5
1049	8.5
1049	NaN
1051	17.5
1051	18.5
1051	NaN
1052	11.5
1052	12.5
1052	NaN
1074	6.5
1074	7.5
1074	NaN
1086	7.5
1086	8.5
1086	NaN
1121	18.5
1121	19.5
1121	NaN
1129	15.5
1129	16.5
1129	NaN
1131	7.5
1131	8.5
1131	NaN
1178	7.5
1178	8.5
1178	NaN
1206	19.5
1206	20.5
1206	NaN
1208	3.5
1208	4.5
1208	NaN
1221	11.5
1221	12.5
1221	NaN
1245	7.5
1245	8.5
1245	NaN
1250	6.5
1250	7.5
1250	NaN
1283	20.5
1283	21.5
1283	NaN
1285	20.5
1285	21.5
1285	NaN
1311	13.5
1311	14.5
1311	NaN
1320	6.5
1320	7.5
1320	NaN
1339	7.5
1339	8.5
1339	NaN
1352	6.5
1352	7.5
1352	NaN
1372	2.5
1372	3.5
1372	NaN
1383	3.5
1383	4.5
1383	NaN
1404	1.5
1404	2.5
1404	NaN
1428	6.5
1428	7.5
1428	NaN
1461	5.5
1461	6.5
1461	NaN
1494	3.5
1494	4.5
1494	NaN
1574	7.5
1574	8.5
1574	NaN
1602	6.5
1602	7.5
1602	NaN
1616	18.5
1616	19.5
1616	NaN
1668	8.5
1668	9.5
1668	NaN
1681	13.5
1681	14.5
1681	NaN
1683	20.5
1683	21.5
1683	NaN
1702	1.5
1702	2.5
1702	NaN
1710	21.5
1710	22.5
1710	NaN
1717	18.5
1717	19.5
1717	NaN
1718	8.5
1718	9.5
1718	NaN
1734	8.5
1734	9.5
1734	NaN
1796	17.5
1796	18.5
1796	NaN
1804	6.5
1804	7.5
1804	NaN
1817	21.5
1817	22.5
1817	NaN
1827	10.5
1827	11.5
1827	NaN
1890	0.5
1890	1.5
1890	NaN
1896	0.5
1896	1.5
1896	NaN
1898	20.5
1898	21.5
1898	NaN
1926	12.5
1926	13.5
1926	NaN
1932	16.5
1932	17.5
1932	NaN
1964	12.5
1964	13.5
1964	NaN
1973	0.5
1973	1.5
1973	NaN
1985	2.5
1985	3.5
1985	NaN
1990	14.5
1990	15.5
1990	NaN
1999	11.5
1999	12.5
1999	NaN
2017	13.5
2017	14.5
2017	NaN
2031	13.5
2031	14.5
2031	NaN
2045	13.5
2045	14.5
2045	NaN
2058	11.5
2058	12.5
2058	NaN
2079	1.5
2079	2.5
2079	NaN
2128	1.5
2128	2.5
2128	NaN
2130	9.5
2130	10.5
2130	NaN
2134	10.5
2134	11.5
2134	NaN
2134	20.5
2134	21.5
2134	NaN
2153	1.5
2153	2.5
2153	NaN
2157	4.5
2157	5.5
2157	NaN
2166	19.5
2166	20.5
2166	NaN
2173	12.5
2173	13.5
2173	NaN
2194	10.5
2194	11.5
2194	NaN
2207	0.5
2207	1.5
2207	NaN
2210	16.5
2210	17.5
2210	NaN
2218	18.5
2218	19.5
2218	NaN
2220	10.5
2220	11.5
2220	NaN
2257	7.5
2257	8.5
2257	NaN
2260	19.5
2260	20.5
2260	NaN
2269	3.5
2269	4.5
2269	NaN
2273	9.5
2273	10.5
2273	NaN
2281	18.5
2281	19.5
2281	NaN
2289	7.5
2289	8.5
2289	NaN
2291	12.5
2291	13.5
2291	NaN
2306	7.5
2306	8.5
2306	NaN
2314	19.5
2314	20.5
2314	NaN
2328	15.5
2328	16.5
2328	NaN
2341	1.5
2341	2.5
2341	NaN
2344	12.5
2344	13.5
2344	NaN
2350	1.5
2350	2.5
2350	NaN
2351	0.5
2351	1.5
2351	NaN
2370	7.5
2370	8.5
2370	NaN
2381	19.5
2381	20.5
2381	NaN
2387	7.5
2387	8.5
2387	NaN
2406	17.5
2406	18.5
2406	NaN
2410	3.5
2410	4.5
2410	NaN
2423	20.5
2423	21.5
2423	NaN
2444	13.5
2444	14.5
2444	NaN
2454	14.5
2454	15.5
2454	NaN
2466	15.5
2466	16.5
2466	NaN
2487	1.5
2487	2.5
2487	NaN
2487	10.5
2487	11.5
2487	NaN
2508	2.5
2508	3.5
2508	NaN
2552	21.5
2552	22.5
2552	NaN
2557	4.5
2557	5.5
2557	NaN
2561	1.5
2561	2.5
2561	NaN
2594	10.5
2594	11.5
2594	NaN
2599	3.5
2599	4.5
2599	NaN
2608	3.5
2608	4.5
2608	NaN
2619	4.5
2619	5.5
2619	NaN
2626	10.5
2626	11.5
2626	NaN
2628	0.5
2628	1.5
2628	NaN
2635	14.5
2635	15.5
2635	NaN
2639	8.5
2639	9.5
2639	NaN
2657	19.5
2657	20.5
2657	NaN
2664	21.5
2664	22.5
2664	NaN
2681	18.5
2681	19.5
2681	NaN
2683	15.5
2683	16.5
2683	NaN
2684	18.5
2684	19.5
2684	NaN
2694	14.5
2694	15.5
2694	NaN
2706	8.5
2706	9.5
2706	NaN
2733	6.5
2733	7.5
2733	NaN
2736	1.5
2736	2.5
2736	NaN
2737	18.5
2737	19.5
2737	NaN
2746	4.5
2746	5.5
2746	NaN
2758	14.5
2758	15.5
2758	NaN
2769	6.5
2769	7.5
2769	NaN
2776	11.5
2776	12.5
2776	NaN
2790	3.5
2790	4.5
2790	NaN
2802	0.5
2802	1.5
2802	NaN
2802	10.5
2802	11.5
2802	NaN
2805	20.5
2805	21.5
2805	NaN
2825	17.5
2825	18.5
2825	NaN
2833	3.5
2833	4.5
2833	NaN
2840	7.5
2840	8.5
2840	NaN
2852	17.5
2852	18.5
2852	NaN
2856	1.5
2856	2.5
2856	NaN
2860	15.5
2860	16.5
2860	NaN
2862	0.5
2862	1.5
2862	NaN
2866	17.5
2866	18.5
2866	NaN
2871	15.5
2871	16.5
2871	NaN
2884	16.5
2884	17.5
2884	NaN
2887	17.5
2887	18.5
2887	NaN
2891	2.5
2891	3.5
2891	NaN
2893	11.5
2893	12.5
2893	NaN
2897	17.5
2897	18.5
2897	NaN
2903	0.5
2903	1.5
2903	NaN
2908	18.5
2908	19.5
2908	NaN
2913	17.5
2913	18.5
2913	NaN
2916	19.5
2916	20.5
2916	NaN
2920	1.5
2920	2.5
2920	NaN
2920	6.5
2920	7.5
2920	NaN
2920	11.5
2920	12.5
2920	NaN
2932	9.5
2932	10.5
2932	NaN
2934	15.5
2934	16.5
2934	NaN
2940	17.5
2940	18.5
2940	NaN
2941	7.5
2941	8.5
2941	NaN
2958	10.5
2958	11.5
2958	NaN
2968	2.5
2968	3.5
2968	NaN
2970	5.5
2970	6.5
2970	NaN
2983	3.5
2983	4.5
2983	NaN
2994	6.5
2994	7.5
2994	NaN
2995	19.5
2995	20.5
2995	NaN
2996	10.5
2996	11.5
2996	NaN
2998	1.5
2998	2.5
2998	NaN
3000	0.5
3000	1.5
3000	NaN
3004	8.5
3004	9.5
3004	NaN
3008	8.5
3008	9.5
3008	NaN
3013	17.5
3013	18.5
3013	NaN
3021	7.5
3021	8.5
3021	NaN
3026	2.5
3026	3.5
3026	NaN
3027	1.5
3027	2.5
3027	NaN
3029	15.5
3029	16.5
3029	NaN
3035	2.5
3035	3.5
3035	NaN
3035	17.5
3035	18.5
3035	NaN
3053	17.5
3053	18.5
3053	NaN
3058	17.5
3058	18.5
3058	NaN
3060	11.5
3060	12.5
3060	NaN
3065	11.5
3065	12.5
3065	NaN
3071	11.5
3071	12.5
3071	NaN
3073	2.5
3073	3.5
3073	NaN
3084	15.5
3084	16.5
3084	NaN
3086	12.5
3086	13.5
3086	NaN
3086	20.5
3086	21.5
3086	NaN
3101	12.5
3101	13.5
3101	NaN
3105	6.5
3105	7.5
3105	NaN
3110	4.5
3110	5.5
3110	NaN
3117	10.5
3117	11.5
3117	NaN
3128	15.5
3128	16.5
3128	NaN
3129	12.5
3129	13.5
3129	NaN
3130	11.5
3130	12.5
3130	NaN
3134	2.5
3134	3.5
3134	NaN
3141	10.5
3141	11.5
3141	NaN
3144	8.5
3144	9.5
3144	NaN
3149	14.5
3149	15.5
3149	NaN
3171	12.5
3171	13.5
3171	NaN
3179	5.5
3179	6.5
3179	NaN
3188	6.5
3188	7.5
3188	NaN
3197	10.5
3197	11.5
3197	NaN
3198	7.5
3198	8.5
3198	NaN
3205	20.5
3205	21.5
3205	NaN
3215	14.5
3215	15.5
3215	NaN
3217	15.5
3217	16.5
3217	NaN
3220	8.5
3220	9.5
3220	NaN
3231	12.5
3231	13.5
3231	NaN
3241	1.5
3241	2.5
3241	NaN
3242	11.5
3242	12.5
3242	NaN
3268	13.5
3268	14.5
3268	NaN
3268	17.5
3268	18.5
3268	NaN
3272	6.5
3272	7.5
3272	NaN
3272	8.5
3272	9.5
3272	NaN
3286	9.5
3286	10.5
3286	NaN
3288	3.5
3288	4.5
3288	NaN
3299	16.5
3299	17.5
3299	NaN
3300	1.5
3300	2.5
3300	NaN
3303	3.5
3303	4.5
3303	NaN
3304	12.5
3304	13.5
3304	NaN
3305	4.5
3305	5.5
3305	NaN
3308	17.5
3308	18.5
3308	NaN
3315	0.5
3315	1.5
3315	NaN
3316	8.5
3316	9.5
3316	NaN
3321	17.5
3321	18.5
3321	NaN
3323	1.5
3323	2.5
3323	NaN
3326	15.5
3326	16.5
3326	NaN
3334	15.5
3334	16.5
3334	NaN
3338	16.5
3338	17.5
3338	NaN
3345	4.5
3345	5.5
3345	NaN
3352	14.5
3352	15.5
3352	NaN
3356	3.5
3356	4.5
3356	NaN
3365	15.5
3365	16.5
3365	NaN
3368	3.5
3368	4.5
3368	NaN
3372	6.5
3372	7.5
3372	NaN
3374	1.5
3374	2.5
3374	NaN
3382	2.5
3382	3.5
3382	NaN
3384	3.5
3384	4.5
3384	NaN
3386	1.5
3386	2.5
3386	NaN
3393	11.5
3393	12.5
3393	NaN
3398	12.5
3398	13.5
3398	NaN
3404	8.5
3404	9.5
3404	NaN
3406	10.5
3406	11.5
3406	NaN
3410	15.5
3410	16.5
3410	NaN
3416	12.5
3416	13.5
3416	NaN
3418	17.5
3418	18.5
3418	NaN
3419	19.5
3419	20.5
3419	NaN
3439	1.5
3439	2.5
3439	NaN
3446	4.5
3446	5.5
3446	NaN
3448	4.5
3448	5.5
3448	NaN
3459	1.5
3459	2.5
3459	NaN
3465	11.5
3465	12.5
3465	NaN
3473	11.5
3473	12.5
3473	NaN
3476	12.5
3476	13.5
3476	NaN
3478	12.5
3478	13.5
3478	NaN
3489	13.5
3489	14.5
3489	NaN
3497	17.5
3497	18.5
3497	NaN
3504	7.5
3504	8.5
3504	NaN
3505	8.5
3505	9.5
3505	NaN
3507	21.5
3507	22.5
3507	NaN
3510	16.5
3510	17.5
3510	NaN
3511	14.5
3511	15.5
3511	NaN
3512	19.5
3512	20.5
3512	NaN
3520	6.5
3520	7.5
3520	NaN
3524	7.5
3524	8.5
3524	NaN
3525	15.5
3525	16.5
3525	NaN
3530	1.5
3530	2.5
3530	NaN
3532	21.5
3532	22.5
3532	NaN
3536	11.5
3536	12.5
3536	NaN
3540	17.5
3540	18.5
3540	NaN
3547	3.5
3547	4.5
3547	NaN
3548	12.5
3548	13.5
3548	NaN
3555	2.5
3555	3.5
3555	NaN
3564	14.5
3564	15.5
3564	NaN
3566	18.5
3566	19.5
3566	NaN
3577	9.5
3577	10.5
3577	NaN
3579	5.5
3579	6.5
3579	NaN
3582	2.5
3582	3.5
3582	NaN
3585	3.5
3585	4.5
3585	NaN
3588	10.5
3588	11.5
3588	NaN
3598	13.5
3598	14.5
3598	NaN
3601	15.5
3601	16.5
3601	NaN
3604	12.5
3604	13.5
3604	NaN
3613	12.5
3613	13.5
3613	NaN
3615	5.5
3615	6.5
3615	NaN
3624	1.5
3624	2.5
3624	NaN
3627	7.5
3627	8.5
3627	NaN
3628	10.5
3628	11.5
3628	NaN
3632	7.5
3632	8.5
3632	NaN
3635	8.5
3635	9.5
3635	NaN
3636	3.5
3636	4.5
3636	NaN
3639	5.5
3639	6.5
3639	NaN
3645	19.5
3645	20.5
3645	NaN
3650	10.5
3650	11.5
3650	NaN
3653	0.5
3653	1.5
3653	NaN
3659	1.5
3659	2.5
3659	NaN
3660	16.5
3660	17.5
3660	NaN
3664	16.5
3664	17.5
3664	NaN
3675	2.5
3675	3.5
3675	NaN
3675	4.5
3675	5.5
3675	NaN
3683	15.5
3683	16.5
3683	NaN
3686	7.5
3686	8.5
3686	NaN
3691	0.5
3691	1.5
3691	NaN
3694	8.5
3694	9.5
3694	NaN
3705	10.5
3705	11.5
3705	NaN
3712	2.5
3712	3.5
3712	NaN
3713	13.5
3713	14.5
3713	NaN
3719	16.5
3719	17.5
3719	NaN
3721	0.5
3721	1.5
3721	NaN
3724	3.5
3724	4.5
3724	NaN
3726	11.5
3726	12.5
3726	NaN
3735	7.5
3735	8.5
3735	NaN
3747	5.5
3747	6.5
3747	NaN
3749	10.5
3749	11.5
3749	NaN
3755	1.5
3755	2.5
3755	NaN
3757	6.5
3757	7.5
3757	NaN
3759	14.5
3759	15.5
3759	NaN
3783	15.5
3783	16.5
3783	NaN
3792	14.5
3792	15.5
3792	NaN
3794	4.5
3794	5.5
3794	NaN
3806	1.5
3806	3.5
3806	NaN
3808	10.5
3808	11.5
3808	NaN
3810	3.5
3810	5.5
3810	NaN
3811	18.5
3811	19.5
3811	NaN
3812	8.5
3812	9.5
3812	NaN
3816	15.5
3816	16.5
3816	NaN
3818	14.5
3818	15.5
3818	NaN
3822	10.5
3822	12.5
3822	NaN
3837	1.5
3837	2.5
3837	NaN
3840	14.5
3840	15.5
3840	NaN
3850	4.5
3850	5.5
3850	NaN
3853	1.5
3853	2.5
3853	NaN
3862	0.5
3862	1.5
3862	NaN
3872	16.5
3872	17.5
3872	NaN
3880	13.5
3880	14.5
3880	NaN
3887	5.5
3887	6.5
3887	NaN
3888	15.5
3888	16.5
3888	NaN
3893	16.5
3893	17.5
3893	NaN
3895	15.5
3895	16.5
3895	NaN
3898	10.5
3898	11.5
3898	NaN
3901	7.5
3901	8.5
3901	NaN
3902	12.5
3902	13.5
3902	NaN
3909	8.5
3909	9.5
3909	NaN
3923	8.5
3923	9.5
3923	NaN
3924	5.5
3924	6.5
3924	NaN
3928	2.5
3928	3.5
3928	NaN
3928	10.5
3928	11.5
3928	NaN
3935	1.5
3935	2.5
3935	NaN
3936	14.5
3936	15.5
3936	NaN
3938	3.5
3938	4.5
3938	NaN
3945	4.5
3945	5.5
3945	NaN
3947	15.5
3947	16.5
3947	NaN
3965	8.5
3965	9.5
3965	NaN
3969	1.5
3969	2.5
3969	NaN
3969	12.5
3969	13.5
3969	NaN
3971	0.5
3971	1.5
3971	NaN
3972	7.5
3972	8.5
3972	NaN
3983	21.5
3983	22.5
3983	NaN
3989	8.5
3989	9.5
3989	NaN
3992	5.5
3992	6.5
3992	NaN
3993	15.5
3993	16.5
3993	NaN
3993	18.5
3993	19.5
3993	NaN
3995	13.5
3995	14.5
3995	NaN
3998	11.5
3998	12.5
3998	NaN
4001	14.5
4001	15.5
4001	NaN
4009	2.5
4009	3.5
4009	NaN
4012	21.5
4012	22.5
4012	NaN
4018	13.5
4018	14.5
4018	NaN
4019	4.5
4019	5.5
4019	NaN
4022	0.5
4022	1.5
4022	NaN
4022	11.5
4022	12.5
4022	NaN
4025	10.5
4025	11.5
4025	NaN
4027	19.5
4027	20.5
4027	NaN
4035	7.5
4035	9.5
4035	NaN
4051	12.5
4051	13.5
4051	NaN
4058	5.5
4058	6.5
4058	NaN
4064	7.5
4064	8.5
4064	NaN
4067	18.5
4067	19.5
4067	NaN
4071	10.5
4071	11.5
4071	NaN
4074	15.5
4074	16.5
4074	NaN
4076	16.5
4076	17.5
4076	NaN
4077	19.5
4077	20.5
4077	NaN
4079	18.5
4079	19.5
4079	NaN
4080	13.5
4080	14.5
4080	NaN
4086	3.5
4086	4.5
4086	NaN
4088	19.5
4088	20.5
4088	NaN
4092	21.5
4092	22.5
4092	NaN
4121	8.5
4121	9.5
4121	NaN
4126	19.5
4126	20.5
4126	NaN
4129	16.5
4129	17.5
4129	NaN
4131	13.5
4131	14.5
4131	NaN
4133	4.5
4133	5.5
4133	NaN
4133	19.5
4133	20.5
4133	NaN
4139	15.5
4139	16.5
4139	NaN
4140	9.5
4140	10.5
4140	NaN
4141	20.5
4141	21.5
4141	NaN
4144	13.5
4144	14.5
4144	NaN
4148	11.5
4148	12.5
4148	NaN
4150	1.5
4150	2.5
4150	NaN
4150	12.5
4150	13.5
4150	NaN
4151	6.5
4151	7.5
4151	NaN
4152	3.5
4152	4.5
4152	NaN
4153	6.5
4153	8.5
4153	NaN
4153	9.5
4153	10.5
4153	NaN
4153	13.5
4153	15.5
4153	NaN
4155	15.5
4155	16.5
4155	NaN
4155	18.5
4155	19.5
4155	NaN
4157	17.5
4157	18.5
4157	NaN
4157	19.5
4157	20.5
4157	NaN
4158	6.5
4158	7.5
4158	NaN
4160	21.5
4160	22.5
4160	NaN
4164	10.5
4164	11.5
4164	NaN
4164	15.5
4164	16.5
4164	NaN
4164	17.5
4164	18.5
4164	NaN
4166	7.5
4166	8.5
4166	NaN
4168	13.5
4168	15.5
4168	NaN
4168	19.5
4168	20.5
4168	NaN
4169	12.5
4169	13.5
4169	NaN
4169	16.5
4169	17.5
4169	NaN
4170	1.5
4170	2.5
4170	NaN
4173	20.5
4173	21.5
4173	NaN
4179	2.5
4179	3.5
4179	NaN
4179	5.5
4179	6.5
4179	NaN
4180	18.5
4180	19.5
4180	NaN
4181	6.5
4181	7.5
4181	NaN
4183	0.5
4183	2.5
4183	NaN
4188	16.5
4188	18.5
4188	NaN
4189	3.5
4189	4.5
4189	NaN
4191	11.5
4191	12.5
4191	NaN
4194	10.5
4194	11.5
4194	NaN
4194	18.5
4194	19.5
4194	NaN
4198	7.5
4198	8.5
4198	NaN
4198	17.5
4198	18.5
4198	NaN
4200	14.5
4200	15.5
4200	NaN
4201	3.5
4201	4.5
4201	NaN
4202	18.5
4202	19.5
4202	NaN
4202	20.5
4202	21.5
4202	NaN
4204	4.5
4204	5.5
4204	NaN
4204	6.5
4204	7.5
4204	NaN
4205	11.5
4205	12.5
4205	NaN
4208	9.5
4208	10.5
4208	NaN
4209	7.5
4209	8.5
4209	NaN
4212	1.5
4212	2.5
4212	NaN
4214	4.5
4214	5.5
4214	NaN
4215	0.5
4215	1.5
4215	NaN
4217	3.5
4217	4.5
4217	NaN
4220	14.5
4220	15.5
4220	NaN
4221	19.5
4221	21.5
4221	NaN
4222	9.5
4222	10.5
4222	NaN
4223	10.5
4223	11.5
4223	NaN
4223	21.5
4223	22.5
4223	NaN
4224	3.5
4224	4.5
4224	NaN
4224	16.5
4224	17.5
4224	NaN
4225	13.5
4225	14.5
4225	NaN
4227	11.5
4227	13.5
4227	NaN
4227	20.5
4227	21.5
4227	NaN
4229	7.5
4229	8.5
4229	NaN
4229	20.5
4229	21.5
4229	NaN
4230	4.5
4230	5.5
4230	NaN
4230	6.5
4230	7.5
4230	NaN
4231	17.5
4231	18.5
4231	NaN
4233	15.5
4233	16.5
4233	NaN
4235	5.5
4235	6.5
4235	NaN
4235	11.5
4235	12.5
4235	NaN
4236	9.5
4236	10.5
4236	NaN
4237	14.5
4237	15.5
4237	NaN
4237	16.5
4237	17.5
4237	NaN
4238	3.5
4238	4.5
4238	NaN
4239	0.5
4239	1.5
4239	NaN
4239	8.5
4239	9.5
4239	NaN
4240	19.5
4240	20.5
4240	NaN
4243	3.5
4243	4.5
4243	NaN
4244	10.5
4244	11.5
4244	NaN
4244	12.5
4244	13.5
4244	NaN
4246	5.5
4246	6.5
4246	NaN
4247	1.5
4247	2.5
4247	NaN
4247	15.5
4247	16.5
4247	NaN
4249	7.5
4249	8.5
4249	NaN
4251	17.5
4251	18.5
4251	NaN
4255	2.5
4255	3.5
4255	NaN
4255	20.5
4255	21.5
4255	NaN
4256	0.5
4256	1.5
4256	NaN
4260	5.5
4260	6.5
4260	NaN
4260	8.5
4260	9.5
4260	NaN
4260	11.5
4260	12.5
4260	NaN
4260	18.5
4260	19.5
4260	NaN
4262	1.5
4262	2.5
4262	NaN
4264	4.5
4264	5.5
4264	NaN
4265	20.5
4265	21.5
4265	NaN
4266	11.5
4266	12.5
4266	NaN
4268	21.5
4268	22.5
4268	NaN
4274	3.5
4274	4.5
4274	NaN
4276	17.5
4276	18.5
4276	NaN
4277	10.5
4277	11.5
4277	NaN
4278	9.5
4278	10.5
4278	NaN
4279	11.5
4279	12.5
4279	NaN
4281	17.5
4281	18.5
4281	NaN
4283	7.5
4283	8.5
4283	NaN
4287	0.5
4287	1.5
4287	NaN
4289	15.5
4289	16.5
4289	NaN
4290	2.5
4290	3.5
4290	NaN
4290	18.5
4290	19.5
4290	NaN
4292	3.5
4292	4.5
4292	NaN
4293	5.5
4293	6.5
4293	NaN
4296	11.5
4296	14.5
4296	NaN
4296	16.5
4296	17.5
4296	NaN
4297	15.5
4297	16.5
4297	NaN
4301	20.5
4301	21.5
4301	NaN
4302	2.5
4302	3.5
4302	NaN
4303	5.5
4303	6.5
4303	NaN
4306	4.5
4306	5.5
4306	NaN
4307	1.5
4307	2.5
4307	NaN
4308	6.5
4308	7.5
4308	NaN
4309	19.5
4309	20.5
4309	NaN
4310	2.5
4310	3.5
4310	NaN
4313	21.5
4313	22.5
4313	NaN
4316	8.5
4316	9.5
4316	NaN
4316	14.5
4316	15.5
4316	NaN
4316	19.5
4316	20.5
4316	NaN
4326	5.5
4326	7.5
4326	NaN
4328	3.5
4328	4.5
4328	NaN
4331	0.5
4331	1.5
4331	NaN
4331	15.5
4331	16.5
4331	NaN
4333	5.5
4333	6.5
4333	NaN
4339	17.5
4339	18.5
4339	NaN
4341	7.5
4341	8.5
4341	NaN
4341	13.5
4341	14.5
4341	NaN
4342	2.5
4342	3.5
4342	NaN
4342	12.5
4342	13.5
4342	NaN
4343	9.5
4343	10.5
4343	NaN
4345	15.5
4345	16.5
4345	NaN
4346	18.5
4346	19.5
4346	NaN
4352	8.5
4352	9.5
4352	NaN
4352	21.5
4352	22.5
4352	NaN
4355	8.5
4355	9.5
4355	NaN
4356	15.5
4356	16.5
4356	NaN
4359	0.5
4359	1.5
4359	NaN
4367	3.5
4367	4.5
4367	NaN
4375	14.5
4375	15.5
4375	NaN
4377	21.5
4377	22.5
4377	NaN
4378	9.5
4378	10.5
4378	NaN
4381	8.5
4381	9.5
4381	NaN
4387	6.5
4387	7.5
4387	NaN
4388	10.5
4388	11.5
4388	NaN
4403	11.5
4403	12.5
4403	NaN
4406	8.5
4406	9.5
4406	NaN
4409	2.5
4409	3.5
4409	NaN
4410	11.5
4410	12.5
4410	NaN
4416	8.5
4416	9.5
4416	NaN
4418	2.5
4418	3.5
4418	NaN
4419	18.5
4419	19.5
4419	NaN
4428	11.5
4428	12.5
4428	NaN
4438	7.5
4438	8.5
4438	NaN
4451	1.5
4451	2.5
4451	NaN
4463	6.5
4463	7.5
4463	NaN
4466	2.5
4466	3.5
4466	NaN
4485	3.5
4485	4.5
4485	NaN
4494	15.5
4494	16.5
4494	NaN
4503	11.5
4503	12.5
4503	NaN
4503	14.5
4503	15.5
4503	NaN
4523	19.5
4523	20.5
4523	NaN
4555	7.5
4555	8.5
4555	NaN
4561	1.5
4561	2.5
4561	NaN
4563	4.5
4563	5.5
4563	NaN
4581	15.5
4581	16.5
4581	NaN
4623	12.5
4623	13.5
4623	NaN
4635	11.5
4635	12.5
4635	NaN
4659	9.5
4659	10.5
4659	NaN
4678	19.5
4678	20.5
4678	NaN
4682	15.5
4682	16.5
4682	NaN
4693	5.5
4693	6.5
4693	NaN
4721	2.5
4721	3.5
4721	NaN
4721	5.5
4721	6.5
4721	NaN
4731	7.5
4731	8.5
4731	NaN
4737	4.5
4737	5.5
4737	NaN
4745	4.5
4745	5.5
4745	NaN
4756	9.5
4756	10.5
4756	NaN
4774	6.5
4774	7.5
4774	NaN
4787	1.5
4787	2.5
4787	NaN
4790	18.5
4790	19.5
4790	NaN
4798	13.5
4798	14.5
4798	NaN
4807	11.5
4807	12.5
4807	NaN
4809	12.5
4809	13.5
4809	NaN
4840	12.5
4840	13.5
4840	NaN
4844	6.5
4844	7.5
4844	NaN
4860	9.5
4860	10.5
4860	NaN
4891	18.5
4891	19.5
4891	NaN
4892	17.5
4892	18.5
4892	NaN
4894	5.5
4894	6.5
4894	NaN
4894	10.5
4894	11.5
4894	NaN
4935	1.5
4935	2.5
4935	NaN
4949	0.5
4949	1.5
4949	NaN
4952	11.5
4952	12.5
4952	NaN
4952	20.5
4952	21.5
4952	NaN
4957	14.5
4957	15.5
4957	NaN
4960	6.5
4960	7.5
4960	NaN
4968	3.5
4968	4.5
4968	NaN
4977	1.5
4977	2.5
4977	NaN
4983	1.5
4983	2.5
4983	NaN
5001	7.5
5001	8.5
5001	NaN
5003	1.5
5003	2.5
5003	NaN
5011	0.5
5011	1.5
5011	NaN
5021	11.5
5021	12.5
5021	NaN
5033	1.5
5033	2.5
5033	NaN
5055	16.5
5055	17.5
5055	NaN
5075	17.5
5075	18.5
5075	NaN
5085	7.5
5085	8.5
5085	NaN
5091	8.5
5091	9.5
5091	NaN
5095	16.5
5095	17.5
5095	NaN
[truncated: 456 more rows]

## Sheet: Sheet 3 - F2d
F2d
X	Y
17	21.5
17	22.5
17	NaN
19	14.5
19	15.5
19	NaN
29	14.5
29	15.5
29	NaN
80	4.5
80	5.5
80	NaN
87	5.5
87	6.5
87	NaN
93	4.5
93	5.5
93	NaN
94	12.5
94	13.5
94	NaN
157	21.5
157	22.5
157	NaN
167	12.5
167	13.5
167	NaN
172	0.5
172	1.5
172	NaN
175	20.5
175	21.5
175	NaN
197	6.5
197	7.5
197	NaN
213	16.5
213	17.5
213	NaN
226	19.5
226	20.5
226	NaN
230	15.5
230	16.5
230	NaN
265	2.5
265	3.5
265	NaN
271	9.5
271	10.5
271	NaN
285	13.5
285	14.5
285	NaN
287	2.5
287	3.5
287	NaN
306	3.5
306	4.5
306	NaN
315	6.5
315	7.5
315	NaN
351	13.5
351	14.5
351	NaN
380	2.5
380	3.5
380	NaN
394	0.5
394	1.5
394	NaN
415	11.5
415	12.5
415	NaN
417	13.5
417	14.5
417	NaN
423	19.5
423	20.5
423	NaN
430	15.5
430	16.5
430	NaN
455	6.5
455	7.5
455	NaN
457	6.5
457	7.5
457	NaN
499	6.5
499	7.5
499	NaN
502	5.5
502	6.5
502	NaN
515	16.5
515	17.5
515	NaN
526	11.5
526	12.5
526	NaN
531	6.5
531	7.5
531	NaN
557	9.5
557	10.5
557	NaN
566	1.5
566	2.5
566	NaN
573	13.5
573	14.5
573	NaN
578	16.5
578	17.5
578	NaN
619	13.5
619	14.5
619	NaN
621	9.5
621	10.5
621	NaN
628	3.5
628	4.5
628	NaN
635	6.5
635	7.5
635	NaN
637	9.5
637	10.5
637	NaN
643	13.5
643	14.5
643	NaN
662	6.5
662	7.5
662	NaN
667	9.5
667	10.5
667	NaN
669	13.5
669	14.5
669	NaN
675	13.5
675	14.5
675	NaN
689	13.5
689	14.5
689	NaN
698	18.5
698	19.5
698	NaN
735	13.5
735	14.5
735	NaN
749	17.5
749	18.5
749	NaN
753	8.5
753	9.5
753	NaN
769	5.5
769	6.5
769	NaN
836	2.5
836	3.5
836	NaN
864	8.5
864	9.5
864	NaN
875	16.5
875	17.5
875	NaN
881	19.5
881	20.5
881	NaN
938	2.5
938	3.5
938	NaN
948	13.5
948	14.5
948	NaN
961	4.5
961	5.5
961	NaN
984	10.5
984	11.5
984	NaN
1016	8.5
1016	9.5
1016	NaN
1037	11.5
1037	12.5
1037	NaN
1055	14.5
1055	15.5
1055	NaN
1076	12.5
1076	13.5
1076	NaN
1105	16.5
1105	17.5
1105	NaN
1108	19.5
1108	20.5
1108	NaN
1109	6.5
1109	7.5
1109	NaN
1124	15.5
1124	16.5
1124	NaN
1144	7.5
1144	8.5
1144	NaN
1172	3.5
1172	4.5
1172	NaN
1207	7.5
1207	8.5
1207	NaN
1211	14.5
1211	15.5
1211	NaN
1221	11.5
1221	12.5
1221	NaN
1225	16.5
1225	17.5
1225	NaN
1237	0.5
1237	1.5
1237	NaN
1250	20.5
1250	21.5
1250	NaN
1254	3.5
1254	4.5
1254	NaN
1258	6.5
1258	7.5
1258	NaN
1258	18.5
1258	19.5
1258	NaN
1268	2.5
1268	3.5
1268	NaN
1269	0.5
1269	1.5
1269	NaN
1318	21.5
1318	22.5
1318	NaN
1332	8.5
1332	9.5
1332	NaN
1344	9.5
1344	10.5
1344	NaN
1356	8.5
1356	9.5
1356	NaN
1405	15.5
1405	16.5
1405	NaN
1405	17.5
1405	18.5
1405	NaN
1422	6.5
1422	7.5
1422	NaN
1424	20.5
1424	21.5
1424	NaN
1437	5.5
1437	6.5
1437	NaN
1448	16.5
1448	17.5
1448	NaN
1468	15.5
1468	16.5
1468	NaN
1471	15.5
1471	16.5
1471	NaN
1475	15.5
1475	16.5
1475	NaN
1481	12.5
1481	13.5
1481	NaN
1487	11.5
1487	12.5
1487	NaN
1493	12.5
1493	13.5
1493	NaN
1506	7.5
1506	8.5
1506	NaN
1516	1.5
1516	2.5
1516	NaN
1516	11.5
1516	12.5
1516	NaN
1523	7.5
1523	8.5
1523	NaN
1523	15.5
1523	16.5
1523	NaN
1540	1.5
1540	2.5
1540	NaN
1565	3.5
1565	4.5
1565	NaN
1567	7.5
1567	8.5
1567	NaN
1571	1.5
1571	2.5
1571	NaN
1580	7.5
1580	8.5
1580	NaN
1586	12.5
1586	13.5
1586	NaN
1591	1.5
1591	2.5
1591	NaN
1605	13.5
1605	14.5
1605	NaN
1630	19.5
1630	20.5
1630	NaN
1644	2.5
1644	3.5
1644	NaN
1644	7.5
1644	8.5
1644	NaN
1653	19.5
1653	20.5
1653	NaN
1657	1.5
1657	3.5
1657	NaN
1680	21.5
1680	22.5
1680	NaN
1695	2.5
1695	3.5
1695	NaN
1697	1.5
1697	2.5
1697	NaN
1697	5.5
1697	6.5
1697	NaN
1698	5.5
1698	6.5
1698	NaN
1706	12.5
1706	13.5
1706	NaN
1708	10.5
1708	11.5
1708	NaN
1710	7.5
1710	8.5
1710	NaN
1714	2.5
1714	3.5
1714	NaN
1717	19.5
1717	20.5
1717	NaN
1727	2.5
1727	3.5
1727	NaN
1734	3.5
1734	4.5
1734	NaN
1771	15.5
1771	16.5
1771	NaN
1777	3.5
1777	4.5
1777	NaN
1792	15.5
1792	16.5
1792	NaN
1794	20.5
1794	21.5
1794	NaN
1796	2.5
1796	3.5
1796	NaN
1803	14.5
1803	15.5
1803	NaN
1813	12.5
1813	13.5
1813	NaN
1827	15.5
1827	16.5
1827	NaN
1841	1.5
1841	2.5
1841	NaN
1846	19.5
1846	20.5
1846	NaN
1851	19.5
1851	20.5
1851	NaN
1854	3.5
1854	4.5
1854	NaN
1869	20.5
1869	21.5
1869	NaN
1873	20.5
1873	21.5
1873	NaN
1876	2.5
1876	3.5
1876	NaN
1881	15.5
1881	16.5
1881	NaN
1894	0.5
1894	1.5
1894	NaN
1896	15.5
1896	16.5
1896	NaN
1899	13.5
1899	14.5
1899	NaN
1901	3.5
1901	4.5
1901	NaN
1903	0.5
1903	1.5
1903	NaN
1909	18.5
1909	19.5
1909	NaN
1910	21.5
1910	22.5
1910	NaN
1913	19.5
1913	20.5
1913	NaN
1927	20.5
1927	21.5
1927	NaN
1939	10.5
1939	11.5
1939	NaN
1940	21.5
1940	22.5
1940	NaN
1950	18.5
1950	19.5
1950	NaN
1953	0.5
1953	1.5
1953	NaN
1958	0.5
1958	1.5
1958	NaN
1963	11.5
1963	12.5
1963	NaN
1970	10.5
1970	11.5
1970	NaN
1971	21.5
1971	22.5
1971	NaN
1975	2.5
1975	3.5
1975	NaN
1988	5.5
1988	6.5
1988	NaN
1990	19.5
1990	20.5
1990	NaN
2017	19.5
2017	20.5
2017	NaN
2048	6.5
2048	7.5
2048	NaN
2066	15.5
2066	16.5
2066	NaN
2070	9.5
2070	10.5
2070	NaN
2073	6.5
2073	7.5
2073	NaN
2127	10.5
2127	11.5
2127	NaN
2134	4.5
2134	5.5
2134	NaN
2153	0.5
2153	1.5
2153	NaN
2153	8.5
2153	9.5
2153	NaN
2156	19.5
2156	20.5
2156	NaN
2158	7.5
2158	8.5
2158	NaN
2166	13.5
2166	14.5
2166	NaN
2181	4.5
2181	5.5
2181	NaN
2196	19.5
2196	20.5
2196	NaN
2201	7.5
2201	8.5
2201	NaN
2207	4.5
2207	5.5
2207	NaN
2213	10.5
2213	11.5
2213	NaN
2220	4.5
2220	5.5
2220	NaN
2223	0.5
2223	1.5
2223	NaN
2227	7.5
2227	8.5
2227	NaN
2232	11.5
2232	12.5
2232	NaN
2250	7.5
2250	8.5
2250	NaN
2251	4.5
2251	5.5
2251	NaN
2259	13.5
2259	14.5
2259	NaN
2271	3.5
2271	4.5
2271	NaN
2281	15.5
2281	16.5
2281	NaN
2285	21.5
2285	22.5
2285	NaN
2307	5.5
2307	6.5
2307	NaN
2322	16.5
2322	17.5
2322	NaN
2332	4.5
2332	5.5
2332	NaN
2332	10.5
2332	11.5
2332	NaN
2340	3.5
2340	4.5
2340	NaN
2340	13.5
2340	14.5
2340	NaN
2341	5.5
2341	6.5
2341	NaN
2346	19.5
2346	20.5
2346	NaN
2348	14.5
2348	15.5
2348	NaN
2356	5.5
2356	6.5
2356	NaN
2371	20.5
2371	21.5
2371	NaN
2372	10.5
2372	11.5
2372	NaN
2374	14.5
2374	15.5
2374	NaN
2386	4.5
2386	5.5
2386	NaN
2396	6.5
2396	7.5
2396	NaN
2396	13.5
2396	14.5
2396	NaN
2405	17.5
2405	18.5
2405	NaN
2436	12.5
2436	13.5
2436	NaN
2443	16.5
2443	17.5
2443	NaN
2445	20.5
2445	21.5
2445	NaN
2457	17.5
2457	18.5
2457	NaN
2458	3.5
2458	4.5
2458	NaN
2459	8.5
2459	9.5
2459	NaN
2476	17.5
2476	18.5
2476	NaN
2480	6.5
2480	7.5
2480	NaN
2485	7.5
2485	8.5
2485	NaN
2491	14.5
2491	15.5
2491	NaN
2501	18.5
2501	19.5
2501	NaN
2502	14.5
2502	15.5
2502	NaN
2503	2.5
2503	3.5
2503	NaN
2506	14.5
2506	15.5
2506	NaN
2515	17.5
2515	18.5
2515	NaN
2516	8.5
2516	9.5
2516	NaN
2528	16.5
2528	17.5
2528	NaN
2530	8.5
2530	9.5
2530	NaN
2532	4.5
2532	5.5
2532	NaN
2552	14.5
2552	15.5
2552	NaN
2553	8.5
2553	9.5
2553	NaN
2559	11.5
2559	12.5
2559	NaN
2565	16.5
2565	17.5
2565	NaN
2571	18.5
2571	19.5
2571	NaN
2584	19.5
2584	20.5
2584	NaN
2585	10.5
2585	11.5
2585	NaN
2593	9.5
2593	10.5
2593	NaN
2605	1.5
2605	2.5
2605	NaN
2615	7.5
2615	8.5
2615	NaN
2631	18.5
2631	19.5
2631	NaN
2632	9.5
2632	10.5
2632	NaN
2642	19.5
2642	20.5
2642	NaN
2649	1.5
2649	2.5
2649	NaN
2673	0.5
2673	1.5
2673	NaN
2687	10.5
2687	11.5
2687	NaN
2714	9.5
2714	10.5
2714	NaN
2724	5.5
2724	6.5
2724	NaN
2724	11.5
2724	12.5
2724	NaN
2728	18.5
2728	19.5
2728	NaN
2747	15.5
2747	16.5
2747	NaN
2758	8.5
2758	9.5
2758	NaN
2783	2.5
2783	3.5
2783	NaN
2793	15.5
2793	16.5
2793	NaN
2804	1.5
2804	2.5
2804	NaN
2822	3.5
2822	4.5
2822	NaN
2847	17.5
2847	18.5
2847	NaN
2853	0.5
2853	1.5
2853	NaN
2861	2.5
2861	3.5
2861	NaN
2873	10.5
2873	11.5
2873	NaN
2875	3.5
2875	4.5
2875	NaN
2877	21.5
2877	22.5
2877	NaN
2904	3.5
2904	4.5
2904	NaN
2928	2.5
2928	3.5
2928	NaN
2931	0.5
2931	1.5
2931	NaN
2950	6.5
2950	7.5
2950	NaN
2970	10.5
2970	11.5
2970	NaN
2975	7.5
2975	8.5
2975	NaN
2978	6.5
2978	7.5
2978	NaN
2978	17.5
2978	18.5
2978	NaN
2982	18.5
2982	19.5
2982	NaN
2992	6.5
2992	7.5
2992	NaN
2995	21.5
2995	22.5
2995	NaN
2997	10.5
2997	11.5
2997	NaN
3010	16.5
3010	17.5
3010	NaN
3013	11.5
3013	12.5
3013	NaN
3020	10.5
3020	11.5
3020	NaN
3021	1.5
3021	2.5
3021	NaN
3024	16.5
3024	17.5
3024	NaN
3038	8.5
3038	9.5
3038	NaN
3058	21.5
3058	22.5
3058	NaN
3062	6.5
3062	7.5
3062	NaN
3064	10.5
3064	11.5
3064	NaN
3067	11.5
3067	12.5
3067	NaN
3078	10.5
3078	11.5
3078	NaN
3115	12.5
3115	13.5
3115	NaN
3116	11.5
3116	12.5
3116	NaN
3121	8.5
3121	9.5
3121	NaN
3128	1.5
3128	2.5
3128	NaN
3131	2.5
3131	3.5
3131	NaN
3131	20.5
3131	21.5
3131	NaN
3135	11.5
3135	12.5
3135	NaN
3148	6.5
3148	7.5
3148	NaN
3151	3.5
3151	4.5
3151	NaN
3170	15.5
3170	16.5
3170	NaN
3172	12.5
3172	13.5
3172	NaN
3180	8.5
3180	9.5
3180	NaN
3183	16.5
3183	17.5
3183	NaN
3185	1.5
3185	2.5
3185	NaN
3191	6.5
3191	7.5
3191	NaN
3206	13.5
3206	14.5
3206	NaN
3228	8.5
3228	9.5
3228	NaN
3259	8.5
3259	9.5
3259	NaN
3260	21.5
3260	22.5
3260	NaN
3288	8.5
3288	9.5
3288	NaN
3307	12.5
3307	13.5
3307	NaN
3322	8.5
3322	9.5
3322	NaN
3326	4.5
3326	5.5
3326	NaN
3332	8.5
3332	9.5
3332	NaN
3334	11.5
3334	12.5
3334	NaN
3341	13.5
3341	14.5
3341	NaN
3369	8.5
3369	9.5
3369	NaN
3390	12.5
3390	13.5
3390	NaN
3393	15.5
3393	16.5
3393	NaN
3413	12.5
3413	13.5
3413	NaN
3416	3.5
3416	4.5
3416	NaN
3425	18.5
3425	19.5
3425	NaN
3430	1.5
3430	2.5
3430	NaN
3448	21.5
3448	22.5
3448	NaN
3451	5.5
3451	6.5
3451	NaN
3479	7.5
3479	8.5
3479	NaN
3491	18.5
3491	19.5
3491	NaN
3524	7.5
3524	8.5
3524	NaN
3524	18.5
3524	19.5
3524	NaN
3531	11.5
3531	12.5
3531	NaN
3535	13.5
3535	14.5
3535	NaN
3536	18.5
3536	19.5
3536	NaN
3540	3.5
3540	4.5
3540	NaN
3545	5.5
3545	6.5
3545	NaN
3545	16.5
3545	17.5
3545	NaN
3562	5.5
3562	6.5
3562	NaN
3588	18.5
3588	19.5
3588	NaN
3600	18.5
3600	19.5
3600	NaN
3619	8.5
3619	9.5
3619	NaN
3632	3.5
3632	4.5
3632	NaN
3642	1.5
3642	2.5
3642	NaN
3643	18.5
3643	19.5
3643	NaN
3647	0.5
3647	1.5
3647	NaN
3657	13.5
3657	14.5
3657	NaN
3671	1.5
3671	2.5
3671	NaN
3671	20.5
3671	21.5
3671	NaN
3693	19.5
3693	20.5
3693	NaN
3710	3.5
3710	4.5
3710	NaN
3711	19.5
3711	20.5
3711	NaN
3727	7.5
3727	8.5
3727	NaN
3735	15.5
3735	16.5
3735	NaN
3752	10.5
3752	11.5
3752	NaN
3758	13.5
3758	14.5
3758	NaN
3759	21.5
3759	22.5
3759	NaN
3761	7.5
3761	8.5
3761	NaN
3774	5.5
3774	6.5
3774	NaN
3784	9.5
3784	10.5
3784	NaN
3797	3.5
3797	4.5
3797	NaN
3797	14.5
3797	15.5
3797	NaN
3799	5.5
3799	6.5
3799	NaN
3806	3.5
3806	4.5
3806	NaN
3815	4.5
3815	5.5
3815	NaN
3831	15.5
3831	16.5
3831	NaN
3832	7.5
3832	8.5
3832	NaN
3837	4.5
3837	5.5
3837	NaN
3844	5.5
3844	6.5
3844	NaN
3863	18.5
3863	19.5
3863	NaN
3867	5.5
3867	6.5
3867	NaN
3868	3.5
3868	4.5
3868	NaN
3871	16.5
3871	17.5
3871	NaN
3882	5.5
3882	6.5
3882	NaN
3883	12.5
3883	13.5
3883	NaN
3886	7.5
3886	8.5
3886	NaN
3910	5.5
3910	6.5
3910	NaN
3916	0.5
3916	1.5
3916	NaN
3924	0.5
3924	1.5
3924	NaN
3928	14.5
3928	15.5
3928	NaN
3946	21.5
3946	22.5
3946	NaN
3968	13.5
3968	14.5
3968	NaN
3975	9.5
3975	10.5
3975	NaN
3978	14.5
3978	15.5
3978	NaN
3993	14.5
3993	15.5
3993	NaN
4024	14.5
4024	15.5
4024	NaN
4030	14.5
4030	15.5
4030	NaN
4040	18.5
4040	19.5
4040	NaN
4050	0.5
4050	1.5
4050	NaN
4061	1.5
4061	2.5
4061	NaN
4068	19.5
4068	20.5
4068	NaN
4094	7.5
4094	8.5
4094	NaN
4097	9.5
4097	10.5
4097	NaN
4114	14.5
4114	15.5
4114	NaN
4165	1.5
4165	2.5
4165	NaN
4167	20.5
4167	21.5
4167	NaN
4171	3.5
4171	4.5
4171	NaN
4171	11.5
4171	12.5
4171	NaN
4180	21.5
4180	22.5
4180	NaN
4185	5.5
4185	6.5
4185	NaN
4190	7.5
4190	8.5
4190	NaN
4190	18.5
4190	19.5
4190	NaN
4200	8.5
4200	9.5
4200	NaN
4209	1.5
4209	2.5
4209	NaN
4210	5.5
4210	6.5
4210	NaN
4211	18.5
4211	19.5
4211	NaN
4235	5.5
4235	6.5
4235	NaN
4257	20.5
4257	21.5
4257	NaN
4274	7.5
4274	8.5
4274	NaN
4300	20.5
4300	21.5
4300	NaN
4301	6.5
4301	7.5
4301	NaN
4305	14.5
4305	15.5
4305	NaN
4309	17.5
4309	18.5
4309	NaN
4315	20.5
4315	21.5
4315	NaN
4317	1.5
4317	2.5
4317	NaN
4320	10.5
4320	11.5
4320	NaN
4320	16.5
4320	17.5
4320	NaN
4324	17.5
4324	18.5
4324	NaN
4325	5.5
4325	6.5
4325	NaN
4343	20.5
4343	21.5
4343	NaN
4351	19.5
4351	20.5
4351	NaN
4363	21.5
4363	22.5
4363	NaN
4367	18.5
4367	19.5
4367	NaN
4374	10.5
4374	11.5
4374	NaN
4375	8.5
4375	9.5
4375	NaN
4379	20.5
4379	21.5
4379	NaN
4381	11.5
4381	12.5
4381	NaN
4391	9.5
4391	10.5
4391	NaN
4391	16.5
4391	17.5
4391	NaN
4391	19.5
4391	20.5
4391	NaN
4399	1.5
4399	2.5
4399	NaN
4404	21.5
4404	22.5
4404	NaN
4406	15.5
4406	16.5
4406	NaN
4409	6.5
4409	7.5
4409	NaN
4409	18.5
4409	19.5
4409	NaN
4411	9.5
4411	10.5
4411	NaN
4414	20.5
4414	21.5
4414	NaN
4434	15.5
4434	16.5
4434	NaN
4434	18.5
4434	19.5
4434	NaN
4439	1.5
4439	2.5
4439	NaN
4443	17.5
4443	18.5
4443	NaN
4445	9.5
4445	10.5
4445	NaN
4446	13.5
4446	14.5
4446	NaN
4449	20.5
4449	21.5
4449	NaN
4452	14.5
4452	15.5
4452	NaN
4455	16.5
4455	17.5
4455	NaN
4462	16.5
4462	17.5
4462	NaN
4464	1.5
4464	2.5
4464	NaN
4467	5.5
4467	6.5
4467	NaN
4470	4.5
4470	5.5
4470	NaN
4480	13.5
4480	14.5
4480	NaN
4481	3.5
4481	4.5
4481	NaN
4481	14.5
4481	15.5
4481	NaN
4484	5.5
4484	6.5
4484	NaN
4490	16.5
4490	17.5
4490	NaN
4491	15.5
4491	16.5
4491	NaN
4496	20.5
4496	21.5
4496	NaN
4498	21.5
4498	22.5
4498	NaN
4509	11.5
4509	12.5
4509	NaN
4516	11.5
4516	12.5
4516	NaN
4517	4.5
4517	5.5
4517	NaN
4527	4.5
4527	5.5
4527	NaN
4535	11.5
4535	12.5
4535	NaN
4536	8.5
4536	9.5
4536	NaN
4541	3.5
4541	4.5
4541	NaN
4546	6.5
4546	7.5
4546	NaN
4547	19.5
4547	20.5
4547	NaN
4548	9.5
4548	10.5
4548	NaN
4553	7.5
4553	8.5
4553	NaN
4553	14.5
4553	15.5
4553	NaN
4556	10.5
4556	11.5
4556	NaN
4560	2.5
4560	3.5
4560	NaN
4560	8.5
4560	9.5
4560	NaN
4563	14.5
4563	15.5
4563	NaN
4565	11.5
4565	12.5
4565	NaN
4567	5.5
4567	6.5
4567	NaN
4570	1.5
4570	2.5
4570	NaN
4582	11.5
4582	12.5
4582	NaN
4583	6.5
4583	7.5
4583	NaN
4584	3.5
4584	4.5
4584	NaN
4594	7.5
4594	8.5
4594	NaN
4599	6.5
4599	7.5
4599	NaN
4599	16.5
4599	17.5
4599	NaN
4599	18.5
4599	19.5
4599	NaN
4603	20.5
4603	21.5
4603	NaN
4610	14.5
4610	15.5
4610	NaN
4615	20.5
4615	21.5
4615	NaN
4616	21.5
4616	22.5
4616	NaN
4620	6.5
4620	7.5
4620	NaN
4621	3.5
4621	4.5
4621	NaN
4622	1.5
4622	2.5
4622	NaN
4624	3.5
4624	4.5
4624	NaN
4625	10.5
4625	11.5
4625	NaN
4627	7.5
4627	9.5
4627	NaN
4628	21.5
4628	22.5
4628	NaN
4630	11.5
4630	12.5
4630	NaN
4630	21.5
4630	22.5
4630	NaN
4631	6.5
4631	7.5
4631	NaN
4637	15.5
4637	16.5
4637	NaN
4641	9.5
4641	10.5
4641	NaN
4642	19.5
4642	20.5
4642	NaN
4646	3.5
4646	4.5
4646	NaN
4649	20.5
4649	21.5
4649	NaN
4655	17.5
4655	18.5
4655	NaN
4657	11.5
4657	12.5
4657	NaN
4662	7.5
4662	8.5
4662	NaN
4666	13.5
4666	14.5
4666	NaN
4668	8.5
4668	9.5
4668	NaN
4672	17.5
4672	18.5
4672	NaN
4673	1.5
4673	2.5
4673	NaN
4673	21.5
4673	22.5
4673	NaN
4675	20.5
4675	21.5
4675	NaN
4677	19.5
4677	20.5
4677	NaN
4680	12.5
4680	13.5
4680	NaN
4682	5.5
4682	6.5
4682	NaN
4689	19.5
4689	20.5
4689	NaN
4692	2.5
4692	3.5
4692	NaN
4692	13.5
4692	14.5
4692	NaN
4693	14.5
4693	15.5
4693	NaN
4695	12.5
4695	13.5
4695	NaN
4697	1.5
4697	2.5
4697	NaN
4700	3.5
4700	4.5
4700	NaN
4702	12.5
4702	13.5
4702	NaN
4702	20.5
4702	21.5
4702	NaN
4703	16.5
4703	17.5
4703	NaN
4704	11.5
4704	12.5
4704	NaN
4706	19.5
4706	20.5
4706	NaN
4713	10.5
4713	11.5
4713	NaN
4714	14.5
4714	15.5
4714	NaN
4722	15.5
4722	16.5
4722	NaN
4723	19.5
4723	20.5
4723	NaN
4724	5.5
4724	6.5
4724	NaN
4727	13.5
4727	14.5
4727	NaN
4728	1.5
4728	2.5
4728	NaN
4740	7.5
4740	8.5
4740	NaN
4742	0.5
4742	1.5
4742	NaN
4746	4.5
4746	5.5
4746	NaN
4748	18.5
4748	19.5
4748	NaN
4751	9.5
4751	10.5
4751	NaN
4752	17.5
4752	18.5
4752	NaN
4755	5.5
4755	6.5
4755	NaN
4757	18.5
4757	19.5
4757	NaN
4759	0.5
4759	1.5
4759	NaN
4760	14.5
4760	15.5
4760	NaN
4763	15.5
4763	16.5
4763	NaN
4767	7.5
4767	8.5
4767	NaN
4771	2.5
4771	3.5
4771	NaN
4772	7.5
4772	8.5
4772	NaN
4774	6.5
4774	7.5
4774	NaN
4776	10.5
4776	11.5
4776	NaN
4778	5.5
4778	6.5
4778	NaN
4784	0.5
4784	1.5
4784	NaN
4784	3.5
4784	4.5
4784	NaN
4784	17.5
4784	18.5
4784	NaN
4786	8.5
4786	9.5
4786	NaN
4786	12.5
4786	13.5
4786	NaN
4788	16.5
4788	17.5
4788	NaN
4790	5.5
4790	6.5
4790	NaN
4795	2.5
4795	3.5
4795	NaN
4797	18.5
4797	19.5
4797	NaN
4803	1.5
4803	2.5
4803	NaN
4803	20.5
4803	21.5
4803	NaN
4805	15.5
4805	16.5
4805	NaN
4807	7.5
4807	8.5
4807	NaN
4811	6.5
4811	7.5
4811	NaN
4812	11.5
4812	12.5
4812	NaN
4812	17.5
4812	18.5
4812	NaN
4814	9.5
4814	10.5
4814	NaN
4814	21.5
4814	22.5
4814	NaN
4820	21.5
4820	22.5
4820	NaN
4821	2.5
4821	3.5
4821	NaN
4821	5.5
4821	6.5
4821	NaN
4826	13.5
4826	14.5
4826	NaN
4827	1.5
4827	2.5
4827	NaN
4828	14.5
4828	15.5
4828	NaN
4829	0.5
4829	1.5
4829	NaN
4836	7.5
4836	8.5
4836	NaN
4837	17.5
4837	18.5
4837	NaN
4840	10.5
4840	11.5
4840	NaN
4841	11.5
4841	12.5
4841	NaN
4842	14.5
4842	15.5
4842	NaN
4843	12.5
4843	13.5
4843	NaN
4844	8.5
4844	9.5
4844	NaN
4844	19.5
4844	20.5
4844	NaN
4845	2.5
4845	3.5
4845	NaN
4850	13.5
4850	14.5
4850	NaN
4852	7.5
4852	8.5
4852	NaN
4853	20.5
4853	21.5
4853	NaN
4859	2.5
4859	3.5
4859	NaN
4866	13.5
4866	14.5
4866	NaN
4870	3.5
4870	4.5
4870	NaN
4870	8.5
4870	9.5
4870	NaN
4870	16.5
4870	17.5
4870	NaN
4871	14.5
4871	15.5
4871	NaN
4873	4.5
4873	5.5
4873	NaN
4882	0.5
4882	1.5
4882	NaN
4882	11.5
4882	12.5
4882	NaN
4884	7.5
4884	8.5
4884	NaN
4884	21.5
4884	22.5
4884	NaN
4885	2.5
4885	3.5
4885	NaN
4888	13.5
4888	14.5
4888	NaN
4892	21.5
4892	22.5
4892	NaN
4893	18.5
4893	19.5
4893	NaN
4894	12.5
4894	13.5
4894	NaN
4896	0.5
4896	1.5
4896	NaN
4898	16.5
4898	17.5
4898	NaN
4898	19.5
4898	20.5
4898	NaN
4899	1.5
4899	2.5
4899	NaN
4903	13.5
4903	14.5
4903	NaN
4903	21.5
4903	22.5
4903	NaN
4904	1.5
4904	2.5
4904	NaN
4905	10.5
4905	11.5
4905	NaN
4906	12.5
4906	13.5
4906	NaN
4907	9.5
4907	10.5
4907	NaN
4909	15.5
4909	16.5
4909	NaN
4917	16.5
4917	17.5
4917	NaN
4919	19.5
4919	20.5
4919	NaN
4920	18.5
4920	19.5
4920	NaN
4922	15.5
4922	16.5
4922	NaN
4924	19.5
4924	20.5
4924	NaN
4925	5.5
4925	6.5
4925	NaN
4925	8.5
4925	9.5
4925	NaN
4927	2.5
4927	3.5
4927	NaN
4930	21.5
4930	22.5
4930	NaN
4931	17.5
4931	18.5
4931	NaN
4935	1.5
4935	2.5
4935	NaN
4939	7.5
4939	8.5
4939	NaN
4942	17.5
4942	18.5
4942	NaN
4948	19.5
4948	20.5
4948	NaN
4949	10.5
4949	11.5
4949	NaN
4950	14.5
4950	15.5
4950	NaN
4953	12.5
4953	13.5
4953	NaN
4957	0.5
4957	1.5
4957	NaN
4957	11.5
4957	12.5
4957	NaN
4959	21.5
4959	22.5
4959	NaN
4961	16.5
4961	17.5
4961	NaN
4962	1.5
4962	2.5
4962	NaN
4971	9.5
4971	11.5
4971	NaN
4974	19.5
4974	20.5
4974	NaN
4977	10.5
4977	11.5
4977	NaN
4984	7.5
4984	8.5
4984	NaN
4984	9.5
4984	10.5
4984	NaN
4984	12.5
4984	13.5
4984	NaN
4984	21.5
4984	22.5
4984	NaN
4988	14.5
4988	15.5
4988	NaN
4991	11.5
4991	12.5
4991	NaN
5004	12.5
5004	13.5
5004	NaN
5005	0.5
5005	1.5
5005	NaN
5005	15.5
5005	16.5
5005	NaN
5007	10.5
5007	11.5
5007	NaN
5008	4.5
5008	5.5
5008	NaN
5008	19.5
5008	20.5
5008	NaN
5013	17.5
5013	18.5
5013	NaN
5023	18.5
5023	19.5
5023	NaN
5025	2.5
5025	3.5
5025	NaN
5025	7.5
5025	8.5
5025	NaN
5025	17.5
5025	18.5
5025	NaN
5027	15.5
5027	16.5
5027	NaN
5031	18.5
5031	19.5
5031	NaN
5033	3.5
5033	4.5
5033	NaN
5034	21.5
5034	22.5
5034	NaN
5038	17.5
5038	18.5
5038	NaN
5040	15.5
5040	16.5
5040	NaN
5041	7.5
5041	8.5
5041	NaN
5047	1.5
5047	2.5
5047	NaN
5050	19.5
5050	20.5
5050	NaN
5054	4.5
5054	5.5
5054	NaN
5064	6.5
5064	7.5
5064	NaN
5066	6.5
5066	7.5
5066	NaN
5070	4.5
5070	5.5
5070	NaN
5072	7.5
5072	8.5
5072	NaN
5078	15.5
5078	16.5
5078	NaN
5082	0.5
5082	1.5
5082	NaN
5083	8.5
5083	9.5
5083	NaN
5088	19.5
5088	20.5
5088	NaN
[truncated: 1,071 more rows]

## Sheet: Sheet 4 - F2c - Histogram
F2c - Histogram
Bin Edges	Values
1	0
501	0
1001	0
1501	0
2001	0
2501	1
3001	1
3501	1
4001	19
4501	0
5001	0
5501	0
6001	0
6501

## Sheet: Sheet 5 - F2d - Histogram
F2d - Histogram
Bin Edges	Values
1	0
501	1
1001	0
1501	0
2001	1
2501	0
3001	1
3501	1
4001	1
4501	12
5001	3
5501	1
6001	1
6501

## Sheet: Sheet 7 - F2g - Correct
F2g - Correct
Observed		Shuffle
X	Y	X	Y
-0.1383	0.0003	1.2068	0
-0.1021	0.0006	1.2213	0
-0.0659	0.0012	1.2359	0
-0.0297	0.0023	1.2505	0
0.0065	0.0039	1.265	0
0.0427	0.0065	1.2796	0
0.0789	0.01	1.2942	0
0.1151	0.0148	1.3088	0
0.1513	0.0207	1.3233	0
0.1875	0.0275	1.3379	0
0.2236	0.0348	1.3525	0
0.2598	0.0419	1.367	0
0.296	0.0482	1.3816	0.0001
0.3322	0.0531	1.3962	0.0001
0.3684	0.0562	1.4107	0.0001
0.4046	0.0577	1.4253	0.0001
0.4408	0.0579	1.4399	0.0001
0.477	0.0576	1.4545	0.0001
0.5132	0.0577	1.469	0.0001
0.5493	0.0593	1.4836	0.0001
0.5855	0.0629	1.4982	0.0002
0.6217	0.0691	1.5127	0.0002
0.6579	0.0776	1.5273	0.0002
0.6941	0.0882	1.5419	0.0002
0.7303	0.1	1.5565	0.0002
0.7665	0.1125	1.571	0.0003
0.8027	0.1254	1.5856	0.0003
0.8389	0.1387	1.6002	0.0003
0.8751	0.153	1.6147	0.0004
0.9112	0.1691	1.6293	0.0004
0.9474	0.1877	1.6439	0.0005
0.9836	0.2094	1.6585	0.0006
1.0198	0.2343	1.673	0.0006
1.056	0.2616	1.6876	0.0007
1.0922	0.2903	1.7022	0.0008
1.1284	0.3189	1.7167	0.0008
1.1646	0.346	1.7313	0.0009
1.2008	0.3705	1.7459	0.001
1.237	0.3917	1.7604	0.001
1.2731	0.4097	1.775	0.0011
1.3093	0.4251	1.7896	0.0011
1.3455	0.4393	1.8042	0.0011
1.3817	0.454	1.8187	0.0012
1.4179	0.4713	1.8333	0.0012
1.4541	0.4931	1.8479	0.0012
1.4903	0.521	1.8624	0.0013
1.5265	0.556	1.877	0.0013
1.5627	0.5982	1.8916	0.0014
1.5988	0.6465	1.9062	0.0014
1.635	0.6989	1.9207	0.0015
1.6712	0.7526	1.9353	0.0016
1.7074	0.8044	1.9499	0.0016
1.7436	0.851	1.9644	0.0017
1.7798	0.8896	1.979	0.0018
1.816	0.9184	1.9936	0.0018
1.8522	0.9363	2.0082	0.0019
1.8884	0.9435	2.0227	0.0019
1.9246	0.9406	2.0373	0.002
1.9607	0.9287	2.0519	0.002
1.9969	0.9086	2.0664	0.002
2.0331	0.8807	2.081	0.0019
2.0693	0.8452	2.0956	0.0019
2.1055	0.8018	2.1102	0.0019
2.1417	0.7509	2.1247	0.0018
2.1779	0.6934	2.1393	0.0017
2.2141	0.6313	2.1539	0.0016
2.2503	0.5672	2.1684	0.0015
2.2865	0.504	2.183	0.0014
2.3226	0.4443	2.1976	0.0013
2.3588	0.3901	2.2121	0.0012
2.395	0.3422	2.2267	0.0011
2.4312	0.3003	2.2413	0.0011
2.4674	0.2635	2.2559	0.001
2.5036	0.2306	2.2704	0.0009
2.5398	0.2002	2.285	0.0008
2.576	0.1716	2.2996	0.0007
2.6122	0.1444	2.3141	0.0006
2.6484	0.1187	2.3287	0.0006
2.6845	0.095	2.3433	0.0005
2.7207	0.0742	2.3579	0.0004
2.7569	0.0566	2.3724	0.0004
2.7931	0.0427	2.387	0.0003
2.8293	0.0323	2.4016	0.0003
2.8655	0.0251	2.4161	0.0002
2.9017	0.0204	2.4307	0.0002
2.9379	0.0174	2.4453	0.0001
2.9741	0.0154	2.4599	0.0001
3.0102	0.0138	2.4744	0.0001
3.0464	0.0123	2.489	0.0001
3.0826	0.0106	2.5036	0.0001
3.1188	0.0087	2.5181	0
3.155	0.0069	2.5327	0
3.1912	0.0051	2.5473	0
3.2274	0.0036	2.5618	0
3.2636	0.0024	2.5764	0
3.2998	0.0015	2.591	0
3.336	0.0009	2.6056	0
3.3721	0.0005	2.6201	0
3.4083	0.0003	2.6347	0
3.4445	0.0001	2.6493	0

## Sheet: Sheet 8 - F2g - Incorrect
F2g - Incorrect
Observed		Shuffle
X	Y	X	Y
1.1071	0	1.26	0
1.1234	0	1.2754	0
1.1398	0	1.2909	0
1.1562	0	1.3064	0
1.1726	0	1.3218	0
1.189	0	1.3373	0
1.2053	0	1.3527	0
1.2217	0	1.3682	0
1.2381	0	1.3837	0
1.2545	0	1.3991	0
1.2708	0	1.4146	0
1.2872	0	1.4301	0.0001
1.3036	0	1.4455	0.0001
1.32	0.0001	1.461	0.0001
1.3364	0.0001	1.4765	0.0001
1.3527	0.0001	1.4919	0.0001
1.3691	0.0001	1.5074	0.0002
1.3855	0.0001	1.5228	0.0002
1.4019	0.0001	1.5383	0.0002
1.4183	0.0002	1.5538	0.0003
1.4346	0.0002	1.5692	0.0003
1.451	0.0002	1.5847	0.0003
1.4674	0.0002	1.6002	0.0004
1.4838	0.0003	1.6156	0.0005
1.5001	0.0003	1.6311	0.0005
1.5165	0.0003	1.6466	0.0006
1.5329	0.0004	1.662	0.0006
1.5493	0.0004	1.6775	0.0007
1.5657	0.0005	1.6929	0.0008
1.582	0.0005	1.7084	0.0009
1.5984	0.0006	1.7239	0.0009
1.6148	0.0006	1.7393	0.001
1.6312	0.0007	1.7548	0.0011
1.6476	0.0007	1.7703	0.0012
1.6639	0.0008	1.7857	0.0013
1.6803	0.0009	1.8012	0.0013
1.6967	0.0009	1.8167	0.0014
1.7131	0.001	1.8321	0.0015
1.7294	0.001	1.8476	0.0015
1.7458	0.0011	1.863	0.0016
1.7622	0.0012	1.8785	0.0016
1.7786	0.0012	1.894	0.0017
1.795	0.0013	1.9094	0.0017
1.8113	0.0013	1.9249	0.0017
1.8277	0.0014	1.9404	0.0017
1.8441	0.0015	1.9558	0.0017
1.8605	0.0015	1.9713	0.0017
1.8769	0.0016	1.9868	0.0017
1.8932	0.0016	2.0022	0.0017
1.9096	0.0017	2.0177	0.0016
1.926	0.0017	2.0331	0.0016
1.9424	0.0017	2.0486	0.0016
1.9587	0.0017	2.0641	0.0015
1.9751	0.0017	2.0795	0.0015
1.9915	0.0017	2.095	0.0015
2.0079	0.0017	2.1105	0.0014
2.0243	0.0017	2.1259	0.0014
2.0406	0.0016	2.1414	0.0013
2.057	0.0016	2.1569	0.0013
2.0734	0.0015	2.1723	0.0012
2.0898	0.0015	2.1878	0.0012
2.1062	0.0014	2.2032	0.0011
2.1225	0.0013	2.2187	0.001
2.1389	0.0013	2.2342	0.001
2.1553	0.0012	2.2496	0.0009
2.1717	0.0011	2.2651	0.0008
2.1881	0.001	2.2806	0.0008
2.2044	0.001	2.296	0.0007
2.2208	0.0009	2.3115	0.0007
2.2372	0.0008	2.3269	0.0006
2.2536	0.0007	2.3424	0.0006
2.2699	0.0007	2.3579	0.0005
2.2863	0.0006	2.3733	0.0005
2.3027	0.0005	2.3888	0.0005
2.3191	0.0005	2.4043	0.0004
2.3355	0.0004	2.4197	0.0004
2.3518	0.0004	2.4352	0.0003
2.3682	0.0003	2.4507	0.0003
2.3846	0.0003	2.4661	0.0003
2.401	0.0003	2.4816	0.0002
2.4174	0.0002	2.497	0.0002
2.4337	0.0002	2.5125	0.0002
2.4501	0.0002	2.528	0.0002
2.4665	0.0002	2.5434	0.0001
2.4829	0.0001	2.5589	0.0001
2.4992	0.0001	2.5744	0.0001
2.5156	0.0001	2.5898	0.0001
2.532	0.0001	2.6053	0.0001
2.5484	0.0001	2.6208	0
2.5648	0.0001	2.6362	0
2.5811	0	2.6517	0
2.5975	0	2.6671	0
2.6139	0	2.6826	0
2.6303	0	2.6981	0
2.6467	0	2.7135	0
2.663	0	2.729	0
2.6794	0	2.7445	0
2.6958	0	2.7599	0
2.7122	0	2.7754	0
2.7285	0	2.7909	0

## Sheet: Sheet 6 - F2g
F2g
NHP B		NHP T
X	Y	X	Y
0.9515	140.835	1.7519	208.485
1.0829	192.585	1.8249	225.187
0.9212	282.003	1.8458	51.6385
1.0247	108.872	1.8453	49.71
1.0838	144.892	1.7699	166.313
1.0374	277.528	1.7813	-103.095
1.09	292.004	1.8358	39.1293
0.91	241.559	1.7769	-19.3406
0.9816	307.664	1.7138	247.111
0.9413	257.187	1.7947	68.6288
0.9845	182.825	1.7538	118.196
0.91	257.499	1.7862	-21.7473
0.9719	287.35	1.8269	107.466
1.0106	270.933	1.869	50.0469
0.9478	277.227	1.7894	237.156
1.0659	392.297	1.7332	74.232
0.9587	404.367
