# Supplementary material for: Neuronal activation sequences in lateral prefrontal cortex encode visuospatial working memory during virtual navigation
Source: Nat Commun. 2024 May 25;15:4471. doi: 10.1038/s41467-024-48664-9 (PMC11127969; doi:10.1038/s41467-024-48664-9)
Supplement: Supplementary file 6 — Source Data [file 41467_2024_48664_MOESM6_ESM.zip › SourceData/F5.xlsx]

## Sheet: Sheet 1 - F5a
F5a
Sequences	Persistent, p=0.05	Persistent, p=0.1	Persistent, p=0.2	Persistent, p=0.3
0.284	0	0.0252	0.1218	0.2101
0.2864	0.0124	0.028	0.1211	0.236
0.2925	0.0035	0.0246	0.1333	0.2281
0.2445	0.0222	0.0444	0.1556	0.2444
0.2535	0.0037	0.0149	0.0855	0.2119
0.2413	0	0.0156	0.1016	0.2266
0.3078	0.0087	0.0349	0.1135	0.2664
0.3021	0.0177	0.039	0.1099	0.2199
0.2884	0.0138	0.0413	0.1193	0.211
0.2915	0.0045	0.0315	0.1261	0.2477
0.3038	0	0.0411	0.1507	0.3014
0.3129	0.0102	0.0306	0.0918	0.1939
0.3173	0.0147	0.0147	0.1029	0.2353
0.3044	0.069	0.1207	0.2931	0.4483
0.2981	0	0.0286	0.1	0.2
0.2996	0.0357	0.0476	0.1667	0.2857

## Sheet: Sheet 2 - F5b
F5b
Sequences	Persistent, p=0.05	Persistent, p=0.1	Persistent, p=0.2	Persistent, p=0.3
0.2366	NaN	0.1739	0.1304	0.1174
0.1957	0.1652	0.1826	0.1609	0.1522
0.1917	0.1652	0.1783	0.1391	0.1391
0.2377	0.1609	0.1435	0.113	0.1174
0.2	0.1493	0.1493	0.1194	0.1393
0.2609	NaN	0.1565	0.1435	0.1261
0.3174	0.1435	0.2217	0.1783	0.1609
0.4391	0.1435	0.1696	0.1826	0.1348
0.4	0.1522	0.1478	0.1652	0.1957
0.3957	0.187	0.1565	0.1304	0.1739
0.3284	NaN	0.1473	0.1339	0.125
0.3435	0.1957	0.2174	0.163	0.1087
0.3478	0.1833	0.2333	0.1417	0.1167
0.3652	0.2049	0.2295	0.1885	0.2131
0.3565	NaN	0.2514	0.1886	0.0914
0.3522	0.2174	0.3478	0.1957	0.2174

## Sheet: Sheet 3 - F5c
F5c
Time	Persistent, p=0.05		Persistent, p=0.1		Persistent, p=0.2		Persistent, p=0.3
	Preferred	Non Preferred	Preferred	Non Preferred	Preferred	Non Preferred	Preferred	Non Preferred
-1000	1.14989	1.22392	1.00971	1.12647	1.06479	1.1004	1.03032	1.097
-999	1.14876	1.22269	1.00916	1.12559	1.06411	1.09964	1.02977	1.09621
-998	1.14764	1.22146	1.0086	1.1247	1.06344	1.09889	1.02922	1.09543
-997	1.14652	1.22023	1.00805	1.12382	1.06276	1.09813	1.02867	1.09464
-996	1.14541	1.21901	1.00751	1.12294	1.0621	1.09738	1.02813	1.09386
-995	1.14431	1.21778	1.00698	1.12207	1.06143	1.09663	1.0276	1.09308
-994	1.14321	1.21655	1.00645	1.12119	1.06077	1.09588	1.02707	1.09231
-993	1.14212	1.21532	1.00592	1.12032	1.06012	1.09513	1.02654	1.09153
-992	1.14104	1.21409	1.0054	1.11944	1.05947	1.09439	1.02602	1.09076
-991	1.13996	1.21286	1.00489	1.11857	1.05882	1.09364	1.0255	1.08999
-990	1.13889	1.21164	1.00439	1.1177	1.05818	1.0929	1.02499	1.08922
-989	1.13782	1.21041	1.00389	1.11683	1.05755	1.09217	1.02448	1.08846
-988	1.13676	1.20918	1.00339	1.11597	1.05691	1.09143	1.02397	1.0877
-987	1.1357	1.20795	1.0029	1.1151	1.05628	1.09069	1.02347	1.08694
-986	1.13466	1.20673	1.00242	1.11424	1.05566	1.08996	1.02298	1.08618
-985	1.13361	1.2055	1.00194	1.11338	1.05504	1.08923	1.02249	1.08543
-984	1.13258	1.20428	1.00147	1.11252	1.05442	1.0885	1.022	1.08467
-983	1.13155	1.20305	1.00101	1.11167	1.05381	1.08778	1.02152	1.08392
-982	1.13052	1.20183	1.00055	1.11081	1.0532	1.08706	1.02104	1.08318
-981	1.1295	1.20061	1.0001	1.10996	1.05259	1.08633	1.02057	1.08243
-980	1.12849	1.19939	0.999651	1.10911	1.05199	1.08562	1.0201	1.08169
-979	1.12748	1.19817	0.99921	1.10827	1.05139	1.0849	1.01964	1.08096
-978	1.12648	1.19696	0.998775	1.10742	1.0508	1.08419	1.01918	1.08022
-977	1.12548	1.19574	0.998345	1.10658	1.05021	1.08348	1.01873	1.07949
-976	1.12449	1.19453	0.997921	1.10574	1.04962	1.08277	1.01828	1.07876
-975	1.1235	1.19332	0.997503	1.10491	1.04904	1.08206	1.01783	1.07803
-974	1.12252	1.19211	0.997091	1.10407	1.04846	1.08136	1.01739	1.07731
-973	1.12155	1.1909	0.996684	1.10324	1.04789	1.08066	1.01695	1.07659
-972	1.12058	1.18969	0.996283	1.10242	1.04732	1.07996	1.01652	1.07587
-971	1.11962	1.18849	0.995887	1.10159	1.04675	1.07927	1.01609	1.07516
-970	1.11866	1.18729	0.995497	1.10077	1.04618	1.07858	1.01566	1.07445
-969	1.1177	1.18609	0.995112	1.09995	1.04562	1.07789	1.01524	1.07374
-968	1.11676	1.1849	0.994733	1.09913	1.04506	1.0772	1.01483	1.07303
-967	1.11581	1.18371	0.994359	1.09832	1.04451	1.07652	1.01442	1.07233
-966	1.11488	1.18252	0.993991	1.09751	1.04396	1.07584	1.01401	1.07163
-965	1.11394	1.18133	0.993628	1.0967	1.04341	1.07516	1.0136	1.07094
-964	1.11302	1.18015	0.99327	1.0959	1.04287	1.07449	1.01321	1.07025
-963	1.11209	1.17897	0.992918	1.09509	1.04233	1.07381	1.01281	1.06956
-962	1.11117	1.17779	0.992571	1.0943	1.04179	1.07315	1.01242	1.06887
-961	1.11026	1.17662	0.992229	1.0935	1.04125	1.07248	1.01203	1.06819
-960	1.10935	1.17545	0.991892	1.09271	1.04072	1.07182	1.01165	1.06752
-959	1.10845	1.17429	0.99156	1.09192	1.04019	1.07116	1.01127	1.06684
-958	1.10755	1.17312	0.991233	1.09114	1.03967	1.0705	1.01089	1.06617
-957	1.10666	1.17197	0.990911	1.09036	1.03914	1.06985	1.01052	1.0655
-956	1.10577	1.17081	0.990594	1.08958	1.03862	1.0692	1.01016	1.06484
-955	1.10488	1.16966	0.990281	1.0888	1.03811	1.06855	1.00979	1.06418
-954	1.104	1.16852	0.989974	1.08803	1.03759	1.06791	1.00943	1.06352
-953	1.10312	1.16737	0.989671	1.08727	1.03708	1.06727	1.00908	1.06287
-952	1.10225	1.16624	0.989373	1.0865	1.03657	1.06663	1.00872	1.06222
-951	1.10139	1.1651	0.989079	1.08574	1.03607	1.066	1.00838	1.06157
-950	1.10052	1.16398	0.988791	1.08499	1.03556	1.06537	1.00803	1.06093
-949	1.09966	1.16285	0.988506	1.08423	1.03506	1.06474	1.00769	1.06029
-948	1.09881	1.16173	0.988226	1.08349	1.03456	1.06412	1.00735	1.05965
-947	1.09796	1.16062	0.98795	1.08274	1.03407	1.0635	1.00702	1.05902
-946	1.09711	1.15951	0.987679	1.082	1.03357	1.06288	1.00669	1.05839
-945	1.09627	1.1584	0.987412	1.08126	1.03308	1.06226	1.00636	1.05777
-944	1.09543	1.1573	0.987149	1.08053	1.0326	1.06165	1.00604	1.05715
-943	1.09459	1.15621	0.98689	1.0798	1.03211	1.06105	1.00572	1.05653
-942	1.09376	1.15512	0.986635	1.07907	1.03163	1.06044	1.0054	1.05591
-941	1.09293	1.15404	0.986384	1.07835	1.03114	1.05984	1.00509	1.0553
-940	1.09211	1.15296	0.986137	1.07763	1.03066	1.05925	1.00478	1.0547
-939	1.09129	1.15189	0.985894	1.07692	1.03019	1.05865	1.00447	1.0541
-938	1.09047	1.15082	0.985654	1.07621	1.02971	1.05806	1.00417	1.0535
-937	1.08965	1.14976	0.985418	1.0755	1.02924	1.05747	1.00387	1.0529
-936	1.08884	1.1487	0.985186	1.0748	1.02877	1.05689	1.00357	1.05231
-935	1.08804	1.14765	0.984957	1.0741	1.0283	1.05631	1.00328	1.05173
-934	1.08723	1.14661	0.984732	1.07341	1.02783	1.05573	1.00299	1.05114
-933	1.08643	1.14557	0.98451	1.07272	1.02737	1.05516	1.0027	1.05057
-932	1.08563	1.14453	0.984291	1.07203	1.0269	1.05459	1.00242	1.04999
-931	1.08484	1.14351	0.984076	1.07135	1.02644	1.05403	1.00214	1.04942
-930	1.08405	1.14249	0.983863	1.07067	1.02598	1.05346	1.00186	1.04885
-929	1.08326	1.14147	0.983654	1.07	1.02552	1.0529	1.00158	1.04829
-928	1.08247	1.14046	0.983448	1.06933	1.02507	1.05235	1.00131	1.04773
-927	1.08169	1.13946	0.983245	1.06866	1.02461	1.0518	1.00104	1.04717
-926	1.08091	1.13847	0.983044	1.068	1.02416	1.05125	1.00078	1.04662
-925	1.08013	1.13748	0.982847	1.06734	1.02371	1.0507	1.00051	1.04607
-924	1.07936	1.13649	0.982652	1.06669	1.02326	1.05016	1.00025	1.04553
-923	1.07858	1.13552	0.982459	1.06604	1.02281	1.04962	0.999992	1.04499
-922	1.07781	1.13455	0.982269	1.0654	1.02236	1.04909	0.999735	1.04445
-921	1.07705	1.13358	0.982082	1.06476	1.02192	1.04855	0.999482	1.04392
-920	1.07628	1.13263	0.981897	1.06412	1.02148	1.04803	0.999231	1.04339
-919	1.07552	1.13168	0.981714	1.06349	1.02103	1.0475	0.998982	1.04287
-918	1.07476	1.13073	0.981534	1.06286	1.02059	1.04698	0.998736	1.04235
-917	1.074	1.1298	0.981356	1.06224	1.02015	1.04646	0.998493	1.04183
-916	1.07325	1.12887	0.981179	1.06162	1.01971	1.04595	0.998251	1.04132
-915	1.07249	1.12794	0.981005	1.061	1.01928	1.04544	0.998012	1.04081
-914	1.07174	1.12703	0.980833	1.06039	1.01884	1.04493	0.997776	1.0403
-913	1.071	1.12612	0.980662	1.05979	1.0184	1.04443	0.997541	1.0398
-912	1.07025	1.12521	0.980493	1.05918	1.01797	1.04393	0.997309	1.0393
-911	1.0695	1.12432	0.980326	1.05858	1.01754	1.04343	0.997079	1.03881
-910	1.06876	1.12343	0.980161	1.05799	1.01711	1.04294	0.99685	1.03832
-909	1.06802	1.12255	0.979997	1.0574	1.01668	1.04245	0.996624	1.03784
-908	1.06728	1.12167	0.979835	1.05681	1.01625	1.04196	0.9964	1.03735
-907	1.06655	1.1208	0.979674	1.05623	1.01582	1.04148	0.996178	1.03688
-906	1.06581	1.11994	0.979514	1.05566	1.01539	1.041	0.995958	1.0364
-905	1.06508	1.11909	0.979355	1.05508	1.01496	1.04052	0.99574	1.03593
-904	1.06435	1.11824	0.979198	1.05451	1.01454	1.04005	0.995523	1.03547
-903	1.06362	1.1174	0.979042	1.05395	1.01411	1.03958	0.995309	1.03501
-902	1.06289	1.11657	0.978886	1.05339	1.01369	1.03911	0.995096	1.03455
-901	1.06216	1.11574	0.978732	1.05283	1.01327	1.03865	0.994885	1.03409
-900	1.06144	1.11492	0.978579	1.05228	1.01284	1.03819	0.994675	1.03364
-899	1.06071	1.11411	0.978426	1.05173	1.01242	1.03773	0.994467	1.0332
-898	1.05999	1.1133	0.978274	1.05118	1.012	1.03728	0.994261	1.03275
-897	1.05927	1.11251	0.978123	1.05064	1.01158	1.03682	0.994056	1.03231
-896	1.05855	1.11172	0.977972	1.05011	1.01116	1.03638	0.993852	1.03188
-895	1.05784	1.11093	0.977822	1.04957	1.01074	1.03593	0.993651	1.03145
-894	1.05712	1.11016	0.977673	1.04905	1.01033	1.03549	0.99345	1.03102
-893	1.05641	1.10939	0.977524	1.04852	1.00991	1.03506	0.993251	1.03059
-892	1.05569	1.10862	0.977375	1.048	1.00949	1.03462	0.993053	1.03017
-891	1.05498	1.10787	0.977226	1.04748	1.00908	1.03419	0.992857	1.02976
-890	1.05427	1.10712	0.977078	1.04697	1.00866	1.03376	0.992661	1.02934
-889	1.05356	1.10638	0.97693	1.04646	1.00825	1.03334	0.992467	1.02894
-888	1.05285	1.10564	0.976782	1.04596	1.00783	1.03292	0.992274	1.02853
-887	1.05215	1.10491	0.976634	1.04546	1.00742	1.0325	0.992082	1.02813
-886	1.05144	1.10419	0.976485	1.04496	1.00701	1.03208	0.991892	1.02773
-885	1.05074	1.10348	0.976337	1.04447	1.0066	1.03167	0.991702	1.02734
-884	1.05004	1.10277	0.976189	1.04398	1.00618	1.03126	0.991513	1.02694
-883	1.04933	1.10207	0.976041	1.04349	1.00577	1.03085	0.991325	1.02656
-882	1.04863	1.10138	0.975892	1.04301	1.00536	1.03045	0.991139	1.02617
-881	1.04793	1.10069	0.975743	1.04253	1.00495	1.03005	0.990953	1.02579
-880	1.04724	1.10001	0.975593	1.04206	1.00454	1.02965	0.990768	1.02542
-879	1.04654	1.09934	0.975444	1.04159	1.00414	1.02926	0.990583	1.02505
-878	1.04584	1.09867	0.975294	1.04112	1.00373	1.02886	0.9904	1.02468
-877	1.04515	1.09801	0.975143	1.04066	1.00332	1.02847	0.990217	1.02431
-876	1.04446	1.09736	0.974992	1.0402	1.00291	1.02809	0.990035	1.02395
-875	1.04376	1.09671	0.97484	1.03974	1.00251	1.0277	0.989853	1.02359
-874	1.04307	1.09607	0.974687	1.03929	1.0021	1.02732	0.989673	1.02323
-873	1.04238	1.09544	0.974534	1.03884	1.00169	1.02695	0.989493	1.02288
-872	1.04169	1.09481	0.974381	1.03839	1.00129	1.02657	0.989313	1.02253
-871	1.04101	1.09419	0.974226	1.03795	1.00088	1.0262	0.989134	1.02219
-870	1.04032	1.09358	0.974071	1.03751	1.00048	1.02583	0.988955	1.02185
-869	1.03963	1.09297	0.973915	1.03708	1.00008	1.02546	0.988777	1.02151
-868	1.03895	1.09237	0.973758	1.03665	0.999672	1.0251	0.9886	1.02117
-867	1.03827	1.09177	0.9736	1.03622	0.999269	1.02474	0.988422	1.02084
-866	1.03758	1.09118	0.973441	1.03579	0.998867	1.02438	0.988245	1.02051
-865	1.0369	1.0906	0.973281	1.03537	0.998465	1.02402	0.988069	1.02019
-864	1.03622	1.09002	0.973121	1.03495	0.998064	1.02367	0.987893	1.01987
-863	1.03555	1.08945	0.972959	1.03454	0.997664	1.02332	0.987717	1.01955
-862	1.03487	1.08889	0.972797	1.03413	0.997263	1.02297	0.987541	1.01923
-861	1.03419	1.08833	0.972633	1.03372	0.996864	1.02262	0.987366	1.01892
-860	1.03352	1.08778	0.972468	1.03331	0.996465	1.02228	0.987191	1.01861
-859	1.03284	1.08723	0.972302	1.03291	0.996066	1.02194	0.987015	1.0183
-858	1.03217	1.08669	0.972135	1.03251	0.995669	1.0216	0.986841	1.018
-857	1.0315	1.08615	0.971967	1.03212	0.995271	1.02126	0.986666	1.0177
-856	1.03083	1.08562	0.971798	1.03172	0.994875	1.02093	0.986491	1.01741
-855	1.03016	1.0851	0.971628	1.03133	0.994478	1.02059	0.986317	1.01711
-854	1.02949	1.08458	0.971456	1.03094	0.994083	1.02026	0.986142	1.01682
-853	1.02882	1.08407	0.971284	1.03056	0.993688	1.01994	0.985968	1.01653
-852	1.02816	1.08356	0.97111	1.03018	0.993294	1.01961	0.985794	1.01625
-851	1.0275	1.08306	0.970935	1.0298	0.9929	1.01929	0.985619	1.01597
-850	1.02683	1.08257	0.970759	1.02942	0.992507	1.01897	0.985445	1.01569
-849	1.02617	1.08208	0.970582	1.02905	0.992115	1.01865	0.98527	1.01541
-848	1.02551	1.08159	0.970403	1.02868	0.991724	1.01833	0.985096	1.01514
-847	1.02485	1.08111	0.970223	1.02831	0.991333	1.01802	0.984921	1.01487
-846	1.0242	1.08063	0.970043	1.02795	0.990943	1.01771	0.984747	1.0146
-845	1.02354	1.08016	0.969861	1.02758	0.990554	1.0174	0.984572	1.01434
-844	1.02289	1.0797	0.969677	1.02723	0.990165	1.01709	0.984397	1.01408
-843	1.02223	1.07924	0.969493	1.02687	0.989777	1.01678	0.984222	1.01382
-842	1.02158	1.07878	0.969307	1.02651	0.98939	1.01648	0.984047	1.01356
-841	1.02093	1.07833	0.969121	1.02616	0.989004	1.01618	0.983872	1.01331
-840	1.02028	1.07789	0.968933	1.02581	0.988619	1.01588	0.983697	1.01306
-839	1.01964	1.07745	0.968744	1.02546	0.988235	1.01558	0.983521	1.01281
-838	1.01899	1.07701	0.968554	1.02512	0.987852	1.01528	0.983345	1.01256
-837	1.01835	1.07658	0.968363	1.02478	0.987469	1.01499	0.983169	1.01232
-836	1.01771	1.07615	0.968171	1.02444	0.987088	1.0147	0.982993	1.01208
-835	1.01707	1.07573	0.967977	1.0241	0.986707	1.0144	0.982817	1.01184
-834	1.01643	1.07531	0.967783	1.02376	0.986328	1.01411	0.98264	1.0116
-833	1.01579	1.0749	0.967588	1.02343	0.985949	1.01383	0.982463	1.01137
-832	1.01515	1.07449	0.967392	1.0231	0.985572	1.01354	0.982286	1.01114
-831	1.01452	1.07409	0.967194	1.02277	0.985195	1.01326	0.982109	1.01091
-830	1.01389	1.07369	0.966996	1.02244	0.98482	1.01297	0.981932	1.01069
-829	1.01326	1.07329	0.966797	1.02212	0.984446	1.01269	0.981754	1.01046
-828	1.01263	1.0729	0.966597	1.02179	0.984073	1.01241	0.981576	1.01024
-827	1.012	1.07251	0.966397	1.02147	0.983701	1.01214	0.981398	1.01002
-826	1.01138	1.07212	0.966195	1.02115	0.983331	1.01186	0.98122	1.0098
-825	1.01076	1.07174	0.965993	1.02083	0.982962	1.01159	0.981041	1.00959
-824	1.01013	1.07137	0.96579	1.02052	0.982594	1.01131	0.980862	1.00938
-823	1.00952	1.07099	0.965586	1.02021	0.982227	1.01104	0.980683	1.00917
-822	1.0089	1.07062	0.965382	1.01989	0.981862	1.01077	0.980504	1.00896
-821	1.00828	1.07026	0.965177	1.01958	0.981498	1.0105	0.980324	1.00875
-820	1.00767	1.0699	0.964972	1.01928	0.981135	1.01023	0.980144	1.00855
-819	1.00706	1.06954	0.964766	1.01897	0.980774	1.00997	0.979964	1.00835
-818	1.00645	1.06918	0.964559	1.01866	0.980415	1.0097	0.979784	1.00815
-817	1.00584	1.06883	0.964352	1.01836	0.980057	1.00944	0.979604	1.00795
-816	1.00524	1.06848	0.964145	1.01806	0.9797	1.00918	0.979423	1.00775
-815	1.00463	1.06814	0.963937	1.01776	0.979345	1.00892	0.979242	1.00756
-814	1.00403	1.06779	0.963729	1.01746	0.978991	1.00866	0.979061	1.00737
-813	1.00343	1.06746	0.963521	1.01716	0.97864	1.0084	0.97888	1.00718
-812	1.00284	1.06712	0.963313	1.01687	0.97829	1.00814	0.978699	1.00699
-811	1.00224	1.06679	0.963105	1.01658	0.977941	1.00788	0.978518	1.0068
-810	1.00165	1.06646	0.962896	1.01628	0.977594	1.00763	0.978336	1.00662
-809	1.00106	1.06613	0.962688	1.01599	0.977249	1.00737	0.978154	1.00644
-808	1.00047	1.06581	0.96248	1.0157	0.976906	1.00712	0.977973	1.00626
-807	0.999889	1.06549	0.962271	1.01541	0.976565	1.00687	0.977791	1.00608
-806	0.999306	1.06517	0.962063	1.01513	0.976226	1.00662	0.977609	1.0059
-805	0.998725	1.06485	0.961855	1.01484	0.975888	1.00637	0.977427	1.00572
-804	0.998146	1.06454	0.961648	1.01456	0.975552	1.00612	0.977245	1.00555
-803	0.99757	1.06423	0.96144	1.01427	0.975219	1.00587	0.977063	1.00537
-802	0.996996	1.06393	0.961234	1.01399	0.974887	1.00562	0.976881	1.0052
-801	0.996425	1.06362	0.961027	1.01371	0.974558	1.00537	0.976699	1.00503
-800	0.995856	1.06332	0.960822	1.01343	0.97423	1.00513	0.976517	1.00487
-799	0.99529	1.06302	0.960616	1.01315	0.973905	1.00488	0.976335	1.0047
-798	0.994725	1.06272	0.960412	1.01287	0.973581	1.00464	0.976153	1.00453
-797	0.994164	1.06243	0.960208	1.01259	0.97326	1.00439	0.975971	1.00437
-796	0.993604	1.06213	0.960005	1.01232	0.972941	1.00415	0.97579	1.00421
-795	0.993048	1.06184	0.959803	1.01204	0.972625	1.00391	0.975608	1.00404
-794	0.992493	1.06156	0.959602	1.01177	0.972311	1.00367	0.975427	1.00388
-793	0.991941	1.06127	0.959402	1.0115	0.971998	1.00343	0.975246	1.00373
-792	0.991392	1.06099	0.959203	1.01122	0.971689	1.00319	0.975065	1.00357
-791	0.990845	1.0607	0.959005	1.01095	0.971382	1.00295	0.974884	1.00341
-790	0.990301	1.06042	0.958808	1.01068	0.971077	1.00271	0.974704	1.00326
-789	0.989759	1.06015	0.958613	1.01041	0.970774	1.00247	0.974523	1.0031
-788	0.98922	1.05987	0.958419	1.01014	0.970474	1.00223	0.974343	1.00295
-787	0.988683	1.0596	0.958227	1.00987	0.970177	1.00199	0.974164	1.0028
-786	0.988149	1.05932	0.958036	1.00961	0.969882	1.00176	0.973985	1.00265
-785	0.987617	1.05905	0.957846	1.00934	0.96959	1.00152	0.973806	1.0025
-784	0.987088	1.05879	0.957658	1.00907	0.9693	1.00129	0.973628	1.00235
-783	0.986562	1.05852	0.957472	1.00881	0.969013	1.00105	0.97345	1.0022
-782	0.986038	1.05825	0.957288	1.00854	0.968729	1.00081	0.973272	1.00205
-781	0.985517	1.05799	0.957106	1.00828	0.968448	1.00058	0.973095	1.00191
-780	0.984998	1.05773	0.956926	1.00801	0.968169	1.00035	0.972919	1.00176
-779	0.984482	1.05747	0.956747	1.00775	0.967893	1.00011	0.972743	1.00162
-778	0.983969	1.05721	0.956571	1.00749	0.96762	0.999878	0.972568	1.00148
-777	0.983458	1.05695	0.956397	1.00723	0.967349	0.999645	0.972393	1.00133
-776	0.982949	1.0567	0.956225	1.00697	0.967082	0.999412	0.972219	1.00119
-775	0.982444	1.05644	0.956055	1.0067	0.966818	0.999179	0.972046	1.00105
-774	0.98194	1.05619	0.955888	1.00644	0.966556	0.998946	0.971873	1.00091
-773	0.98144	1.05594	0.955724	1.00618	0.966297	0.998714	0.971701	1.00077
-772	0.980942	1.05569	0.955561	1.00592	0.966042	0.998482	0.97153	1.00063
-771	0.980447	1.05544	0.955402	1.00566	0.965789	0.99825	0.97136	1.0005
-770	0.979954	1.0552	0.955245	1.00541	0.96554	0.998018	0.971191	1.00036
-769	0.979464	1.05495	0.955091	1.00515	0.965293	0.997786	0.971022	1.00022
-768	0.978976	1.0547	0.95494	1.00489	0.96505	0.997555	0.970854	1.00009
-767	0.978491	1.05446	0.954791	1.00463	0.96481	0.997323	0.970688	0.99995
-766	0.978008	1.05422	0.954646	1.00437	0.964573	0.997092	0.970522	0.999815
-765	0.977528	1.05398	0.954503	1.00412	0.964339	0.99686	0.970357	0.99968
-764	0.977051	1.05374	0.954364	1.00386	0.964109	0.996629	0.970193	0.999546
-763	0.976576	1.0535	0.954228	1.0036	0.963882	0.996398	0.970031	0.999412
-762	0.976104	1.05326	0.954095	1.00335	0.963658	0.996166	0.969869	0.999278
-761	0.975634	1.05302	0.953965	1.00309	0.963437	0.995935	0.969708	0.999145
-760	0.975167	1.05279	0.953839	1.00283	0.96322	0.995704	0.969549	0.999012
-759	0.974702	1.05255	0.953716	1.00258	0.963006	0.995472	0.969391	0.99888
-758	0.974239	1.05232	0.953597	1.00232	0.962795	0.995241	0.969234	0.998748
-757	0.97378	1.05209	0.953481	1.00207	0.962588	0.99501	0.969079	0.998616
-756	0.973322	1.05185	0.953369	1.00181	0.962384	0.994778	0.968924	0.998484
-755	0.972867	1.05162	0.95326	1.00156	0.962184	0.994546	0.968771	0.998353
-754	0.972415	1.05139	0.953156	1.0013	0.961987	0.994315	0.968619	0.998221
-753	0.971964	1.05116	0.953055	1.00105	0.961794	0.994083	0.968469	0.99809
-752	0.971517	1.05093	0.952958	1.00079	0.961604	0.993851	0.96832	0.997959
-751	0.971071	1.05071	0.952865	1.00054	0.961418	0.993619	0.968173	0.997829
-750	0.970628	1.05048	0.952775	1.00028	0.961235	0.993386	0.968027	0.997698
-749	0.970188	1.05025	0.95269	1.00003	0.961056	0.993154	0.967882	0.997567
-748	0.969749	1.05003	0.952609	0.999776	0.96088	0.992921	0.96774	0.997437
-747	0.969313	1.0498	0.952532	0.999522	0.960708	0.992688	0.967598	0.997306
-746	0.96888	1.04958	0.952459	0.999268	0.96054	0.992455	0.967459	0.997175
-745	0.968448	1.04935	0.952391	0.999014	0.960375	0.992221	0.96732	0.997045
-744	0.968019	1.04913	0.952327	0.99876	0.960214	0.991988	0.967184	0.996914
-743	0.967592	1.04891	0.952267	0.998506	0.960056	0.991754	0.967049	0.996783
-742	0.967167	1.04869	0.952211	0.998252	0.959902	0.99152	0.966916	0.996652
-741	0.966745	1.04847	0.95216	0.997999	0.959752	0.991285	0.966785	0.996522
-740	0.966325	1.04824	0.952114	0.997745	0.959606	0.991051	0.966655	0.99639
-739	0.965906	1.04803	0.952072	0.997491	0.959463	0.990816	0.966528	0.996259
-738	0.96549	1.04781	0.952034	0.997238	0.959324	0.99058	0.966402	0.996128
-737	0.965076	1.04759	0.952001	0.996984	0.959189	0.990345	0.966278	0.995996
-736	0.964665	1.04737	0.951973	0.99673	0.959057	0.990109	0.966156	0.995864
-735	0.964255	1.04715	0.951949	0.996477	0.95893	0.989872	0.966035	0.995732
-734	0.963847	1.04693	0.95193	0.996223	0.958806	0.989636	0.965917	0.9956
-733	0.963441	1.04672	0.951916	0.99597	0.958685	0.989399	0.965801	0.995467
-732	0.963038	1.0465	0.951907	0.995716	0.958569	0.989161	0.965686	0.995334
-731	0.962636	1.04628	0.951902	0.995462	0.958456	0.988924	0.965574	0.995201
-730	0.962236	1.04607	0.951902	0.995209	0.958347	0.988686	0.965464	0.995067
-729	0.961838	1.04585	0.951907	0.994955	0.958242	0.988447	0.965355	0.994933
-728	0.961442	1.04564	0.951917	0.994701	0.958141	0.988208	0.965249	0.994799
-727	0.961048	1.04543	0.951932	0.994448	0.958043	0.987969	0.965145	0.994664
-726	0.960656	1.04521	0.951952	0.994194	0.957949	0.98773	0.965043	0.994529
-725	0.960265	1.045	0.951976	0.99394	0.957859	0.98749	0.964943	0.994394
-724	0.959877	1.04479	0.952006	0.993686	0.957773	0.987249	0.964845	0.994258
-723	0.95949	1.04457	0.952041	0.993432	0.957691	0.987008	0.96475	0.994121
-722	0.959105	1.04436	0.95208	0.993179	0.957612	0.986767	0.964656	0.993984
-721	0.958722	1.04415	0.952125	0.992925	0.957537	0.986526	0.964565	0.993847
-720	0.95834	1.04394	0.952175	0.992671	0.957466	0.986284	0.964477	0.993709
-719	0.95796	1.04373	0.952229	0.992417	0.957398	0.986041	0.96439	0.99357
-718	0.957582	1.04351	0.952289	0.992163	0.957335	0.985799	0.964306	0.993431
-717	0.957205	1.0433	0.952354	0.991909	0.957275	0.985555	0.964223	0.993292
-716	0.95683	1.04309	0.952423	0.991655	0.957219	0.985312	0.964144	0.993152
-715	0.956456	1.04288	0.952498	0.991401	0.957166	0.985068	0.964066	0.993011
-714	0.956084	1.04267	0.952578	0.991147	0.957118	0.984823	0.963991	0.992869
-713	0.955714	1.04246	0.952663	0.990893	0.957073	0.984578	0.963918	0.992728
-712	0.955345	1.04225	0.952753	0.990639	0.957032	0.984333	0.963848	0.992585
-711	0.954978	1.04204	0.952847	0.990384	0.956994	0.984087	0.963779	0.992442
-710	0.954612	1.04183	0.952947	0.99013	0.956961	0.983841	0.963714	0.992298
-709	0.954247	1.04163	0.953052	0.989876	0.95693	0.983595	0.96365	0.992153
-708	0.953884	1.04142	0.953162	0.989622	0.956904	0.983348	0.963589	0.992008
-707	0.953522	1.04121	0.953277	0.989368	0.956881	0.9831	0.963531	0.991862
-706	0.953162	1.041	0.953397	0.989114	0.956862	0.982853	0.963474	0.991716
-705	0.952803	1.04079	0.953521	0.98886	0.956846	0.982605	0.963421	0.991568
-704	0.952445	1.04058	0.953651	0.988605	0.956835	0.982356	0.963369	0.99142
-703	0.952089	1.04038	0.953786	0.988351	0.956826	0.982107	0.96332	0.991272
-702	0.951734	1.04017	0.953925	0.988097	0.956821	0.981858	0.963274	0.991122
-701	0.95138	1.03996	0.954069	0.987843	0.95682	0.981608	0.963229	0.990972
-700	0.951027	1.03975	0.954219	0.987589	0.956822	0.981358	0.963188	0.990821
-699	0.950676	1.03954	0.954372	0.987335	0.956828	0.981108	0.963148	0.990669
-698	0.950325	1.03934	0.954531	0.987081	0.956837	0.980857	0.963112	0.990517
-697	0.949976	1.03913	0.954694	0.986827	0.95685	0.980606	0.963077	0.990364
-696	0.949628	1.03892	0.954863	0.986573	0.956866	0.980355	0.963045	0.99021
-695	0.949281	1.03872	0.955035	0.986319	0.956886	0.980103	0.963015	0.990055
-694	0.948936	1.03851	0.955213	0.986065	0.956909	0.979851	0.962988	0.989899
-693	0.948591	1.0383	0.955395	0.985811	0.956935	0.979598	0.962963	0.989743
-692	0.948248	1.0381	0.955581	0.985557	0.956965	0.979345	0.962941	0.989586
-691	0.947905	1.03789	0.955772	0.985303	0.956998	0.979092	0.962921	0.989428
-690	0.947564	1.03768	0.955967	0.98505	0.957034	0.978839	0.962903	0.989269
-689	0.947223	1.03748	0.956167	0.984796	0.957074	0.978585	0.962888	0.989109
-688	0.946884	1.03727	0.956371	0.984543	0.957116	0.978331	0.962875	0.988949
-687	0.946546	1.03706	0.956579	0.984289	0.957162	0.978077	0.962865	0.988787
-686	0.946208	1.03686	0.956792	0.984036	0.957211	0.977823	0.962857	0.988625
-685	0.945872	1.03665	0.957009	0.983783	0.957264	0.977568	0.962851	0.988462
-684	0.945536	1.03644	0.95723	0.98353	0.957319	0.977313	0.962848	0.988298
-683	0.945202	1.03624	0.957455	0.983277	0.957377	0.977058	0.962847	0.988134
-682	0.944868	1.03603	0.957683	0.983024	0.957439	0.976802	0.962848	0.987968
-681	0.944535	1.03582	0.957916	0.982771	0.957503	0.976547	0.962852	0.987802
-680	0.944203	1.03562	0.958153	0.982518	0.95757	0.976291	0.962858	0.987635
-679	0.943873	1.03541	0.958394	0.982266	0.957641	0.976035	0.962866	0.987467
-678	0.943543	1.0352	0.958638	0.982014	0.957714	0.975779	0.962876	0.987298
-677	0.943213	1.035	0.958886	0.981761	0.95779	0.975523	0.962889	0.987128
-676	0.942885	1.03479	0.959137	0.981509	0.957869	0.975266	0.962904	0.986958
-675	0.942558	1.03458	0.959393	0.981258	0.95795	0.97501	0.962921	0.986786
-674	0.942231	1.03438	0.959651	0.981006	0.958035	0.974753	0.96294	0.986614
-673	0.941905	1.03417	0.959913	0.980754	0.958122	0.974497	0.962962	0.986441
-672	0.941581	1.03396	0.960178	0.980503	0.958212	0.97424	0.962985	0.986267
-671	0.941257	1.03375	0.960447	0.980252	0.958304	0.973983	0.963011	0.986092
-670	0.940933	1.03355	0.960718	0.980001	0.958399	0.973726	0.963039	0.985917
-669	0.940611	1.03334	0.960993	0.97975	0.958497	0.973469	0.963069	0.98574
-668	0.940289	1.03313	0.961271	0.9795	0.958597	0.973212	0.963101	0.985563
-667	0.939969	1.03293	0.961551	0.97925	0.958699	0.972955	0.963135	0.985385
-666	0.939649	1.03272	0.961835	0.979	0.958804	0.972699	0.963171	0.985206
-665	0.93933	1.03251	0.962121	0.97875	0.958911	0.972442	0.96321	0.985027
-664	0.939012	1.0323	0.96241	0.9785	0.959021	0.972185	0.96325	0.984846
-663	0.938694	1.0321	0.962701	0.978251	0.959133	0.971928	0.963292	0.984665
-662	0.938378	1.03189	0.962995	0.978002	0.959247	0.971672	0.963336	0.984483
-661	0.938062	1.03168	0.963291	0.977753	0.959363	0.971415	0.963382	0.9843
-660	0.937747	1.03147	0.96359	0.977505	0.959481	0.971159	0.963429	0.984117
-659	0.937433	1.03126	0.963891	0.977257	0.959602	0.970902	0.963479	0.983932
-658	0.93712	1.03106	0.964194	0.977009	0.959725	0.970646	0.96353	0.983747
-657	0.936807	1.03085	0.964499	0.976761	0.959849	0.97039	0.963583	0.983561
-656	0.936496	1.03064	0.964806	0.976514	0.959976	0.970135	0.963638	0.983374
-655	0.936185	1.03043	0.965114	0.976267	0.960104	0.969879	0.963695	0.983187
-654	0.935875	1.03022	0.965425	0.97602	0.960235	0.969624	0.963753	0.982999
-653	0.935566	1.03001	0.965737	0.975774	0.960367	0.969369	0.963813	0.98281
-652	0.935258	1.0298	0.96605	0.975528	0.960501	0.969114	0.963875	0.98262
-651	0.934951	1.02959	0.966366	0.975282	0.960637	0.96886	0.963938	0.98243
-650	0.934645	1.02938	0.966682	0.975037	0.960774	0.968606	0.964003	0.982239
-649	0.93434	1.02917	0.967	0.974792	0.960913	0.968352	0.964069	0.982047
-648	0.934035	1.02896	0.967319	0.974547	0.961054	0.968099	0.964137	0.981855
-647	0.933732	1.02875	0.967639	0.974303	0.961196	0.967846	0.964206	0.981662
-646	0.93343	1.02854	0.96796	0.974059	0.96134	0.967593	0.964277	0.981468
-645	0.933128	1.02833	0.968281	0.973816	0.961485	0.967341	0.964349	0.981273
-644	0.932828	1.02812	0.968604	0.973572	0.961631	0.967089	0.964422	0.981078
-643	0.932528	1.02791	0.968927	0.97333	0.961779	0.966838	0.964497	0.980883
-642	0.93223	1.0277	0.969251	0.973087	0.961928	0.966587	0.964573	0.980686
-641	0.931933	1.02749	0.969575	0.972846	0.962079	0.966337	0.96465	0.980489
-640	0.931636	1.02728	0.9699	0.972604	0.96223	0.966087	0.964729	0.980292
-639	0.931341	1.02707	0.970225	0.972363	0.962383	0.965838	0.964809	0.980094
-638	0.931047	1.02685	0.97055	0.972122	0.962537	0.965589	0.96489	0.979895
-637	0.930754	1.02664	0.970875	0.971882	0.962692	0.965341	0.964972	0.979696
-636	0.930462	1.02643	0.9712	0.971642	0.962848	0.965093	0.965055	0.979496
-635	0.930172	1.02622	0.971525	0.971403	0.963005	0.964846	0.965139	0.979296
-634	0.929882	1.026	0.971849	0.971164	0.963162	0.9646	0.965224	0.979095
-633	0.929594	1.02579	0.972174	0.970926	0.963321	0.964354	0.96531	0.978893
-632	0.929307	1.02558	0.972498	0.970688	0.96348	0.964109	0.965397	0.978692
-631	0.929021	1.02536	0.972821	0.97045	0.963641	0.963865	0.965485	0.978489
-630	0.928737	1.02515	0.973144	0.970213	0.963801	0.963622	0.965574	0.978286
-629	0.928454	1.02493	0.973466	0.969977	0.963963	0.963379	0.965664	0.978083
-628	0.928172	1.02472	0.973787	0.96974	0.964125	0.963137	0.965754	0.977879
-627	0.927891	1.0245	0.974107	0.969505	0.964288	0.962896	0.965845	0.977675
-626	0.927612	1.02429	0.974426	0.96927	0.964451	0.962655	0.965937	0.97747
-625	0.927335	1.02407	0.974744	0.969035	0.964615	0.962416	0.96603	0.977265
-624	0.927059	1.02386	0.975061	0.968801	0.964779	0.962177	0.966123	0.97706
-623	0.926784	1.02364	0.975376	0.968567	0.964944	0.961939	0.966217	0.976854
-622	0.926511	1.02343	0.97569	0.968334	0.965109	0.961703	0.966312	0.976648
-621	0.926239	1.02321	0.976003	0.968102	0.965274	0.961467	0.966407	0.976441
-620	0.925969	1.02299	0.976314	0.96787	0.965439	0.961231	0.966502	0.976235
-619	0.9257	1.02278	0.976623	0.967638	0.965605	0.960997	0.966598	0.976028
-618	0.925434	1.02256	0.97693	0.967407	0.96577	0.960764	0.966694	0.97582
-617	0.925168	1.02234	0.977236	0.967177	0.965936	0.960532	0.966791	0.975612
-616	0.924905	1.02212	0.977539	0.966947	0.966102	0.960301	0.966888	0.975404
-615	0.924643	1.0219	0.977841	0.966717	0.966268	0.960071	0.966986	0.975196
-614	0.924383	1.02168	0.97814	0.966489	0.966434	0.959842	0.967083	0.974987
-613	0.924125	1.02146	0.978437	0.96626	0.9666	0.959614	0.967181	0.974779
-612	0.923868	1.02125	0.978732	0.966033	0.966766	0.959387	0.96728	0.97457
-611	0.923614	1.02103	0.979024	0.965805	0.966931	0.959161	0.967378	0.974361
-610	0.923361	1.0208	0.979313	0.965579	0.967097	0.958936	0.967477	0.974151
-609	0.92311	1.02058	0.979601	0.965353	0.967262	0.958713	0.967575	0.973942
-608	0.922861	1.02036	0.979885	0.965127	0.967427	0.95849	0.967674	0.973732
-607	0.922615	1.02014	0.980167	0.964902	0.967591	0.958269	0.967773	0.973522
-606	0.92237	1.01992	0.980446	0.964678	0.967756	0.958049	0.967872	0.973312
-605	0.922127	1.0197	0.980722	0.964454	0.967919	0.95783	0.967971	0.973102
-604	0.921886	1.01947	0.980994	0.964231	0.968083	0.957613	0.968069	0.972892
-603	0.921648	1.01925	0.981264	0.964008	0.968246	0.957397	0.968168	0.972682
-602	0.921411	1.01903	0.981531	0.963786	0.968408	0.957182	0.968267	0.972472
-601	0.921177	1.0188	0.981794	0.963564	0.96857	0.956968	0.968365	0.972262
-600	0.920945	1.01858	0.982055	0.963343	0.968731	0.956755	0.968463	0.972051
-599	0.920716	1.01836	0.982311	0.963123	0.968892	0.956544	0.968562	0.971841
-598	0.920488	1.01813	0.982565	0.962903	0.969052	0.956334	0.968659	0.971631
-597	0.920263	1.0179	0.982815	0.962684	0.969212	0.956126	0.968757	0.97142
-596	0.92004	1.01768	0.983061	0.962466	0.96937	0.955919	0.968855	0.97121
-595	0.91982	1.01745	0.983304	0.962248	0.969528	0.955713	0.968952	0.971
-594	0.919602	1.01722	0.983542	0.96203	0.969685	0.955509	0.969048	0.970789
-593	0.919387	1.017	0.983778	0.961813	0.969842	0.955306	0.969145	0.970579
-592	0.919174	1.01677	0.984009	0.961597	0.969997	0.955105	0.969241	0.970369
-591	0.918964	1.01654	0.984236	0.961381	0.970152	0.954904	0.969336	0.970159
-590	0.918756	1.01631	0.98446	0.961166	0.970305	0.954706	0.969432	0.96995
-589	0.918551	1.01608	0.984679	0.960952	0.970458	0.954509	0.969526	0.96974
-588	0.918348	1.01585	0.984895	0.960738	0.97061	0.954313	0.96962	0.969531
-587	0.918148	1.01562	0.985106	0.960525	0.970761	0.954119	0.969714	0.969321
-586	0.917951	1.01539	0.985313	0.960312	0.970911	0.953926	0.969807	0.969112
-585	0.917757	1.01516	0.985516	0.9601	0.97106	0.953735	0.9699	0.968903
-584	0.917565	1.01493	0.985715	0.959888	0.971207	0.953546	0.969992	0.968694
-583	0.917376	1.0147	0.985909	0.959677	0.971354	0.953358	0.970084	0.968486
-582	0.91719	1.01446	0.986099	0.959467	0.9715	0.953171	0.970174	0.968278
-581	0.917007	1.01423	0.986285	0.959257	0.971644	0.952986	0.970265	0.96807
-580	0.916827	1.01399	0.986466	0.959048	0.971787	0.952803	0.970354	0.967862
-579	0.916649	1.01376	0.986642	0.958839	0.971929	0.952621	0.970443	0.967654
-578	0.916475	1.01352	0.986815	0.958631	0.97207	0.952441	0.970531	0.967447
-577	0.916303	1.01329	0.986982	0.958424	0.97221	0.952262	0.970619	0.96724
-576	0.916135	1.01305	0.987145	0.958217	0.972348	0.952085	0.970706	0.967034
-575	0.91597	1.01281	0.987304	0.958011	0.972486	0.95191	0.970792	0.966827
-574	0.915807	1.01258	0.987457	0.957805	0.972622	0.951736	0.970877	0.966622
-573	0.915648	1.01234	0.987606	0.9576	0.972756	0.951564	0.970961	0.966416
-572	0.915492	1.0121	0.987751	0.957396	0.97289	0.951394	0.971045	0.966211
-571	0.915339	1.01186	0.98789	0.957192	0.973022	0.951225	0.971128	0.966006
-570	0.915189	1.01162	0.988025	0.956988	0.973153	0.951058	0.97121	0.965802
-569	0.915043	1.01138	0.988155	0.956786	0.973282	0.950892	0.971292	0.965598
-568	0.914899	1.01114	0.988281	0.956583	0.97341	0.950728	0.971372	0.965394
-567	0.914759	1.01089	0.988401	0.956382	0.973537	0.950566	0.971452	0.965191
-566	0.914622	1.01065	0.988517	0.956181	0.973662	0.950406	0.971531	0.964988
-565	0.914489	1.01041	0.988628	0.95598	0.973786	0.950247	0.971608	0.964786
-564	0.914358	1.01016	0.988733	0.95578	0.973908	0.95009	0.971685	0.964584
-563	0.914231	1.00992	0.988835	0.955581	0.97403	0.949935	0.971762	0.964383
-562	0.914108	1.00967	0.988931	0.955382	0.974149	0.949781	0.971837	0.964182
-561	0.913988	1.00943	0.989022	0.955183	0.974268	0.949629	0.971911	0.963982
-560	0.913871	1.00918	0.989108	0.954986	0.974384	0.949479	0.971985	0.963782
-559	0.913757	1.00893	0.98919	0.954788	0.9745	0.949331	0.972057	0.963583
-558	0.913647	1.00868	0.989266	0.954592	0.974614	0.949184	0.972129	0.963385
-557	0.913541	1.00843	0.989338	0.954396	0.974726	0.949039	0.9722	0.963186
-556	0.913437	1.00818	0.989404	0.9542	0.974837	0.948896	0.972269	0.962989
-555	0.913338	1.00793	0.989466	0.954005	0.974947	0.948754	0.972338	0.962792
-554	0.913242	1.00768	0.989523	0.95381	0.975055	0.948614	0.972406	0.962595
-553	0.913149	1.00743	0.989575	0.953616	0.975162	0.948476	0.972473	0.9624
-552	0.91306	1.00718	0.989622	0.953423	0.975267	0.94834	0.972539	0.962204
-551	0.912974	1.00692	0.989664	0.95323	0.975371	0.948205	0.972604	0.96201
-550	0.912892	1.00667	0.989701	0.953037	0.975473	0.948072	0.972668	0.961816
-549	0.912813	1.00641	0.989734	0.952845	0.975574	0.947941	0.972731	0.961622
-548	0.912738	1.00616	0.989761	0.952654	0.975674	0.947811	0.972794	0.96143
-547	0.912666	1.0059	0.989784	0.952463	0.975772	0.947684	0.972855	0.961238
-546	0.912598	1.00564	0.989802	0.952272	0.975868	0.947558	0.972915	0.961046
-545	0.912533	1.00538	0.989815	0.952082	0.975963	0.947433	0.972975	0.960855
-544	0.912472	1.00512	0.989823	0.951893	0.976057	0.947311	0.973033	0.960665
-543	0.912415	1.00486	0.989826	0.951704	0.976149	0.94719	0.973091	0.960476
-542	0.912361	1.0046	0.989825	0.951515	0.97624	0.947071	0.973147	0.960287
-541	0.912311	1.00434	0.989819	0.951327	0.976329	0.946954	0.973203	0.960099
-540	0.912264	1.00408	0.989808	0.95114	0.976417	0.946838	0.973257	0.959912
-539	0.91222	1.00381	0.989793	0.950953	0.976503	0.946724	0.973311	0.959725
-538	0.912181	1.00355	0.989773	0.950766	0.976588	0.946612	0.973364	0.959539
-537	0.912145	1.00329	0.989748	0.95058	0.976672	0.946501	0.973416	0.959354
-536	0.912112	1.00302	0.989718	0.950394	0.976754	0.946392	0.973467	0.95917
-535	0.912083	1.00275	0.989684	0.950209	0.976835	0.946285	0.973517	0.958986
-534	0.912057	1.00248	0.989646	0.950024	0.976914	0.94618	0.973566	0.958803
-533	0.912035	1.00222	0.989603	0.949839	0.976993	0.946076	0.973614	0.958621
-532	0.912017	1.00195	0.989555	0.949655	0.977069	0.945974	0.973662	0.95844
-531	0.912002	1.00167	0.989503	0.949472	0.977145	0.945874	0.973708	0.958259
-530	0.91199	1.0014	0.989447	0.949289	0.977219	0.945775	0.973754	0.958079
-529	0.911982	1.00113	0.989386	0.949106	0.977291	0.945678	0.973799	0.9579
-528	0.911977	1.00086	0.989321	0.948924	0.977362	0.945583	0.973842	0.957722
-527	0.911976	1.00058	0.989251	0.948742	0.977432	0.945489	0.973885	0.957545
-526	0.911978	1.00031	0.989177	0.948561	0.977501	0.945397	0.973928	0.957368
-525	0.911984	1.00003	0.989099	0.94838	0.977569	0.945307	0.973969	0.957192
-524	0.911993	0.999756	0.989017	0.948199	0.977635	0.945218	0.974009	0.957017
-523	0.912006	0.999478	0.988931	0.948019	0.9777	0.945131	0.974049	0.956843
-522	0.912022	0.9992	0.98884	0.947839	0.977763	0.945045	0.974088	0.95667
-521	0.912041	0.99892	0.988746	0.94766	0.977825	0.944961	0.974126	0.956497
-520	0.912063	0.99864	0.988647	0.947481	0.977887	0.944879	0.974163	0.956326
-519	0.912089	0.998358	0.988545	0.947302	0.977946	0.944798	0.9742	0.956155
-518	0.912118	0.998076	0.988438	0.947124	0.978005	0.944719	0.974235	0.955985
-517	0.912151	0.997793	0.988328	0.946946	0.978063	0.944641	0.97427	0.955816
-516	0.912186	0.997509	0.988214	0.946768	0.978119	0.944565	0.974304	0.955647
-515	0.912225	0.997224	0.988096	0.946591	0.978174	0.944491	0.974338	0.95548
-514	0.912267	0.996938	0.987974	0.946414	0.978228	0.944418	0.97437	0.955314
-513	0.912312	0.996651	0.987848	0.946238	0.978281	0.944347	0.974402	0.955148
-512	0.91236	0.996364	0.987719	0.946062	0.978332	0.944277	0.974433	0.954983
-511	0.912412	0.996075	0.987587	0.945886	0.978383	0.944209	0.974464	0.954819
-510	0.912466	0.995786	0.98745	0.945711	0.978433	0.944142	0.974493	0.954656
-509	0.912524	0.995495	0.987311	0.945536	0.978481	0.944077	0.974523	0.954494
-508	0.912584	0.995204	0.987167	0.945361	0.978528	0.944013	0.974551	0.954333
-507	0.912648	0.994912	0.987021	0.945187	0.978575	0.943951	0.974579	0.954173
-506	0.912714	0.994619	0.986871	0.945013	0.97862	0.94389	0.974606	0.954013
-505	0.912784	0.994326	0.986717	0.94484	0.978664	0.94383	0.974632	0.953855
-504	0.912856	0.994031	0.986561	0.944666	0.978707	0.943772	0.974658	0.953697
-503	0.912931	0.993736	0.986401	0.944493	0.978749	0.943716	0.974683	0.953541
-502	0.913009	0.993439	0.986238	0.944321	0.978791	0.943661	0.974708	0.953385
-501	0.913089	0.993142	0.986072	0.944149	0.978831	0.943607	0.974732	0.95323
-500	0.913173	0.992844	0.985903	0.943977	0.97887	0.943555	0.974755	0.953076
-499	0.913259	0.992545	0.985731	0.943805	0.978909	0.943504	0.974778	0.952923
-498	0.913347	0.992246	0.985556	0.943634	0.978946	0.943455	0.9748	0.952771
-497	0.913439	0.991945	0.985379	0.943463	0.978982	0.943407	0.974822	0.95262
-496	0.913532	0.991644	0.985198	0.943292	0.979018	0.94336	0.974843	0.95247
-495	0.913629	0.991342	0.985015	0.943122	0.979053	0.943315	0.974863	0.952321
-494	0.913728	0.991039	0.984828	0.942952	0.979087	0.943271	0.974883	0.952173
-493	0.913829	0.990736	0.98464	0.942782	0.97912	0.943228	0.974903	0.952025
-492	0.913933	0.990431	0.984448	0.942613	0.979152	0.943187	0.974922	0.951879
-491	0.914039	0.990126	0.984254	0.942444	0.979183	0.943147	0.97494	0.951734
-490	0.914148	0.989821	0.984058	0.942275	0.979214	0.943108	0.974958	0.951589
-489	0.914258	0.989514	0.983859	0.942106	0.979243	0.94307	0.974976	0.951446
-488	0.914371	0.989207	0.983657	0.941938	0.979272	0.943034	0.974993	0.951303
-487	0.914487	0.988899	0.983454	0.94177	0.9793	0.942999	0.97501	0.951162
-486	0.914604	0.98859	0.983248	0.941603	0.979327	0.942965	0.975026	0.951021
-485	0.914723	0.988281	0.983039	0.941436	0.979354	0.942933	0.975041	0.950881
-484	0.914845	0.987971	0.982829	0.941269	0.97938	0.942901	0.975057	0.950743
-483	0.914969	0.987661	0.982616	0.941102	0.979405	0.942871	0.975072	0.950605
-482	0.915094	0.98735	0.982402	0.940936	0.979429	0.942842	0.975086	0.950469
-481	0.915222	0.987038	0.982185	0.94077	0.979453	0.942815	0.9751	0.950333
-480	0.915351	0.986725	0.981966	0.940604	0.979476	0.942788	0.975113	0.950198
-479	0.915482	0.986412	0.981745	0.940439	0.979498	0.942763	0.975127	0.950065
-478	0.915615	0.986099	0.981523	0.940274	0.979519	0.942738	0.975139	0.949932
-477	0.91575	0.985785	0.981298	0.940109	0.97954	0.942715	0.975152	0.9498
-476	0.915886	0.98547	0.981072	0.939945	0.979561	0.942693	0.975164	0.94967
-475	0.916024	0.985155	0.980844	0.939781	0.97958	0.942672	0.975176	0.94954
-474	0.916164	0.98484	0.980614	0.939617	0.979599	0.942653	0.975187	0.949411
-473	0.916305	0.984524	0.980383	0.939454	0.979617	0.942634	0.975198	0.949283
-472	0.916448	0.984207	0.98015	0.939291	0.979635	0.942616	0.975208	0.949157
-471	0.916592	0.98389	0.979916	0.939128	0.979652	0.9426	0.975219	0.949031
-470	0.916738	0.983573	0.97968	0.938966	0.979668	0.942584	0.975228	0.948906
-469	0.916885	0.983255	0.979442	0.938804	0.979684	0.94257	0.975238	0.948783
-468	0.917033	0.982937	0.979203	0.938642	0.979699	0.942556	0.975247	0.94866
-467	0.917182	0.982619	0.978963	0.938481	0.979714	0.942544	0.975256	0.948539
-466	0.917333	0.9823	0.978722	0.93832	0.979728	0.942532	0.975265	0.948418
-465	0.917485	0.981981	0.978479	0.938159	0.979741	0.942522	0.975273	0.948298
-464	0.917638	0.981661	0.978235	0.937999	0.979754	0.942512	0.975281	0.94818
-463	0.917793	0.981342	0.97799	0.937839	0.979766	0.942504	0.975289	0.948062
-462	0.917948	0.981022	0.977743	0.937679	0.979778	0.942496	0.975296	0.947946
-461	0.918104	0.980702	0.977496	0.93752	0.979789	0.94249	0.975303	0.94783
-460	0.918261	0.980381	0.977248	0.937361	0.9798	0.942484	0.97531	0.947716
-459	0.91842	0.980061	0.976998	0.937203	0.97981	0.942479	0.975316	0.947602
-458	0.918579	0.97974	0.976748	0.937044	0.979819	0.942475	0.975322	0.94749
-457	0.918738	0.979419	0.976496	0.936887	0.979828	0.942472	0.975328	0.947379
-456	0.918899	0.979099	0.976244	0.936729	0.979837	0.94247	0.975334	0.947268
-455	0.91906	0.978778	0.975991	0.936573	0.979845	0.942469	0.975339	0.947159
-454	0.919222	0.978457	0.975737	0.936416	0.979852	0.942469	0.975344	0.947051
-453	0.919385	0.978136	0.975482	0.93626	0.979859	0.942469	0.975349	0.946944
-452	0.919548	0.977815	0.975227	0.936104	0.979865	0.942471	0.975353	0.946838
-451	0.919712	0.977494	0.97497	0.935949	0.979871	0.942473	0.975357	0.946732
-450	0.919877	0.977173	0.974714	0.935794	0.979877	0.942476	0.975361	0.946628
-449	0.920042	0.976852	0.974456	0.93564	0.979881	0.94248	0.975365	0.946525
-448	0.920207	0.976531	0.974198	0.935486	0.979886	0.942484	0.975368	0.946423
-447	0.920373	0.97621	0.97394	0.935333	0.97989	0.94249	0.975371	0.946323
-446	0.920539	0.97589	0.973681	0.93518	0.979893	0.942496	0.975374	0.946223
-445	0.920705	0.97557	0.973421	0.935027	0.979896	0.942503	0.975376	0.946124
-444	0.920872	0.975249	0.973161	0.934875	0.979898	0.942511	0.975378	0.946026
-443	0.921039	0.97493	0.972901	0.934723	0.9799	0.942519	0.97538	0.94593
-442	0.921206	0.97461	0.97264	0.934572	0.979901	0.942529	0.975382	0.945834
-441	0.921373	0.974291	0.972379	0.934422	0.979902	0.942539	0.975383	0.94574
-440	0.921541	0.973972	0.972117	0.934272	0.979902	0.942549	0.975384	0.945646
-439	0.921708	0.973653	0.971856	0.934122	0.979902	0.942561	0.975385	0.945554
-438	0.921876	0.973334	0.971594	0.933973	0.979901	0.942573	0.975386	0.945462
-437	0.922044	0.973017	0.971331	0.933825	0.9799	0.942586	0.975386	0.945372
-436	0.922211	0.972699	0.971069	0.933677	0.979898	0.942599	0.975386	0.945283
-435	0.922379	0.972382	0.970807	0.933529	0.979896	0.942614	0.975385	0.945195
-434	0.922547	0.972065	0.970544	0.933383	0.979893	0.942628	0.975385	0.945108
-433	0.922714	0.971749	0.970281	0.933237	0.97989	0.942644	0.975384	0.945022
-432	0.922882	0.971433	0.970018	0.933091	0.979886	0.94266	0.975383	0.944937
-431	0.923049	0.971118	0.969756	0.932946	0.979882	0.942677	0.975381	0.944853
-430	0.923216	0.970804	0.969493	0.932802	0.979878	0.942695	0.975379	0.944771
-429	0.923383	0.97049	0.96923	0.932658	0.979872	0.942713	0.975377	0.944689
-428	0.92355	0.970177	0.968967	0.932515	0.979867	0.942731	0.975375	0.944609
-427	0.923716	0.969864	0.968704	0.932372	0.97986	0.942751	0.975372	0.944529
-426	0.923883	0.969552	0.968442	0.93223	0.979854	0.942771	0.975369	0.944451
-425	0.924049	0.969241	0.968179	0.932089	0.979847	0.942791	0.975366	0.944374
-424	0.924214	0.96893	0.967917	0.931949	0.979839	0.942813	0.975362	0.944298
-423	0.924379	0.968621	0.967654	0.931809	0.979831	0.942834	0.975358	0.944223
-422	0.924544	0.968312	0.967392	0.93167	0.979822	0.942857	0.975354	0.944149
-421	0.924709	0.968004	0.967131	0.931532	0.979813	0.94288	0.97535	0.944076
-420	0.924873	0.967696	0.966869	0.931394	0.979803	0.942903	0.975345	0.944004
-419	0.925036	0.96739	0.966608	0.931258	0.979793	0.942927	0.97534	0.943934
-418	0.9252	0.967084	0.966347	0.931122	0.979782	0.942952	0.975334	0.943864
-417	0.925362	0.96678	0.966086	0.930986	0.979771	0.942977	0.975328	0.943796
-416	0.925525	0.966476	0.965826	0.930852	0.97976	0.943003	0.975322	0.943728
-415	0.925687	0.966173	0.965566	0.930718	0.979747	0.943029	0.975316	0.943662
-414	0.925848	0.965871	0.965307	0.930585	0.979735	0.943056	0.975309	0.943597
-413	0.926009	0.965571	0.965047	0.930453	0.979722	0.943084	0.975302	0.943533
-412	0.926169	0.965271	0.964789	0.930322	0.979708	0.943111	0.975294	0.943471
-411	0.926329	0.964972	0.964531	0.930192	0.979694	0.94314	0.975287	0.943409
-410	0.926488	0.964675	0.964273	0.930063	0.979679	0.943169	0.975279	0.943348
-409	0.926646	0.964378	0.964016	0.929934	0.979664	0.943198	0.97527	0.943289
-408	0.926804	0.964083	0.963759	0.929807	0.979649	0.943228	0.975262	0.943231
-407	0.926962	0.963789	0.963503	0.92968	0.979633	0.943259	0.975253	0.943173
-406	0.927119	0.963496	0.963247	0.929554	0.979616	0.94329	0.975243	0.943117
-405	0.927275	0.963204	0.962992	0.92943	0.979599	0.943322	0.975233	0.943063
-404	0.927431	0.962913	0.962738	0.929306	0.979582	0.943354	0.975223	0.943009
-403	0.927586	0.962624	0.962484	0.929183	0.979564	0.943386	0.975213	0.942956
-402	0.92774	0.962335	0.962232	0.929062	0.979545	0.943419	0.975202	0.942905
-401	0.927894	0.962048	0.961979	0.928941	0.979526	0.943453	0.975191	0.942855
-400	0.928048	0.961763	0.961728	0.928821	0.979507	0.943487	0.97518	0.942805
-399	0.9282	0.961478	0.961477	0.928703	0.979487	0.943521	0.975169	0.942758
-398	0.928353	0.961195	0.961227	0.928585	0.979467	0.943556	0.975157	0.942711
-397	0.928504	0.960914	0.960978	0.928469	0.979447	0.943592	0.975144	0.942665
-396	0.928655	0.960633	0.960729	0.928354	0.979426	0.943628	0.975132	0.942621
-395	0.928805	0.960355	0.960482	0.92824	0.979404	0.943665	0.975119	0.942577
-394	0.928955	0.960077	0.960235	0.928127	0.979382	0.943702	0.975106	0.942535
-393	0.929104	0.959801	0.959989	0.928015	0.97936	0.943739	0.975092	0.942494
-392	0.929253	0.959526	0.959744	0.927905	0.979337	0.943777	0.975079	0.942455
-391	0.929401	0.959253	0.9595	0.927795	0.979314	0.943816	0.975064	0.942416
-390	0.929549	0.958981	0.959257	0.927687	0.979291	0.943855	0.97505	0.942379
-389	0.929696	0.958711	0.959015	0.927581	0.979267	0.943894	0.975036	0.942343
-388	0.929842	0.958442	0.958774	0.927475	0.979243	0.943934	0.975021	0.942308
-387	0.929988	0.958175	0.958534	0.927371	0.979219	0.943975	0.975005	0.942274
-386	0.930133	0.957909	0.958295	0.927268	0.979194	0.944016	0.97499	0.942242
-385	0.930278	0.957645	0.958057	0.927167	0.979169	0.944058	0.974974	0.94221
-384	0.930423	0.957382	0.957821	0.927067	0.979143	0.9441	0.974958	0.94218
-383	0.930567	0.957121	0.957585	0.926968	0.979118	0.944142	0.974942	0.942152
-382	0.93071	0.956862	0.957351	0.926871	0.979092	0.944186	0.974926	0.942124
-381	0.930853	0.956604	0.957118	0.926775	0.979066	0.944229	0.974909	0.942098
-380	0.930996	0.956348	0.956886	0.926681	0.979039	0.944274	0.974892	0.942073
-379	0.931138	0.956093	0.956656	0.926588	0.979012	0.944318	0.974875	0.942049
-378	0.93128	0.95584	0.956426	0.926497	0.978985	0.944364	0.974858	0.942026
-377	0.931422	0.955588	0.956198	0.926407	0.978958	0.94441	0.974841	0.942005
-376	0.931563	0.955338	0.955972	0.926319	0.978931	0.944456	0.974823	0.941985
-375	0.931704	0.95509	0.955747	0.926232	0.978904	0.944503	0.974806	0.941967
-374	0.931845	0.954844	0.955523	0.926147	0.978876	0.944551	0.974788	0.941949
-373	0.931985	0.954599	0.955301	0.926064	0.978849	0.944599	0.97477	0.941933
-372	0.932125	0.954356	0.95508	0.925982	0.978821	0.944648	0.974752	0.941919
-371	0.932265	0.954114	0.954861	0.925902	0.978793	0.944697	0.974734	0.941905
-370	0.932405	0.953874	0.954643	0.925824	0.978765	0.944747	0.974715	0.941893
-369	0.932544	0.953636	0.954427	0.925747	0.978737	0.944798	0.974697	0.941883
-368	0.932684	0.9534	0.954213	0.925672	0.978709	0.944849	0.974679	0.941873
-367	0.932823	0.953165	0.954	0.925599	0.978681	0.944901	0.97466	0.941865
-366	0.932963	0.952932	0.953789	0.925528	0.978654	0.944954	0.974642	0.941859
-365	0.933102	0.9527	0.95358	0.925459	0.978626	0.945007	0.974623	0.941854
-364	0.933241	0.952471	0.953373	0.925392	0.978598	0.945061	0.974605	0.94185
-363	0.933381	0.952243	0.953167	0.925326	0.978571	0.945116	0.974587	0.941848
-362	0.93352	0.952017	0.952964	0.925263	0.978543	0.945171	0.974568	0.941847
-361	0.933659	0.951792	0.952762	0.925201	0.978516	0.945227	0.97455	0.941848
-360	0.933799	0.95157	0.952562	0.925142	0.978489	0.945284	0.974532	0.94185
-359	0.933939	0.951349	0.952365	0.925084	0.978462	0.945342	0.974514	0.941853
-358	0.934079	0.951129	0.952169	0.925029	0.978436	0.9454	0.974496	0.941858
-357	0.934219	0.950912	0.951976	0.924975	0.97841	0.94546	0.974479	0.941865
-356	0.93436	0.950696	0.951784	0.924924	0.978384	0.94552	0.974461	0.941873
-355	0.934501	0.950482	0.951595	0.924875	0.978359	0.94558	0.974444	0.941883
-354	0.934642	0.95027	0.951408	0.924829	0.978334	0.945642	0.974427	0.941894
-353	0.934783	0.950059	0.951224	0.924784	0.978309	0.945705	0.974411	0.941907
-352	0.934926	0.949851	0.951042	0.924742	0.978285	0.945768	0.974394	0.941921
-351	0.935068	0.949644	0.950862	0.924702	0.978262	0.945833	0.974378	0.941937
-350	0.935211	0.949438	0.950684	0.924664	0.978239	0.945898	0.974363	0.941955
-349	0.935355	0.949235	0.95051	0.924629	0.978217	0.945965	0.974348	0.941974
-348	0.935499	0.949033	0.950337	0.924596	0.978195	0.946032	0.974333	0.941995
-347	0.935645	0.948833	0.950168	0.924566	0.978174	0.9461	0.974319	0.942018
-346	0.93579	0.948635	0.950001	0.924538	0.978154	0.94617	0.974305	0.942042
-345	0.935937	0.948438	0.949837	0.924513	0.978134	0.94624	0.974292	0.942068
-344	0.936084	0.948243	0.949675	0.92449	0.978116	0.946312	0.974279	0.942096
-343	0.936233	0.94805	0.949517	0.92447	0.978098	0.946385	0.974267	0.942126
-342	0.936382	0.947859	0.949361	0.924453	0.978081	0.946458	0.974255	0.942157
-341	0.936532	0.947669	0.949208	0.924438	0.978065	0.946533	0.974245	0.942191
-340	0.936683	0.947481	0.949059	0.924426	0.97805	0.94661	0.974235	0.942226
-339	0.936835	0.947295	0.948912	0.924417	0.978036	0.946687	0.974225	0.942263
-338	0.936989	0.94711	0.948769	0.92441	0.978023	0.946766	0.974217	0.942302
-337	0.937144	0.946928	0.948629	0.924407	0.978012	0.946846	0.974209	0.942343
-336	0.937299	0.946747	0.948492	0.924406	0.978001	0.946927	0.974202	0.942386
-335	0.937457	0.946567	0.948359	0.924408	0.977992	0.94701	0.974197	0.942431
-334	0.937615	0.94639	0.948229	0.924414	0.977984	0.947094	0.974192	0.942478
-333	0.937775	0.946214	0.948102	0.924422	0.977977	0.94718	0.974188	0.942527
-332	0.937937	0.94604	0.947979	0.924433	0.977972	0.947267	0.974185	0.942578
-331	0.9381	0.945867	0.94786	0.924448	0.977968	0.947356	0.974183	0.942631
-330	0.938264	0.945697	0.947744	0.924466	0.977966	0.947446	0.974183	0.942687
-329	0.93843	0.945528	0.947632	0.924487	0.977966	0.947538	0.974183	0.942744
-328	0.938598	0.94536	0.947525	0.924511	0.977967	0.947631	0.974185	0.942804
-327	0.938768	0.945195	0.947421	0.924539	0.977969	0.947726	0.974189	0.942866
-326	0.93894	0.945031	0.947321	0.92457	0.977974	0.947823	0.974193	0.942931
-325	0.939113	0.944868	0.947225	0.924604	0.97798	0.947922	0.974199	0.942998
-324	0.939289	0.944708	0.947133	0.924642	0.977988	0.948022	0.974206	0.943067
-323	0.939466	0.944549	0.947046	0.924683	0.977998	0.948124	0.974215	0.943139
-322	0.939646	0.944392	0.946963	0.924728	0.97801	0.948228	0.974226	0.943213
-321	0.939828	0.944236	0.946884	0.924777	0.978024	0.948335	0.974238	0.943289
-320	0.940012	0.944082	0.94681	0.92483	0.97804	0.948443	0.974251	0.943368
-319	0.940199	0.94393	0.94674	0.924886	0.978059	0.948553	0.974267	0.94345
-318	0.940387	0.943779	0.946675	0.924946	0.978079	0.948665	0.974284	0.943535
-317	0.940579	0.943631	0.946615	0.92501	0.978102	0.94878	0.974303	0.943622
-316	0.940773	0.943483	0.94656	0.925078	0.978128	0.948897	0.974324	0.943711
-315	0.940969	0.943338	0.94651	0.925149	0.978155	0.949016	0.974347	0.943804
-314	0.941168	0.943194	0.946464	0.925225	0.978186	0.949137	0.974372	0.943899
-313	0.94137	0.943052	0.946424	0.925305	0.978218	0.949261	0.974399	0.943998
-312	0.941575	0.942912	0.946389	0.925389	0.978254	0.949387	0.974428	0.944099
-311	0.941782	0.942773	0.946359	0.925478	0.978292	0.949515	0.97446	0.944203
-310	0.941993	0.942636	0.946335	0.925571	0.978333	0.949647	0.974494	0.94431
-309	0.942207	0.9425	0.946316	0.925668	0.978377	0.94978	0.97453	0.944421
-308	0.942423	0.942366	0.946302	0.925769	0.978424	0.949917	0.974568	0.944534
-307	0.942643	0.942234	0.946295	0.925875	0.978474	0.950056	0.974609	0.944651
-306	0.942867	0.942104	0.946293	0.925986	0.978527	0.950198	0.974653	0.944771
-305	0.943093	0.941975	0.946297	0.926101	0.978583	0.950343	0.974699	0.944894
-304	0.943323	0.941848	0.946307	0.926221	0.978642	0.950491	0.974748	0.94502
-303	0.943557	0.941723	0.946323	0.926346	0.978705	0.950642	0.974799	0.94515
-302	0.943794	0.941599	0.946345	0.926476	0.978771	0.950796	0.974854	0.945284
-301	0.944035	0.941477	0.946373	0.92661	0.978841	0.950954	0.974911	0.945421
-300	0.94428	0.941357	0.946408	0.92675	0.978914	0.951114	0.974972	0.945562
-299	0.944529	0.941238	0.946449	0.926894	0.978991	0.951278	0.975035	0.945706
-298	0.944781	0.941121	0.946497	0.927044	0.979071	0.951445	0.975102	0.945854
-297	0.945038	0.941006	0.946551	0.927199	0.979155	0.951616	0.975172	0.946006
-296	0.945299	0.940893	0.946612	0.927359	0.979244	0.95179	0.975245	0.946162
-295	0.945564	0.940781	0.94668	0.927525	0.979336	0.951968	0.975322	0.946322
-294	0.945833	0.940671	0.946755	0.927696	0.979432	0.952149	0.975402	0.946486
-293	0.946107	0.940563	0.946838	0.927873	0.979532	0.952334	0.975486	0.946654
-292	0.946385	0.940456	0.946927	0.928055	0.979637	0.952524	0.975573	0.946826
-291	0.946667	0.940352	0.947023	0.928243	0.979746	0.952717	0.975664	0.947002
-290	0.946955	0.940249	0.947127	0.928437	0.979859	0.952914	0.975759	0.947183
-289	0.947247	0.940148	0.947239	0.928636	0.979977	0.953115	0.975858	0.947368
-288	0.947544	0.940048	0.947358	0.928842	0.980099	0.95332	0.97596	0.947557
-287	0.947845	0.939951	0.947485	0.929054	0.980226	0.95353	0.976067	0.947752
-286	0.948152	0.939855	0.94762	0.929271	0.980358	0.953744	0.976178	0.94795
-285	0.948464	0.939761	0.947763	0.929495	0.980495	0.953963	0.976293	0.948154
-284	0.948781	0.939669	0.947913	0.929726	0.980636	0.954186	0.976413	0.948362
-283	0.949104	0.939579	0.948072	0.929962	0.980783	0.954414	0.976537	0.948575
-282	0.949432	0.939491	0.94824	0.930205	0.980935	0.954647	0.976666	0.948793
-281	0.949765	0.939405	0.948415	0.930455	0.981092	0.954884	0.976799	0.949017
-280	0.950104	0.93932	0.948599	0.930711	0.981254	0.955127	0.976937	0.949245
-279	0.950448	0.939238	0.948792	0.930974	0.981421	0.955375	0.977079	0.949478
-278	0.950799	0.939157	0.948994	0.931244	0.981595	0.955627	0.977227	0.949717
-277	0.951155	0.939079	0.949204	0.931521	0.981773	0.955885	0.97738	0.949962
-276	0.951517	0.939002	0.949424	0.931805	0.981958	0.956149	0.977538	0.950211
-275	0.951885	0.938927	0.949652	0.932096	0.982148	0.956417	0.977701	0.950467
-274	0.95226	0.938855	0.94989	0.932394	0.982344	0.956692	0.977869	0.950728
-273	0.95264	0.938784	0.950137	0.9327	0.982546	0.956972	0.978043	0.950995
-272	0.953027	0.938716	0.950394	0.933013	0.982754	0.957258	0.978222	0.951268
-271	0.95342	0.93865	0.95066	0.933333	0.982968	0.95755	0.978407	0.951547
-270	0.95382	0.938586	0.950936	0.933661	0.983189	0.957848	0.978597	0.951831
-269	0.954227	0.938524	0.951221	0.933997	0.983416	0.958151	0.978794	0.952122
-268	0.95464	0.938464	0.951517	0.934341	0.983649	0.958462	0.978996	0.95242
-267	0.95506	0.938406	0.951822	0.934693	0.983889	0.958778	0.979205	0.952724
-266	0.955487	0.938351	0.952138	0.935052	0.984136	0.959101	0.979419	0.953034
-265	0.955921	0.938298	0.952464	0.93542	0.984389	0.959431	0.97964	0.953351
-264	0.956362	0.938247	0.9528	0.935796	0.98465	0.959767	0.979867	0.953674
-263	0.956811	0.938199	0.953147	0.936181	0.984917	0.96011	0.980101	0.954005
-262	0.957266	0.938153	0.953505	0.936574	0.985192	0.960461	0.980341	0.954342
-261	0.957729	0.938109	0.953873	0.936975	0.985473	0.960818	0.980588	0.954686
-260	0.9582	0.938068	0.954252	0.937385	0.985762	0.961182	0.980842	0.955038
-259	0.958678	0.938029	0.954642	0.937804	0.986059	0.961554	0.981103	0.955396
-258	0.959164	0.937993	0.955043	0.938232	0.986362	0.961933	0.98137	0.955762
-257	0.959658	0.937959	0.955456	0.938669	0.986674	0.96232	0.981645	0.956136
-256	0.960159	0.937928	0.955879	0.939115	0.986993	0.962714	0.981928	0.956517
-255	0.960669	0.9379	0.956315	0.93957	0.98732	0.963116	0.982217	0.956906
-254	0.961186	0.937874	0.956761	0.940035	0.987655	0.963527	0.982514	0.957303
-253	0.961712	0.937851	0.95722	0.940509	0.987999	0.963945	0.982819	0.957708
-252	0.962246	0.937831	0.95769	0.940993	0.98835	0.964371	0.983132	0.95812
-251	0.962789	0.937813	0.958172	0.941486	0.988709	0.964806	0.983452	0.958541
-250	0.96334	0.937798	0.958666	0.941989	0.989077	0.96525	0.98378	0.958971
-249	0.963899	0.937786	0.959172	0.942503	0.989454	0.965702	0.984117	0.959408
-248	0.964467	0.937777	0.959691	0.943026	0.989839	0.966162	0.984462	0.959854
-247	0.965044	0.937771	0.960222	0.943559	0.990233	0.966632	0.984815	0.960309
-246	0.965629	0.937768	0.960765	0.944103	0.990636	0.967111	0.985176	0.960773
-245	0.966224	0.937768	0.961321	0.944657	0.991047	0.967599	0.985546	0.961246
-244	0.966828	0.937771	0.96189	0.945222	0.991468	0.968096	0.985925	0.961727
-243	0.96744	0.937777	0.962471	0.945797	0.991898	0.968602	0.986313	0.962218
-242	0.968062	0.937787	0.963065	0.946383	0.992337	0.969119	0.98671	0.962719
-241	0.968693	0.937799	0.963673	0.94698	0.992786	0.969645	0.987116	0.963228
-240	0.969333	0.937815	0.964294	0.947588	0.993244	0.97018	0.987531	0.963747
-239	0.969983	0.937835	0.964927	0.948207	0.993712	0.970726	0.987955	0.964276
-238	0.970643	0.937857	0.965575	0.948837	0.99419	0.971282	0.988389	0.964815
-237	0.971312	0.937884	0.966235	0.949479	0.994677	0.971849	0.988833	0.965364
-236	0.97199	0.937913	0.96691	0.950132	0.995175	0.972425	0.989286	0.965923
-235	0.972679	0.937946	0.967598	0.950797	0.995682	0.973013	0.989749	0.966492
-234	0.973377	0.937983	0.968299	0.951473	0.9962	0.973611	0.990222	0.967071
-233	0.974085	0.938024	0.969015	0.952161	0.996728	0.97422	0.990706	0.967661
-232	0.974803	0.938068	0.969745	0.952862	0.997267	0.97484	0.991199	0.968261
-231	0.975532	0.938116	0.970489	0.953574	0.997816	0.975471	0.991703	0.968873
-230	0.97627	0.938168	0.971247	0.954299	0.998376	0.976114	0.992218	0.969495
-229	0.977019	0.938224	0.972019	0.955036	0.998947	0.976768	0.992743	0.970128
-228	0.977778	0.938284	0.972806	0.955786	0.999529	0.977434	0.993279	0.970773
-227	0.978547	0.938348	0.973607	0.956548	1.00012	0.978111	0.993826	0.971428
-226	0.979327	0.938416	0.974423	0.957323	1.00073	0.978801	0.994384	0.972095
-225	0.980117	0.938489	0.975254	0.95811	1.00134	0.979502	0.994953	0.972774
-224	0.980918	0.938565	0.976099	0.958911	1.00197	0.980216	0.995534	0.973465
-223	0.981729	0.938646	0.97696	0.959725	1.00261	0.980942	0.996126	0.974167
-222	0.982551	0.938731	0.977835	0.960552	1.00326	0.981681	0.996729	0.974881
-221	0.983384	0.938821	0.978726	0.961392	1.00392	0.982432	0.997345	0.975608
-220	0.984228	0.938915	0.979631	0.962246	1.00459	0.983197	0.997972	0.976347
-219	0.985083	0.939013	0.980552	0.963113	1.00528	0.983974	0.998611	0.977098
-218	0.985948	0.939117	0.981488	0.963994	1.00598	0.984765	0.999262	0.977862
-217	0.986825	0.939225	0.98244	0.964889	1.00669	0.985568	0.999926	0.978638
-216	0.987712	0.939338	0.983407	0.965798	1.00741	0.986386	1.0006	0.979427
-215	0.988611	0.939456	0.98439	0.966721	1.00815	0.987217	1.00129	0.98023
-214	0.98952	0.939578	0.985389	0.967658	1.00889	0.988061	1.00199	0.981045
-213	0.990441	0.939706	0.986403	0.968609	1.00965	0.98892	1.00271	0.981874
-212	0.991373	0.939839	0.987433	0.969575	1.01043	0.989793	1.00343	0.982716
-211	0.992317	0.939977	0.98848	0.970556	1.01122	0.99068	1.00417	0.983571
-210	0.993271	0.94012	0.989542	0.971551	1.01202	0.991581	1.00493	0.984441
-209	0.994237	0.940268	0.99062	0.97256	1.01283	0.992497	1.00569	0.985324
-208	0.995215	0.940422	0.991715	0.973585	1.01366	0.993428	1.00647	0.986221
-207	0.996203	0.940581	0.992825	0.974625	1.0145	0.994373	1.00727	0.987132
-206	0.997204	0.940746	0.993952	0.97568	1.01535	0.995334	1.00808	0.988057
-205	0.998215	0.940917	0.995096	0.97675	1.01622	0.996309	1.0089	0.988997
-204	0.999238	0.941093	0.996256	0.977835	1.0171	0.9973	1.00973	0.989951
-203	1.00027	0.941275	0.997432	0.978936	1.018	0.998307	1.01058	0.99092
-202	1.00132	0.941462	0.998625	0.980052	1.01891	0.999329	1.01145	0.991904
-201	1.00238	0.941656	0.999835	0.981184	1.01983	1.00037	1.01233	0.992902
-200	1.00345	0.941856	1.00106	0.982332	1.02077	1.00142	1.01322	0.993916
-199	1.00453	0.942062	1.0023	0.983496	1.02172	1.00249	1.01413	0.994945
-198	1.00562	0.942274	1.00356	0.984675	1.02269	1.00358	1.01505	0.995989
-197	1.00672	0.942492	1.00484	0.985871	1.02367	1.00468	1.01599	0.997049
-196	1.00784	0.942716	1.00613	0.987083	1.02467	1.0058	1.01694	0.998124
-195	1.00897	0.942947	1.00745	0.988312	1.02568	1.00693	1.01791	0.999215
-194	1.0101	0.943185	1.00877	0.989556	1.02671	1.00808	1.01889	1.00032
-193	1.01125	0.943429	1.01012	0.990818	1.02776	1.00925	1.01989	1.00144
-192	1.01242	0.94368	1.01148	0.992095	1.02882	1.01044	1.02091	1.00258
-191	1.01359	0.943937	1.01286	0.99339	1.02989	1.01164	1.02194	1.00374
-190	1.01478	0.944201	1.01426	0.994701	1.03098	1.01286	1.02298	1.00491
-189	1.01597	0.944473	1.01567	0.99603	1.03209	1.0141	1.02404	1.0061
-188	1.01718	0.944751	1.0171	0.997375	1.03321	1.01536	1.02512	1.0073
-187	1.0184	0.945036	1.01855	0.998737	1.03435	1.01663	1.02622	1.00852
-186	1.01963	0.945328	1.02001	1.00012	1.0355	1.01792	1.02733	1.00976
-185	1.02087	0.945628	1.0215	1.00151	1.03667	1.01923	1.02846	1.01102
-184	1.02213	0.945935	1.023	1.00293	1.03786	1.02056	1.0296	1.01229
-183	1.02339	0.94625	1.02452	1.00436	1.03906	1.02191	1.03076	1.01358
-182	1.02467	0.946572	1.02605	1.00581	1.04028	1.02327	1.03194	1.01489
-181	1.02596	0.946901	1.0276	1.00727	1.04152	1.02465	1.03313	1.01621
-180	1.02726	0.947239	1.02917	1.00876	1.04277	1.02606	1.03434	1.01755
-179	1.02857	0.947584	1.03076	1.01026	1.04404	1.02748	1.03557	1.01891
-178	1.02989	0.947937	1.03237	1.01178	1.04533	1.02892	1.03682	1.02029
-177	1.03122	0.948297	1.03399	1.01332	1.04663	1.03037	1.03808	1.02169
-176	1.03257	0.948666	1.03563	1.01487	1.04796	1.03185	1.03937	1.0231
-175	1.03392	0.949043	1.03729	1.01645	1.0493	1.03335	1.04067	1.02453
-174	1.03529	0.949428	1.03896	1.01804	1.05065	1.03487	1.04198	1.02598
-173	1.03667	0.949822	1.04066	1.01965	1.05203	1.0364	1.04332	1.02745
-172	1.03806	0.950224	1.04237	1.02128	1.05342	1.03796	1.04467	1.02894
-171	1.03945	0.950634	1.0441	1.02292	1.05483	1.03953	1.04604	1.03044
-170	1.04086	0.951053	1.04584	1.02459	1.05626	1.04113	1.04743	1.03197
-169	1.04228	0.95148	1.04761	1.02627	1.05771	1.04275	1.04884	1.03351
-168	1.04372	0.951916	1.04939	1.02797	1.05917	1.04438	1.05026	1.03507
-167	1.04516	0.952361	1.05119	1.02969	1.06066	1.04604	1.05171	1.03665
-166	1.04661	0.952815	1.053	1.03143	1.06216	1.04771	1.05317	1.03825
-165	1.04807	0.953278	1.05484	1.03318	1.06368	1.04941	1.05465	1.03987
-164	1.04954	0.95375	1.05669	1.03496	1.06522	1.05113	1.05616	1.04151
-163	1.05103	0.954231	1.05856	1.03675	1.06678	1.05286	1.05768	1.04316
-162	1.05252	0.954721	1.06044	1.03857	1.06836	1.05462	1.05921	1.04484
-161	1.05402	0.95522	1.06235	1.0404	1.06995	1.0564	1.06077	1.04654
-160	1.05554	0.955729	1.06427	1.04225	1.07157	1.0582	1.06235	1.04825
-159	1.05706	0.956247	1.06621	1.04411	1.0732	1.06002	1.06395	1.04999
-158	1.05859	0.956775	1.06816	1.046	1.07486	1.06187	1.06556	1.05174
-157	1.06013	0.957313	1.07013	1.04791	1.07653	1.06373	1.0672	1.05352
-156	1.06169	0.95786	1.07212	1.04983	1.07822	1.06561	1.06885	1.05531
-155	1.06325	0.958417	1.07413	1.05178	1.07993	1.06752	1.07053	1.05712
-154	1.06482	0.958984	1.07616	1.05374	1.08167	1.06945	1.07222	1.05896
-153	1.0664	0.95956	1.0782	1.05572	1.08342	1.0714	1.07393	1.06081
-152	1.06799	0.960147	1.08026	1.05772	1.08519	1.07337	1.07567	1.06269
-151	1.06958	0.960744	1.08233	1.05974	1.08698	1.07536	1.07742	1.06458
-150	1.07119	0.961351	1.08442	1.06178	1.08879	1.07737	1.0792	1.0665
-149	1.07281	0.961969	1.08653	1.06383	1.09062	1.07941	1.08099	1.06843
-148	1.07443	0.962596	1.08866	1.06591	1.09248	1.08146	1.0828	1.07038
-147	1.07606	0.963234	1.0908	1.068	1.09435	1.08354	1.08464	1.07236
-146	1.0777	0.963883	1.09296	1.07012	1.09624	1.08564	1.08649	1.07436
-145	1.07935	0.964542	1.09514	1.07225	1.09816	1.08776	1.08837	1.07637
-144	1.08101	0.965212	1.09733	1.0744	1.10009	1.08991	1.09026	1.07841
-143	1.08267	0.965893	1.09954	1.07657	1.10204	1.09208	1.09218	1.08046
-142	1.08435	0.966584	1.10177	1.07876	1.10402	1.09426	1.09411	1.08254
-141	1.08603	0.967286	1.10401	1.08096	1.10601	1.09647	1.09607	1.08464
-140	1.08771	0.967999	1.10627	1.08319	1.10803	1.09871	1.09805	1.08676
-139	1.08941	0.968723	1.10854	1.08543	1.11007	1.10096	1.10004	1.0889
-138	1.09111	0.969458	1.11083	1.0877	1.11213	1.10324	1.10206	1.09106
-137	1.09282	0.970205	1.11314	1.08998	1.1142	1.10554	1.1041	1.09324
-136	1.09454	0.970962	1.11546	1.09228	1.1163	1.10786	1.10616	1.09544
-135	1.09626	0.971731	1.1178	1.09459	1.11843	1.1102	1.10824	1.09766
-134	1.09799	0.972511	1.12015	1.09693	1.12057	1.11257	1.11034	1.0999
-133	1.09972	0.973303	1.12252	1.09928	1.12273	1.11496	1.11246	1.10216
-132	1.10147	0.974106	1.12491	1.10166	1.12492	1.11737	1.1146	1.10444
-131	1.10322	0.97492	1.12731	1.10405	1.12712	1.1198	1.11676	1.10675
-130	1.10497	0.975747	1.12972	1.10646	1.12935	1.12225	1.11895	1.10907
-129	1.10673	0.976584	1.13215	1.10888	1.1316	1.12473	1.12115	1.11141
-128	1.1085	0.977434	1.1346	1.11133	1.13387	1.12723	1.12338	1.11378
-127	1.11027	0.978295	1.13706	1.11379	1.13616	1.12975	1.12562	1.11617
-126	1.11204	0.979168	1.13953	1.11627	1.13847	1.1323	1.12789	1.11857
-125	1.11383	0.980054	1.14202	1.11877	1.14081	1.13486	1.13018	1.121
-124	1.11561	0.980951	1.14452	1.12129	1.14316	1.13745	1.13248	1.12344
-123	1.1174	0.981859	1.14704	1.12382	1.14554	1.14006	1.13481	1.12591
-122	1.1192	0.982781	1.14957	1.12637	1.14794	1.14269	1.13716	1.1284
-121	1.121	0.983714	1.15212	1.12894	1.15036	1.14535	1.13953	1.13091
-120	1.12281	0.984659	1.15468	1.13152	1.1528	1.14802	1.14193	1.13343
-119	1.12462	0.985617	1.15725	1.13413	1.15527	1.15072	1.14434	1.13598
-118	1.12643	0.986586	1.15984	1.13675	1.15775	1.15344	1.14677	1.13855
-117	1.12825	0.987568	1.16244	1.13938	1.16026	1.15618	1.14922	1.14114
-116	1.13007	0.988563	1.16506	1.14203	1.16279	1.15895	1.1517	1.14375
-115	1.13189	0.98957	1.16768	1.1447	1.16534	1.16173	1.15419	1.14638
-114	1.13372	0.990589	1.17032	1.14739	1.16791	1.16454	1.15671	1.14902
-113	1.13555	0.991621	1.17298	1.15009	1.17051	1.16737	1.15924	1.15169
-112	1.13738	0.992665	1.17564	1.15281	1.17312	1.17022	1.1618	1.15438
-111	1.13922	0.993722	1.17832	1.15555	1.17576	1.17309	1.16438	1.15709
-110	1.14105	0.994791	1.18101	1.1583	1.17842	1.17599	1.16697	1.15982
-109	1.14289	0.995873	1.18372	1.16106	1.1811	1.1789	1.16959	1.16256
-108	1.14474	0.996968	1.18643	1.16384	1.1838	1.18184	1.17223	1.16533
-107	1.14658	0.998075	1.18916	1.16664	1.18652	1.1848	1.17488	1.16811
-106	1.14843	0.999195	1.1919	1.16946	1.18927	1.18778	1.17756	1.17092
-105	1.15028	1.00033	1.19465	1.17228	1.19203	1.19078	1.18026	1.17374
-104	1.15213	1.00147	1.19741	1.17513	1.19482	1.1938	1.18298	1.17658
-103	1.15398	1.00263	1.20018	1.17798	1.19763	1.19684	1.18571	1.17945
-102	1.15583	1.0038	1.20296	1.18086	1.20046	1.1999	1.18847	1.18233
-101	1.15768	1.00499	1.20575	1.18374	1.20331	1.20299	1.19125	1.18523
-100	1.15954	1.00619	1.20856	1.18665	1.20618	1.20609	1.19404	1.18814
-99	1.16139	1.0074	1.21137	1.18956	1.20908	1.20921	1.19686	1.19108
-98	1.16325	1.00862	1.2142	1.19249	1.21199	1.21236	1.19969	1.19403
-97	1.1651	1.00985	1.21703	1.19543	1.21493	1.21552	1.20255	1.19701
-96	1.16696	1.0111	1.21988	1.19839	1.21789	1.21871	1.20542	1.2
-95	1.16881	1.01236	1.22273	1.20136	1.22086	1.22191	1.20832	1.20301
-94	1.17067	1.01364	1.22559	1.20435	1.22386	1.22514	1.21123	1.20603
-93	1.17252	1.01493	1.22846	1.20734	1.22688	1.22838	1.21416	1.20908
-92	1.17438	1.01623	1.23134	1.21035	1.22992	1.23164	1.21711	1.21214
-91	1.17623	1.01754	1.23423	1.21337	1.23298	1.23493	1.22008	1.21522
-90	1.17808	1.01887	1.23713	1.21641	1.23606	1.23823	1.22306	1.21831
-89	1.17993	1.02021	1.24004	1.21946	1.23917	1.24155	1.22607	1.22142
-88	1.18178	1.02156	1.24295	1.22251	1.24229	1.24489	1.22909	1.22455
-87	1.18363	1.02293	1.24587	1.22559	1.24543	1.24825	1.23213	1.2277
-86	1.18548	1.02431	1.2488	1.22867	1.24859	1.25162	1.23519	1.23086
-85	1.18732	1.0257	1.25174	1.23176	1.25177	1.25502	1.23827	1.23404
-84	1.18917	1.0271	1.25468	1.23487	1.25498	1.25843	1.24136	1.23724
-83	1.19101	1.02852	1.25763	1.23798	1.2582	1.26186	1.24448	1.24045
-82	1.19284	1.02995	1.26059	1.24111	1.26144	1.26531	1.24761	1.24368
-81	1.19468	1.0314	1.26355	1.24424	1.2647	1.26878	1.25075	1.24692
-80	1.19651	1.03285	1.26652	1.24739	1.26798	1.27226	1.25392	1.25018
-79	1.19835	1.03432	1.2695	1.25055	1.27128	1.27576	1.2571	1.25345
-78	1.20017	1.03581	1.27248	1.25371	1.2746	1.27928	1.26029	1.25674
-77	1.202	1.0373	1.27546	1.25689	1.27794	1.28282	1.26351	1.26004
-76	1.20382	1.03881	1.27846	1.26007	1.28129	1.28637	1.26674	1.26336
-75	1.20564	1.04033	1.28145	1.26327	1.28467	1.28994	1.26998	1.26669
-74	1.20745	1.04187	1.28445	1.26647	1.28806	1.29352	1.27325	1.27004
-73	1.20927	1.04342	1.28746	1.26968	1.29148	1.29713	1.27653	1.2734
-72	1.21107	1.04498	1.29047	1.2729	1.29491	1.30074	1.27982	1.27677
-71	1.21288	1.04655	1.29348	1.27613	1.29836	1.30437	1.28313	1.28016
-70	1.21468	1.04814	1.2965	1.27936	1.30182	1.30802	1.28645	1.28356
-69	1.21647	1.04974	1.29952	1.28261	1.30531	1.31169	1.28979	1.28697
-68	1.21826	1.05135	1.30254	1.28586	1.30881	1.31536	1.29315	1.2904
-67	1.22005	1.05297	1.30557	1.28911	1.31233	1.31906	1.29652	1.29384
-66	1.22183	1.05461	1.3086	1.29238	1.31586	1.32276	1.2999	1.29729
-65	1.22361	1.05626	1.31163	1.29565	1.31942	1.32649	1.3033	1.30076
-64	1.22538	1.05792	1.31467	1.29892	1.32299	1.33022	1.30671	1.30423
-63	1.22715	1.05959	1.3177	1.3022	1.32657	1.33397	1.31013	1.30772
-62	1.22891	1.06128	1.32074	1.30549	1.33018	1.33773	1.31357	1.31122
-61	1.23067	1.06298	1.32378	1.30878	1.3338	1.34151	1.31702	1.31473
-60	1.23243	1.06469	1.32682	1.31208	1.33743	1.3453	1.32049	1.31825
-59	1.23417	1.06642	1.32986	1.31539	1.34108	1.3491	1.32397	1.32179
-58	1.23591	1.06815	1.3329	1.31869	1.34475	1.35291	1.32746	1.32533
-57	1.23765	1.0699	1.33595	1.322	1.34843	1.35674	1.33096	1.32888
-56	1.23938	1.07166	1.33899	1.32532	1.35213	1.36058	1.33448	1.33245
-55	1.24111	1.07343	1.34203	1.32864	1.35584	1.36443	1.338	1.33602
-54	1.24283	1.07522	1.34507	1.33196	1.35957	1.36829	1.34154	1.3396
-53	1.24454	1.07702	1.34811	1.33529	1.36331	1.37216	1.34509	1.34319
-52	1.24625	1.07882	1.35115	1.33861	1.36707	1.37605	1.34865	1.34679
-51	1.24795	1.08064	1.35419	1.34194	1.37084	1.37994	1.35223	1.3504
-50	1.24964	1.08248	1.35723	1.34528	1.37462	1.38385	1.35581	1.35402
-49	1.25133	1.08432	1.36026	1.34861	1.37842	1.38776	1.3594	1.35765
-48	1.25301	1.08618	1.3633	1.35195	1.38223	1.39169	1.36301	1.36128
-47	1.25469	1.08804	1.36633	1.35529	1.38605	1.39562	1.36662	1.36492
-46	1.25636	1.08992	1.36936	1.35863	1.38989	1.39957	1.37024	1.36857
-45	1.25802	1.09181	1.37238	1.36197	1.39374	1.40352	1.37388	1.37223
-44	1.25967	1.09371	1.3754	1.36531	1.3976	1.40748	1.37752	1.37589
-43	1.26132	1.09563	1.37842	1.36865	1.40147	1.41145	1.38117	1.37956
-42	1.26297	1.09755	1.38144	1.37199	1.40536	1.41543	1.38483	1.38324
-41	1.2646	1.09949	1.38445	1.37533	1.40926	1.41941	1.3885	1.38692
-40	1.26623	1.10143	1.38746	1.37867	1.41316	1.42341	1.39217	1.3906
-39	1.26785	1.10339	1.39046	1.38201	1.41708	1.42741	1.39585	1.3943
-38	1.26947	1.10536	1.39346	1.38535	1.42101	1.43142	1.39955	1.39799
-37	1.27107	1.10734	1.39646	1.38868	1.42495	1.43543	1.40324	1.4017
-36	1.27267	1.10932	1.39945	1.39202	1.4289	1.43945	1.40695	1.4054
-35	1.27427	1.11132	1.40243	1.39535	1.43286	1.44348	1.41066	1.40912
-34	1.27585	1.11333	1.40541	1.39868	1.43683	1.44751	1.41438	1.41283
-33	1.27743	1.11535	1.40838	1.40201	1.44081	1.45155	1.4181	1.41655
-32	1.279	1.11739	1.41135	1.40534	1.4448	1.45559	1.42184	1.42027
-31	1.28057	1.11943	1.41431	1.40866	1.4488	1.45964	1.42557	1.424
-30	1.28213	1.12148	1.41726	1.41198	1.4528	1.46369	1.42931	1.42773
-29	1.28368	1.12354	1.42021	1.41529	1.45681	1.46775	1.43306	1.43146
-28	1.28522	1.12561	1.42314	1.4186	1.46084	1.47181	1.43681	1.43519
-27	1.28675	1.12769	1.42608	1.42191	1.46486	1.47587	1.44057	1.43893
-26	1.28828	1.12978	1.429	1.42521	1.4689	1.47994	1.44433	1.44266
-25	1.2898	1.13188	1.43192	1.42851	1.47294	1.48401	1.44809	1.4464
-24	1.29131	1.13399	1.43483	1.4318	1.47699	1.48808	1.45186	1.45014
-23	1.29282	1.13611	1.43773	1.43509	1.48105	1.49216	1.45563	1.45388
-22	1.29432	1.13823	1.44062	1.43837	1.48511	1.49623	1.4594	1.45762
-21	1.29581	1.14037	1.4435	1.44164	1.48918	1.50031	1.46318	1.46136
-20	1.29729	1.14252	1.44637	1.44491	1.49325	1.50439	1.46696	1.4651
-19	1.29877	1.14467	1.44924	1.44818	1.49733	1.50848	1.47074	1.46884
-18	1.30024	1.14683	1.45209	1.45143	1.50141	1.51256	1.47452	1.47258
-17	1.3017	1.14901	1.45494	1.45468	1.5055	1.51664	1.4783	1.47632
-16	1.30316	1.15119	1.45777	1.45792	1.50959	1.52072	1.48209	1.48006
-15	1.3046	1.15338	1.4606	1.46116	1.51368	1.52481	1.48587	1.4838
-14	1.30604	1.15557	1.46341	1.46438	1.51778	1.52889	1.48966	1.48753
-13	1.30747	1.15778	1.46622	1.4676	1.52188	1.53297	1.49345	1.49127
-12	1.3089	1.15999	1.46901	1.47081	1.52599	1.53705	1.49724	1.495
-11	1.31032	1.16221	1.4718	1.47401	1.53009	1.54113	1.50102	1.49872
-10	1.31173	1.16444	1.47457	1.47721	1.5342	1.5452	1.50481	1.50245
-9	1.31313	1.16668	1.47733	1.48039	1.53831	1.54928	1.5086	1.50617
-8	1.31453	1.16892	1.48008	1.48356	1.54243	1.55335	1.51238	1.50989
-7	1.31592	1.17117	1.48281	1.48673	1.54654	1.55742	1.51617	1.5136
-6	1.3173	1.17343	1.48554	1.48989	1.55065	1.56149	1.51995	1.51731
-5	1.31868	1.17569	1.48825	1.49303	1.55477	1.56555	1.52373	1.52102
-4	1.32005	1.17796	1.49095	1.49617	1.55889	1.56961	1.52751	1.52472
-3	1.32141	1.18024	1.49364	1.49929	1.563	1.57367	1.53128	1.52842
-2	1.32277	1.18253	1.49631	1.5024	1.56712	1.57772	1.53506	1.53211
-1	1.32412	1.18482	1.49898	1.50551	1.57123	1.58176	1.53883	1.5358
0	1.32546	1.18712	1.50163	1.5086	1.57534	1.58581	1.54259	1.53948
1	1.32679	1.18942	1.50426	1.51168	1.57945	1.58984	1.54636	1.54316
2	1.32812	1.19173	1.50688	1.51475	1.58356	1.59387	1.55012	1.54682
3	1.32945	1.19405	1.50949	1.5178	1.58767	1.5979	1.55387	1.55049
4	1.33076	1.19637	1.51209	1.52085	1.59178	1.60192	1.55762	1.55414
5	1.33207	1.1987	1.51467	1.52388	1.59588	1.60593	1.56137	1.55779
6	1.33338	1.20103	1.51724	1.5269	1.59998	1.60994	1.56511	1.56143
7	1.33467	1.20337	1.51979	1.52991	1.60408	1.61393	1.56885	1.56507
8	1.33597	1.20572	1.52233	1.5329	1.60817	1.61793	1.57258	1.5687
9	1.33725	1.20807	1.52485	1.53588	1.61226	1.62191	1.5763	1.57231
10	1.33853	1.21042	1.52736	1.53885	1.61634	1.62589	1.58002	1.57593
11	1.33981	1.21278	1.52986	1.5418	1.62042	1.62985	1.58373	1.57953
12	1.34108	1.21514	1.53234	1.54474	1.6245	1.63381	1.58744	1.58312
13	1.34234	1.21751	1.5348	1.54767	1.62857	1.63776	1.59114	1.58671
14	1.3436	1.21989	1.53725	1.55058	1.63263	1.6417	1.59483	1.59028
15	1.34485	1.22226	1.53969	1.55348	1.63669	1.64563	1.59852	1.59385
16	1.3461	1.22464	1.54211	1.55636	1.64074	1.64956	1.60219	1.59741
17	1.34734	1.22703	1.54451	1.55923	1.64479	1.65347	1.60586	1.60095
18	1.34858	1.22942	1.5469	1.56208	1.64883	1.65737	1.60953	1.60449
19	1.34981	1.23181	1.54927	1.56492	1.65286	1.66126	1.61318	1.60802
20	1.35104	1.23421	1.55163	1.56775	1.65688	1.66514	1.61682	1.61153
21	1.35226	1.23661	1.55397	1.57056	1.6609	1.66901	1.62046	1.61504
22	1.35348	1.23901	1.55629	1.57335	1.66491	1.67286	1.62409	1.61853
23	1.35469	1.24141	1.5586	1.57613	1.66891	1.67671	1.62771	1.62202
24	1.3559	1.24382	1.56089	1.57889	1.6729	1.68054	1.63131	1.62549
25	1.3571	1.24623	1.56317	1.58163	1.67688	1.68436	1.63491	1.62895
26	1.3583	1.24865	1.56543	1.58436	1.68085	1.68817	1.6385	1.6324
27	1.3595	1.25106	1.56767	1.58707	1.68482	1.69197	1.64208	1.63584
28	1.36069	1.25348	1.5699	1.58977	1.68877	1.69575	1.64565	1.63926
29	1.36188	1.2559	1.57211	1.59245	1.69272	1.69952	1.64921	1.64267
30	1.36307	1.25833	1.57431	1.59511	1.69665	1.70328	1.65275	1.64607
31	1.36425	1.26075	1.57648	1.59776	1.70057	1.70702	1.65629	1.64946
32	1.36543	1.26318	1.57865	1.60039	1.70448	1.71075	1.65981	1.65283
33	1.36661	1.26561	1.58079	1.603	1.70838	1.71446	1.66333	1.6562
34	1.36778	1.26804	1.58292	1.60559	1.71227	1.71816	1.66683	1.65954
35	1.36895	1.27047	1.58503	1.60817	1.71615	1.72184	1.67032	1.66288
36	1.37012	1.27291	1.58712	1.61073	1.72002	1.72551	1.67379	1.6662
37	1.37128	1.27534	1.5892	1.61327	1.72387	1.72916	1.67726	1.66951
38	1.37244	1.27778	1.59126	1.6158	1.72771	1.7328	1.68071	1.6728
39	1.3736	1.28021	1.5933	1.61831	1.73154	1.73642	1.68415	1.67608
40	1.37476	1.28265	1.59533	1.6208	1.73535	1.74003	1.68758	1.67934
41	1.37592	1.28509	1.59734	1.62327	1.73915	1.74362	1.691	1.68259
42	1.37707	1.28752	1.59933	1.62572	1.74294	1.74719	1.6944	1.68583
43	1.37823	1.28996	1.60131	1.62816	1.74671	1.75074	1.69779	1.68905
44	1.37938	1.2924	1.60326	1.63057	1.75047	1.75428	1.70116	1.69226
45	1.38053	1.29484	1.60521	1.63297	1.75422	1.7578	1.70452	1.69545
46	1.38167	1.29728	1.60713	1.63535	1.75795	1.76131	1.70787	1.69863
47	1.38282	1.29972	1.60904	1.63771	1.76166	1.76479	1.7112	1.70179
48	1.38397	1.30216	1.61093	1.64005	1.76536	1.76826	1.71452	1.70493
49	1.38511	1.3046	1.61281	1.64238	1.76905	1.77171	1.71782	1.70806
50	1.38626	1.30703	1.61466	1.64468	1.77272	1.77514	1.72111	1.71118
51	1.38741	1.30947	1.6165	1.64697	1.77637	1.77856	1.72439	1.71428
52	1.38855	1.31191	1.61833	1.64924	1.78001	1.78195	1.72765	1.71736
53	1.38969	1.31434	1.62014	1.65149	1.78363	1.78532	1.7309	1.72043
54	1.39084	1.31678	1.62193	1.65372	1.78724	1.78868	1.73413	1.72348
55	1.39199	1.31921	1.6237	1.65593	1.79083	1.79202	1.73734	1.72651
56	1.39313	1.32165	1.62546	1.65812	1.7944	1.79533	1.74054	1.72953
57	1.39428	1.32408	1.6272	1.6603	1.79796	1.79863	1.74373	1.73254
58	1.39543	1.32651	1.62893	1.66245	1.80149	1.80191	1.7469	1.73552
59	1.39657	1.32894	1.63064	1.66459	1.80502	1.80517	1.75005	1.73849
60	1.39772	1.33137	1.63233	1.6667	1.80852	1.8084	1.75319	1.74145
61	1.39887	1.33379	1.63401	1.6688	1.81201	1.81162	1.75631	1.74438
62	1.40003	1.33622	1.63567	1.67088	1.81547	1.81481	1.75942	1.7473
63	1.40118	1.33864	1.63731	1.67294	1.81893	1.81799	1.76251	1.75021
64	1.40234	1.34106	1.63894	1.67497	1.82236	1.82114	1.76558	1.75309
65	1.4035	1.34348	1.64056	1.677	1.82577	1.82428	1.76864	1.75596
66	1.40466	1.3459	1.64215	1.679	1.82917	1.82739	1.77168	1.75881
67	1.40582	1.34831	1.64374	1.68098	1.83254	1.83048	1.77471	1.76165
68	1.40699	1.35072	1.6453	1.68294	1.8359	1.83355	1.77772	1.76447
69	1.40816	1.35314	1.64685	1.68488	1.83924	1.83659	1.78071	1.76727
70	1.40933	1.35554	1.64839	1.68681	1.84256	1.83962	1.78368	1.77005
71	1.4105	1.35795	1.64991	1.68871	1.84586	1.84262	1.78664	1.77282
72	1.41168	1.36035	1.65142	1.6906	1.84915	1.8456	1.78958	1.77557
73	1.41287	1.36276	1.65291	1.69247	1.85241	1.84856	1.79251	1.7783
74	1.41405	1.36515	1.65438	1.69431	1.85565	1.85149	1.79541	1.78102
75	1.41524	1.36755	1.65585	1.69614	1.85887	1.85441	1.7983	1.78372
76	1.41644	1.36994	1.65729	1.69795	1.86208	1.8573	1.80118	1.7864
77	1.41764	1.37234	1.65873	1.69974	1.86526	1.86017	1.80403	1.78906
78	1.41884	1.37472	1.66015	1.70151	1.86843	1.86301	1.80687	1.79171
79	1.42005	1.37711	1.66155	1.70327	1.87157	1.86583	1.8097	1.79433
80	1.42126	1.37949	1.66294	1.705	1.87469	1.86863	1.8125	1.79695
81	1.42248	1.38187	1.66432	1.70672	1.8778	1.87141	1.81529	1.79954
82	1.42371	1.38425	1.66568	1.70841	1.88088	1.87416	1.81806	1.80212
83	1.42494	1.38663	1.66703	1.71009	1.88394	1.87689	1.82081	1.80468
84	1.42617	1.389	1.66837	1.71175	1.88699	1.87959	1.82355	1.80722
85	1.42742	1.39137	1.6697	1.71339	1.89001	1.88227	1.82626	1.80974
86	1.42866	1.39373	1.67101	1.71501	1.89301	1.88493	1.82896	1.81225
87	1.42992	1.3961	1.67231	1.71661	1.89599	1.88756	1.83165	1.81474
88	1.43118	1.39846	1.67359	1.7182	1.89895	1.89017	1.83431	1.81721
89	1.43245	1.40081	1.67487	1.71976	1.90189	1.89276	1.83696	1.81967
90	1.43373	1.40317	1.67613	1.72131	1.90481	1.89532	1.83959	1.82211
91	1.43501	1.40552	1.67738	1.72284	1.90771	1.89786	1.84221	1.82453
92	1.4363	1.40787	1.67862	1.72435	1.91059	1.90037	1.8448	1.82694
93	1.4376	1.41021	1.67984	1.72585	1.91345	1.90286	1.84738	1.82932
94	1.43891	1.41255	1.68106	1.72732	1.91629	1.90532	1.84994	1.8317
95	1.44022	1.41489	1.68226	1.72878	1.9191	1.90776	1.85249	1.83405
96	1.44154	1.41723	1.68346	1.73022	1.9219	1.91018	1.85501	1.83639
97	1.44288	1.41957	1.68464	1.73164	1.92467	1.91257	1.85752	1.83871
98	1.44422	1.4219	1.68581	1.73305	1.92743	1.91494	1.86002	1.84101
99	1.44557	1.42423	1.68697	1.73444	1.93016	1.91728	1.86249	1.8433
100	1.44693	1.42655	1.68812	1.73581	1.93287	1.9196	1.86495	1.84557
101	1.44829	1.42887	1.68926	1.73716	1.93556	1.92189	1.86739	1.84782
102	1.44967	1.43119	1.6904	1.7385	1.93823	1.92416	1.86981	1.85006
103	1.45106	1.43351	1.69152	1.73982	1.94088	1.9264	1.87222	1.85228
104	1.45246	1.43583	1.69263	1.74112	1.94351	1.92862	1.87461	1.85449
105	1.45387	1.43814	1.69373	1.7424	1.94612	1.93082	1.87698	1.85668
106	1.45529	1.44045	1.69483	1.74367	1.94871	1.93299	1.87934	1.85885
107	1.45672	1.44276	1.69591	1.74492	1.95128	1.93513	1.88167	1.861
108	1.45816	1.44506	1.69699	1.74616	1.95383	1.93725	1.884	1.86315
109	1.45961	1.44737	1.69806	1.74738	1.95636	1.93935	1.8863	1.86527
110	1.46107	1.44967	1.69912	1.74858	1.95887	1.94142	1.88859	1.86738
111	1.46255	1.45197	1.70017	1.74977	1.96135	1.94346	1.89086	1.86947
112	1.46404	1.45426	1.70122	1.75094	1.96382	1.94549	1.89312	1.87155
113	1.46554	1.45656	1.70226	1.7521	1.96627	1.94748	1.89536	1.87362
114	1.46705	1.45885	1.70329	1.75324	1.96869	1.94945	1.89758	1.87566
115	1.46857	1.46114	1.70432	1.75437	1.9711	1.9514	1.89978	1.8777
116	1.47011	1.46343	1.70533	1.75548	1.97349	1.95332	1.90197	1.87972
117	1.47166	1.46572	1.70635	1.75657	1.97586	1.95522	1.90415	1.88172
118	1.47323	1.46801	1.70735	1.75765	1.97821	1.95709	1.9063	1.88371
119	1.4748	1.47029	1.70835	1.75872	1.98054	1.95894	1.90845	1.88568
120	1.47639	1.47258	1.70934	1.75977	1.98285	1.96077	1.91057	1.88764
121	1.478	1.47486	1.71033	1.7608	1.98514	1.96257	1.91268	1.88959
122	1.47962	1.47714	1.71132	1.76183	1.98741	1.96434	1.91478	1.89152
123	1.48125	1.47942	1.7123	1.76283	1.98966	1.96609	1.91686	1.89343
124	1.4829	1.4817	1.71327	1.76383	1.99189	1.96782	1.91892	1.89534
125	1.48456	1.48398	1.71424	1.76481	1.99411	1.96952	1.92097	1.89722
126	1.48624	1.48626	1.7152	1.76578	1.99631	1.9712	1.923	1.8991
127	1.48794	1.48854	1.71616	1.76673	1.99848	1.97285	1.92502	1.90096
128	1.48964	1.49081	1.71712	1.76767	2.00065	1.97448	1.92703	1.90281
129	1.49137	1.49309	1.71807	1.7686	2.00279	1.97608	1.92901	1.90464
130	1.49311	1.49537	1.71902	1.76951	2.00491	1.97767	1.93099	1.90647
131	1.49487	1.49765	1.71997	1.77041	2.00702	1.97922	1.93295	1.90828
132	1.49664	1.49992	1.72092	1.7713	2.00911	1.98076	1.93489	1.91007
133	1.49843	1.5022	1.72186	1.77218	2.01118	1.98227	1.93682	1.91186
134	1.50024	1.50448	1.7228	1.77304	2.01323	1.98375	1.93874	1.91363
135	1.50206	1.50676	1.72373	1.7739	2.01527	1.98521	1.94064	1.91539
136	1.5039	1.50904	1.72467	1.77474	2.01729	1.98665	1.94253	1.91714
137	1.50576	1.51132	1.7256	1.77557	2.01929	1.98807	1.94441	1.91887
138	1.50764	1.5136	1.72654	1.77638	2.02128	1.98946	1.94627	1.92059
139	1.50953	1.51589	1.72747	1.77719	2.02325	1.99083	1.94812	1.92231
140	1.51144	1.51817	1.7284	1.77799	2.02521	1.99217	1.94995	1.92401
141	1.51337	1.52046	1.72933	1.77877	2.02714	1.9935	1.95178	1.9257
142	1.51532	1.52275	1.73026	1.77955	2.02907	1.99479	1.95358	1.92738
143	1.51729	1.52504	1.73118	1.78031	2.03097	1.99607	1.95538	1.92904
144	1.51928	1.52733	1.73211	1.78107	2.03287	1.99733	1.95716	1.9307
145	1.52129	1.52963	1.73304	1.78181	2.03474	1.99856	1.95894	1.93235
146	1.52331	1.53192	1.73397	1.78254	2.03661	1.99977	1.96069	1.93398
147	1.52536	1.53422	1.7349	1.78327	2.03845	2.00095	1.96244	1.93561
148	1.52743	1.53653	1.73583	1.78398	2.04029	2.00212	1.96418	1.93722
149	1.52951	1.53883	1.73676	1.78469	2.04211	2.00326	1.9659	1.93883
150	1.53162	1.54114	1.7377	1.78539	2.04391	2.00438	1.96761	1.94042
151	1.53375	1.54345	1.73863	1.78608	2.0457	2.00548	1.96931	1.94201
152	1.53589	1.54577	1.73957	1.78676	2.04748	2.00655	1.971	1.94359
153	1.53806	1.54809	1.7405	1.78743	2.04924	2.00761	1.97268	1.94516
154	1.54025	1.55041	1.74144	1.78809	2.05099	2.00864	1.97434	1.94672
155	1.54246	1.55274	1.74239	1.78875	2.05273	2.00965	1.976	1.94827
156	1.5447	1.55507	1.74333	1.7894	2.05446	2.01064	1.97764	1.94981
157	1.54695	1.55741	1.74428	1.79004	2.05617	2.01161	1.97928	1.95134
158	1.54923	1.55975	1.74523	1.79067	2.05787	2.01256	1.9809	1.95287
159	1.55153	1.5621	1.74618	1.7913	2.05956	2.01349	1.98252	1.95438
160	1.55385	1.56445	1.74714	1.79192	2.06124	2.0144	1.98412	1.95589
161	1.55619	1.5668	1.7481	1.79253	2.0629	2.01529	1.98572	1.9574
162	1.55856	1.56916	1.74907	1.79314	2.06456	2.01615	1.9873	1.95889
163	1.56095	1.57153	1.75003	1.79374	2.0662	2.017	1.98888	1.96038
164	1.56336	1.5739	1.75101	1.79433	2.06784	2.01783	1.99044	1.96186
165	1.5658	1.57628	1.75198	1.79492	2.06946	2.01863	1.992	1.96333
166	1.56826	1.57867	1.75296	1.79551	2.07107	2.01942	1.99355	1.9648
167	1.57074	1.58106	1.75395	1.79609	2.07268	2.02019	1.99509	1.96626
168	1.57325	1.58346	1.75494	1.79666	2.07427	2.02094	1.99662	1.96771
169	1.57578	1.58586	1.75594	1.79723	2.07585	2.02167	1.99814	1.96916
170	1.57834	1.58827	1.75694	1.79779	2.07743	2.02238	1.99966	1.9706
171	1.58091	1.59069	1.75794	1.79835	2.07899	2.02307	2.00117	1.97203
172	1.58352	1.59312	1.75895	1.7989	2.08055	2.02374	2.00267	1.97346
173	1.58615	1.59555	1.75997	1.79945	2.0821	2.0244	2.00416	1.97489
174	1.5888	1.59799	1.76099	1.8	2.08364	2.02503	2.00564	1.9763
175	1.59148	1.60044	1.76202	1.80054	2.08517	2.02565	2.00712	1.97772
176	1.59418	1.6029	1.76305	1.80108	2.0867	2.02625	2.00859	1.97913
177	1.59691	1.60536	1.7641	1.80162	2.08822	2.02683	2.01006	1.98053
178	1.59967	1.60783	1.76514	1.80215	2.08973	2.0274	2.01151	1.98193
179	1.60245	1.61032	1.7662	1.80268	2.09123	2.02795	2.01296	1.98332
180	1.60525	1.61281	1.76726	1.80321	2.09273	2.02848	2.01441	1.98471
181	1.60808	1.61531	1.76832	1.80374	2.09422	2.02899	2.01585	1.9861
182	1.61094	1.61781	1.7694	1.80426	2.09571	2.02949	2.01728	1.98748
183	1.61382	1.62033	1.77048	1.80478	2.09718	2.02997	2.01871	1.98886
184	1.61673	1.62286	1.77156	1.8053	2.09866	2.03043	2.02013	1.99023
185	1.61967	1.62539	1.77266	1.80582	2.10013	2.03088	2.02154	1.9916
186	1.62263	1.62794	1.77376	1.80634	2.10159	2.03131	2.02295	1.99297
187	1.62562	1.63049	1.77487	1.80685	2.10305	2.03172	2.02436	1.99433
188	1.62864	1.63306	1.77598	1.80737	2.1045	2.03212	2.02576	1.9957
189	1.63168	1.63563	1.77711	1.80788	2.10595	2.03251	2.02716	1.99705
190	1.63475	1.63822	1.77824	1.80839	2.1074	2.03287	2.02855	1.99841
191	1.63784	1.64081	1.77938	1.80891	2.10884	2.03323	2.02994	1.99976
192	1.64096	1.64342	1.78053	1.80942	2.11027	2.03357	2.03132	2.00111
193	1.64411	1.64603	1.78168	1.80993	2.11171	2.03389	2.0327	2.00246
194	1.64729	1.64866	1.78285	1.81044	2.11314	2.0342	2.03407	2.0038
195	1.65049	1.6513	1.78402	1.81095	2.11457	2.03449	2.03545	2.00515
196	1.65372	1.65395	1.7852	1.81147	2.11599	2.03477	2.03681	2.00649
197	1.65698	1.65661	1.78638	1.81198	2.11741	2.03504	2.03818	2.00783
198	1.66027	1.65928	1.78758	1.81249	2.11884	2.03529	2.03954	2.00917
199	1.66358	1.66196	1.78878	1.81301	2.12025	2.03553	2.0409	2.0105
200	1.66692	1.66465	1.78999	1.81353	2.12167	2.03576	2.04226	2.01184
201	1.67029	1.66736	1.79121	1.81404	2.12309	2.03597	2.04361	2.01317
202	1.67368	1.67007	1.79244	1.81456	2.1245	2.03617	2.04496	2.0145
203	1.6771	1.6728	1.79368	1.81508	2.12591	2.03636	2.04631	2.01583
204	1.68055	1.67554	1.79492	1.8156	2.12732	2.03653	2.04765	2.01716
205	1.68403	1.67829	1.79618	1.81613	2.12873	2.03669	2.049	2.01849
206	1.68754	1.68105	1.79744	1.81665	2.13014	2.03684	2.05034	2.01982
207	1.69107	1.68383	1.79871	1.81718	2.13155	2.03698	2.05168	2.02115
208	1.69463	1.68661	1.79999	1.81771	2.13296	2.0371	2.05302	2.02248
209	1.69821	1.68941	1.80128	1.81825	2.13437	2.03722	2.05435	2.0238
210	1.70183	1.69222	1.80257	1.81878	2.13578	2.03732	2.05569	2.02513
211	1.70547	1.69504	1.80388	1.81932	2.13719	2.03741	2.05702	2.02646
212	1.70913	1.69788	1.80519	1.81986	2.1386	2.03749	2.05836	2.02778
213	1.71283	1.70072	1.80651	1.8204	2.14001	2.03756	2.05969	2.02911
214	1.71655	1.70358	1.80784	1.82095	2.14142	2.03761	2.06102	2.03043
215	1.7203	1.70645	1.80918	1.8215	2.14283	2.03766	2.06235	2.03176
216	1.72408	1.70933	1.81052	1.82205	2.14425	2.0377	2.06368	2.03308
217	1.72788	1.71223	1.81188	1.82261	2.14566	2.03772	2.06501	2.03441
218	1.73171	1.71514	1.81324	1.82317	2.14708	2.03774	2.06634	2.03573
219	1.73557	1.71805	1.81461	1.82374	2.14849	2.03774	2.06766	2.03706
220	1.73945	1.72099	1.81599	1.8243	2.14991	2.03774	2.06899	2.03838
221	1.74336	1.72393	1.81737	1.82488	2.15134	2.03772	2.07032	2.03971
222	1.74729	1.72688	1.81877	1.82545	2.15276	2.0377	2.07165	2.04104
223	1.75125	1.72985	1.82017	1.82603	2.15418	2.03767	2.07297	2.04236
224	1.75524	1.73283	1.82158	1.82662	2.15561	2.03763	2.0743	2.04369
225	1.75925	1.73582	1.82299	1.8272	2.15704	2.03758	2.07563	2.04502
226	1.76329	1.73882	1.82442	1.8278	2.15847	2.03752	2.07695	2.04634
227	1.76736	1.74184	1.82585	1.82839	2.15991	2.03745	2.07828	2.04767
228	1.77144	1.74486	1.82729	1.82899	2.16134	2.03737	2.07961	2.049
229	1.77556	1.7479	1.82874	1.8296	2.16278	2.03729	2.08094	2.05033
230	1.7797	1.75095	1.83019	1.83021	2.16423	2.0372	2.08227	2.05166
231	1.78386	1.75401	1.83165	1.83082	2.16567	2.0371	2.0836	2.05299
232	1.78805	1.75708	1.83312	1.83144	2.16712	2.03699	2.08493	2.05432
233	1.79226	1.76016	1.8346	1.83207	2.16857	2.03687	2.08626	2.05566
234	1.7965	1.76326	1.83608	1.83269	2.17003	2.03675	2.08759	2.05699
235	1.80076	1.76636	1.83756	1.83333	2.17148	2.03662	2.08892	2.05832
236	1.80504	1.76948	1.83906	1.83397	2.17294	2.03648	2.09025	2.05965
237	1.80935	1.7726	1.84056	1.83461	2.17441	2.03633	2.09159	2.06099
238	1.81368	1.77574	1.84207	1.83526	2.17587	2.03618	2.09292	2.06232
239	1.81803	1.77889	1.84358	1.83591	2.17734	2.03602	2.09426	2.06366
240	1.8224	1.78204	1.8451	1.83657	2.17882	2.03586	2.09559	2.06499
241	1.8268	1.78521	1.84662	1.83723	2.18029	2.03568	2.09693	2.06633
242	1.83122	1.78839	1.84815	1.8379	2.18177	2.03551	2.09827	2.06766
243	1.83566	1.79158	1.84968	1.83857	2.18326	2.03532	2.0996	2.069
244	1.84012	1.79477	1.85122	1.83924	2.18474	2.03513	2.10094	2.07034
245	1.8446	1.79798	1.85277	1.83993	2.18623	2.03493	2.10228	2.07167
246	1.8491	1.80119	1.85432	1.84061	2.18772	2.03473	2.10363	2.07301
247	1.85362	1.80442	1.85587	1.8413	2.18922	2.03452	2.10497	2.07435
248	1.85816	1.80765	1.85743	1.842	2.19072	2.03431	2.10631	2.07569
249	1.86273	1.81089	1.85899	1.8427	2.19222	2.03409	2.10765	2.07702
250	1.8673	1.81414	1.86055	1.84341	2.19373	2.03386	2.109	2.07836
251	1.8719	1.8174	1.86212	1.84412	2.19523	2.03363	2.11034	2.0797
252	1.87652	1.82066	1.8637	1.84483	2.19675	2.03339	2.11169	2.08103
253	1.88115	1.82393	1.86527	1.84555	2.19826	2.03315	2.11303	2.08237
254	1.8858	1.82721	1.86685	1.84628	2.19978	2.03291	2.11438	2.08371
255	1.89047	1.8305	1.86843	1.847	2.2013	2.03266	2.11573	2.08504
256	1.89516	1.83379	1.87002	1.84774	2.20282	2.0324	2.11708	2.08638
257	1.89986	1.83709	1.8716	1.84848	2.20434	2.03214	2.11842	2.08771
258	1.90457	1.8404	1.87319	1.84922	2.20587	2.03188	2.11977	2.08905
259	1.9093	1.84371	1.87478	1.84996	2.2074	2.03161	2.12112	2.09038
260	1.91405	1.84703	1.87637	1.85071	2.20893	2.03133	2.12247	2.09171
261	1.91881	1.85035	1.87797	1.85147	2.21047	2.03105	2.12382	2.09304
262	1.92358	1.85368	1.87956	1.85223	2.21201	2.03077	2.12517	2.09437
263	1.92836	1.85701	1.88115	1.85299	2.21354	2.03048	2.12652	2.0957
264	1.93316	1.86035	1.88275	1.85376	2.21508	2.03019	2.12787	2.09703
265	1.93797	1.86369	1.88434	1.85453	2.21663	2.0299	2.12921	2.09835
266	1.94279	1.86703	1.88594	1.8553	2.21817	2.0296	2.13056	2.09968
267	1.94763	1.87038	1.88753	1.85608	2.21972	2.0293	2.13191	2.101
268	1.95247	1.87373	1.88913	1.85686	2.22126	2.02899	2.13326	2.10232
269	1.95732	1.87708	1.89072	1.85764	2.22281	2.02868	2.13461	2.10364
270	1.96219	1.88043	1.89231	1.85843	2.22436	2.02837	2.13595	2.10495
271	1.96706	1.88379	1.8939	1.85922	2.22591	2.02805	2.1373	2.10626
272	1.97194	1.88715	1.89549	1.86001	2.22746	2.02773	2.13864	2.10757
273	1.97682	1.89051	1.89708	1.86081	2.22901	2.0274	2.13998	2.10888
274	1.98172	1.89387	1.89866	1.86161	2.23056	2.02708	2.14132	2.11019
275	1.98662	1.89722	1.90025	1.86241	2.23211	2.02674	2.14266	2.11149
276	1.99152	1.90058	1.90183	1.86321	2.23366	2.02641	2.144	2.11279
277	1.99643	1.90394	1.9034	1.86402	2.23521	2.02607	2.14534	2.11408
278	2.00135	1.9073	1.90497	1.86483	2.23675	2.02573	2.14667	2.11538
279	2.00627	1.91066	1.90654	1.86564	2.2383	2.02538	2.14801	2.11667
280	2.01119	1.91401	1.9081	1.86645	2.23985	2.02504	2.14934	2.11795
281	2.01612	1.91737	1.90966	1.86726	2.2414	2.02469	2.15066	2.11923
282	2.02104	1.92072	1.91122	1.86808	2.24294	2.02433	2.15199	2.12051
283	2.02597	1.92406	1.91277	1.86889	2.24448	2.02397	2.15331	2.12178
284	2.0309	1.92741	1.91431	1.86971	2.24602	2.02361	2.15463	2.12305
285	2.03583	1.93075	1.91585	1.87053	2.24756	2.02325	2.15595	2.12431
286	2.04076	1.93408	1.91738	1.87135	2.2491	2.02288	2.15726	2.12557
287	2.04569	1.93741	1.91891	1.87217	2.25063	2.02251	2.15857	2.12682
288	2.05061	1.94074	1.92043	1.87299	2.25216	2.02214	2.15988	2.12807
289	2.05554	1.94406	1.92194	1.87381	2.25368	2.02177	2.16118	2.12931
290	2.06046	1.94737	1.92344	1.87463	2.25521	2.02139	2.16247	2.13055
291	2.06537	1.95068	1.92494	1.87545	2.25673	2.02101	2.16377	2.13178
292	2.07028	1.95398	1.92643	1.87627	2.25824	2.02062	2.16506	2.133
293	2.07519	1.95727	1.92791	1.87709	2.25975	2.02024	2.16634	2.13422
294	2.08009	1.96055	1.92938	1.87791	2.26126	2.01985	2.16762	2.13543
295	2.08498	1.96383	1.93084	1.87873	2.26276	2.01945	2.1689	2.13664
296	2.08987	1.9671	1.93229	1.87954	2.26425	2.01906	2.17016	2.13784
297	2.09474	1.97036	1.93373	1.88036	2.26574	2.01866	2.17143	2.13903
298	2.09961	1.9736	1.93517	1.88117	2.26723	2.01826	2.17268	2.14022
299	2.10447	1.97684	1.93659	1.88198	2.26871	2.01785	2.17394	2.14139
300	2.10932	1.98007	1.938	1.88279	2.27018	2.01745	2.17518	2.14256
301	2.11416	1.98328	1.9394	1.8836	2.27164	2.01704	2.17642	2.14372
302	2.11898	1.98649	1.94079	1.88441	2.2731	2.01662	2.17765	2.14488
303	2.1238	1.98968	1.94217	1.88521	2.27455	2.01621	2.17888	2.14602
304	2.1286	1.99286	1.94354	1.88601	2.27599	2.01579	2.18009	2.14716
305	2.13338	1.99602	1.94489	1.88681	2.27743	2.01537	2.18131	2.14829
306	2.13815	1.99918	1.94623	1.8876	2.27885	2.01494	2.18251	2.14941
307	2.14291	2.00231	1.94756	1.88839	2.28027	2.01451	2.1837	2.15052
308	2.14765	2.00544	1.94887	1.88918	2.28168	2.01408	2.18489	2.15162
309	2.15237	2.00854	1.95017	1.88996	2.28308	2.01365	2.18607	2.15271
310	2.15708	2.01164	1.95146	1.89074	2.28447	2.01321	2.18724	2.15379
311	2.16176	2.01471	1.95273	1.89151	2.28585	2.01277	2.1884	2.15486
312	2.16643	2.01777	1.95399	1.89228	2.28722	2.01233	2.18955	2.15592
313	2.17108	2.02082	1.95523	1.89304	2.28858	2.01188	2.19069	2.15697
314	2.17571	2.02384	1.95646	1.8938	2.28992	2.01143	2.19182	2.15801
315	2.18031	2.02685	1.95767	1.89456	2.29126	2.01098	2.19295	2.15904
316	2.1849	2.02984	1.95887	1.89531	2.29258	2.01053	2.19406	2.16006
317	2.18946	2.03281	1.96005	1.89605	2.2939	2.01007	2.19516	2.16107
318	2.194	2.03576	1.96121	1.89679	2.2952	2.0096	2.19625	2.16207
319	2.19851	2.03869	1.96236	1.89752	2.29649	2.00914	2.19733	2.16305
320	2.203	2.0416	1.96349	1.89824	2.29776	2.00867	2.1984	2.16402
321	2.20747	2.04449	1.9646	1.89896	2.29902	2.0082	2.19946	2.16498
322	2.2119	2.04735	1.9657	1.89967	2.30027	2.00772	2.20051	2.16593
323	2.21632	2.0502	1.96677	1.90037	2.30151	2.00725	2.20154	2.16687
324	2.2207	2.05302	1.96783	1.90107	2.30273	2.00676	2.20256	2.16779
325	2.22505	2.05582	1.96887	1.90175	2.30394	2.00628	2.20357	2.1687
326	2.22938	2.0586	1.96989	1.90244	2.30513	2.00579	2.20457	2.1696
327	2.23368	2.06136	1.9709	1.90311	2.3063	2.0053	2.20555	2.17048
328	2.23794	2.06409	1.97188	1.90377	2.30746	2.0048	2.20652	2.17135
329	2.24218	2.06679	1.97284	1.90443	2.30861	2.0043	2.20748	2.17221
330	2.24638	2.06947	1.97378	1.90507	2.30974	2.0038	2.20842	2.17305
331	2.25055	2.07213	1.97471	1.90571	2.31085	2.00329	2.20935	2.17388
332	2.25469	2.07476	1.97561	1.90634	2.31195	2.00278	2.21027	2.1747
333	2.25879	2.07736	1.97649	1.90696	2.31302	2.00227	2.21117	2.1755
334	2.26286	2.07994	1.97735	1.90757	2.31408	2.00175	2.21206	2.17629
335	2.2669	2.08249	1.9782	1.90817	2.31513	2.00123	2.21293	2.17706
336	2.2709	2.08501	1.97901	1.90875	2.31615	2.0007	2.21378	2.17781
337	2.27486	2.0875	1.97981	1.90933	2.31716	2.00017	2.21463	2.17855
338	2.27879	2.08997	1.98059	1.9099	2.31815	1.99964	2.21545	2.17928
339	2.28267	2.0924	1.98134	1.91046	2.31912	1.9991	2.21626	2.17999
340	2.28652	2.09481	1.98207	1.91101	2.32007	1.99856	2.21705	2.18069
341	2.29034	2.09719	1.98278	1.91154	2.321	1.99801	2.21783	2.18136
342	2.29411	2.09954	1.98347	1.91206	2.32191	1.99747	2.21859	2.18203
343	2.29784	2.10185	1.98413	1.91258	2.32281	1.99691	2.21934	2.18267
344	2.30153	2.10414	1.98477	1.91308	2.32368	1.99635	2.22006	2.1833
345	2.30518	2.1064	1.98539	1.91357	2.32453	1.99579	2.22077	2.18392
346	2.30879	2.10862	1.98598	1.91404	2.32536	1.99523	2.22147	2.18451
347	2.31236	2.11081	1.98655	1.91451	2.32617	1.99466	2.22214	2.1851
348	2.31588	2.11297	1.98709	1.91496	2.32696	1.99408	2.2228	2.18566
349	2.31936	2.1151	1.98761	1.9154	2.32772	1.9935	2.22344	2.1862
350	2.3228	2.11719	1.98811	1.91582	2.32847	1.99292	2.22406	2.18673
351	2.32619	2.11925	1.98859	1.91623	2.32919	1.99233	2.22466	2.18725
352	2.32954	2.12128	1.98903	1.91663	2.32989	1.99174	2.22524	2.18774
353	2.33285	2.12328	1.98946	1.91702	2.33057	1.99114	2.22581	2.18822
354	2.3361	2.12523	1.98986	1.91739	2.33122	1.99054	2.22635	2.18867
355	2.33931	2.12716	1.99023	1.91775	2.33186	1.98993	2.22688	2.18911
356	2.34248	2.12905	1.99058	1.91809	2.33247	1.98932	2.22739	2.18954
357	2.3456	2.1309	1.9909	1.91842	2.33305	1.98871	2.22787	2.18994
358	2.34866	2.13272	1.9912	1.91874	2.33361	1.98809	2.22834	2.19033
359	2.35169	2.13451	1.99148	1.91904	2.33415	1.98746	2.22879	2.1907
360	2.35466	2.13625	1.99172	1.91932	2.33467	1.98684	2.22922	2.19104
361	2.35758	2.13797	1.99195	1.91959	2.33516	1.9862	2.22963	2.19137
362	2.36046	2.13964	1.99214	1.91985	2.33563	1.98556	2.23001	2.19169
363	2.36328	2.14128	1.99231	1.92009	2.33607	1.98492	2.23038	2.19198
364	2.36606	2.14288	1.99246	1.92031	2.33648	1.98427	2.23073	2.19225
365	2.36878	2.14444	1.99258	1.92052	2.33688	1.98362	2.23105	2.19251
366	2.37146	2.14597	1.99267	1.92072	2.33725	1.98296	2.23136	2.19274
367	2.37408	2.14746	1.99274	1.9209	2.33759	1.9823	2.23164	2.19296
368	2.37665	2.14891	1.99278	1.92106	2.33791	1.98163	2.2319	2.19315
369	2.37917	2.15032	1.99279	1.92121	2.3382	1.98096	2.23214	2.19333
370	2.38163	2.15169	1.99278	1.92134	2.33847	1.98028	2.23236	2.19349
371	2.38405	2.15303	1.99274	1.92145	2.33871	1.9796	2.23256	2.19363
372	2.38641	2.15432	1.99268	1.92155	2.33892	1.97891	2.23274	2.19375
373	2.38872	2.15558	1.99259	1.92163	2.33911	1.97822	2.23289	2.19384
374	2.39098	2.1568	1.99247	1.92169	2.33928	1.97752	2.23303	2.19392
375	2.39318	2.15798	1.99233	1.92174	2.33942	1.97682	2.23314	2.19398
376	2.39533	2.15912	1.99216	1.92177	2.33953	1.97611	2.23323	2.19402
377	2.39742	2.16022	1.99197	1.92179	2.33961	1.9754	2.2333	2.19404
378	2.39946	2.16128	1.99175	1.92178	2.33967	1.97468	2.23334	2.19404
379	2.40145	2.1623	1.9915	1.92176	2.33971	1.97396	2.23336	2.19402
380	2.40338	2.16328	1.99122	1.92173	2.33972	1.97323	2.23336	2.19398
381	2.40525	2.16422	1.99092	1.92167	2.3397	1.9725	2.23334	2.19392
382	2.40708	2.16512	1.9906	1.9216	2.33965	1.97176	2.2333	2.19384
383	2.40884	2.16597	1.99025	1.92151	2.33958	1.97102	2.23323	2.19374
384	2.41055	2.16679	1.98987	1.9214	2.33949	1.97027	2.23314	2.19361
385	2.41221	2.16757	1.98946	1.92128	2.33936	1.96952	2.23303	2.19347
386	2.41381	2.16831	1.98903	1.92114	2.33921	1.96876	2.2329	2.19331
387	2.41535	2.16901	1.98858	1.92098	2.33904	1.968	2.23274	2.19313
388	2.41684	2.16966	1.9881	1.9208	2.33883	1.96723	2.23256	2.19293
389	2.41828	2.17028	1.98759	1.92061	2.3386	1.96645	2.23236	2.1927
390	2.41965	2.17085	1.98706	1.92039	2.33835	1.96567	2.23214	2.19246
391	2.42097	2.17139	1.9865	1.92016	2.33807	1.96489	2.23189	2.1922
392	2.42224	2.17188	1.98592	1.91991	2.33776	1.9641	2.23162	2.19191
393	2.42345	2.17233	1.98531	1.91965	2.33743	1.96331	2.23133	2.19161
394	2.4246	2.17275	1.98467	1.91936	2.33707	1.96251	2.23102	2.19129
395	2.4257	2.17312	1.98401	1.91906	2.33668	1.96171	2.23068	2.19094
396	2.42674	2.17345	1.98333	1.91874	2.33627	1.9609	2.23033	2.19058
397	2.42773	2.17374	1.98262	1.9184	2.33583	1.96008	2.22994	2.19019
398	2.42866	2.17398	1.98189	1.91805	2.33537	1.95926	2.22954	2.18979
399	2.42953	2.17419	1.98113	1.91767	2.33488	1.95844	2.22912	2.18936
400	2.43035	2.17436	1.98035	1.91728	2.33437	1.95761	2.22867	2.18892
401	2.43111	2.17448	1.97955	1.91687	2.33383	1.95678	2.2282	2.18846
402	2.43182	2.17457	1.97872	1.91644	2.33326	1.95594	2.22771	2.18797
403	2.43247	2.17461	1.97786	1.916	2.33267	1.9551	2.22719	2.18747
404	2.43306	2.17462	1.97699	1.91553	2.33206	1.95425	2.22666	2.18694
405	2.4336	2.17458	1.97609	1.91505	2.33142	1.95339	2.2261	2.1864
406	2.43408	2.1745	1.97517	1.91455	2.33075	1.95253	2.22552	2.18584
407	2.43451	2.17439	1.97422	1.91403	2.33006	1.95167	2.22492	2.18525
408	2.43489	2.17423	1.97325	1.9135	2.32935	1.9508	2.2243	2.18465
409	2.4352	2.17403	1.97226	1.91294	2.32861	1.94993	2.22365	2.18403
410	2.43547	2.1738	1.97125	1.91237	2.32785	1.94905	2.22299	2.18338
411	2.43568	2.17352	1.97021	1.91178	2.32706	1.94817	2.2223	2.18272
412	2.43583	2.1732	1.96915	1.91118	2.32625	1.94729	2.22159	2.18204
413	2.43593	2.17285	1.96807	1.91055	2.32542	1.94639	2.22087	2.18134
414	2.43598	2.17245	1.96697	1.90991	2.32457	1.9455	2.22012	2.18063
415	2.43597	2.17202	1.96585	1.90925	2.32369	1.9446	2.21935	2.17989
416	2.43591	2.17154	1.96471	1.90857	2.32278	1.94369	2.21856	2.17913
417	2.43579	2.17103	1.96354	1.90788	2.32186	1.94278	2.21775	2.17836
418	2.43562	2.17048	1.96236	1.90717	2.32091	1.94187	2.21691	2.17756
419	2.4354	2.16989	1.96115	1.90644	2.31994	1.94095	2.21606	2.17675
420	2.43513	2.16926	1.95993	1.90569	2.31895	1.94003	2.21519	2.17592
421	2.4348	2.16859	1.95869	1.90493	2.31794	1.9391	2.2143	2.17507
422	2.43442	2.16789	1.95742	1.90415	2.31691	1.93817	2.21339	2.1742
423	2.43399	2.16714	1.95614	1.90336	2.31585	1.93724	2.21246	2.17332
424	2.43351	2.16636	1.95484	1.90254	2.31477	1.9363	2.21151	2.17241
425	2.43297	2.16555	1.95352	1.90171	2.31368	1.93536	2.21055	2.17149
426	2.43239	2.16469	1.95218	1.90087	2.31256	1.93441	2.20956	2.17055
427	2.43175	2.1638	1.95082	1.9	2.31142	1.93346	2.20855	2.1696
428	2.43107	2.16287	1.94945	1.89912	2.31027	1.9325	2.20753	2.16862
429	2.43033	2.16191	1.94805	1.89823	2.30909	1.93154	2.20649	2.16763
430	2.42954	2.16091	1.94665	1.89732	2.30789	1.93058	2.20543	2.16662
431	2.42871	2.15987	1.94522	1.89639	2.30668	1.92961	2.20435	2.1656
432	2.42782	2.1588	1.94378	1.89545	2.30545	1.92864	2.20326	2.16455
433	2.42689	2.15769	1.94232	1.89449	2.3042	1.92767	2.20215	2.1635
434	2.42591	2.15655	1.94084	1.89351	2.30293	1.92669	2.20102	2.16242
435	2.42488	2.15537	1.93935	1.89252	2.30164	1.92571	2.19987	2.16133
436	2.4238	2.15416	1.93785	1.89151	2.30034	1.92473	2.19871	2.16022
437	2.42268	2.15291	1.93632	1.89049	2.29901	1.92374	2.19753	2.15909
438	2.42151	2.15163	1.93479	1.88946	2.29768	1.92275	2.19633	2.15795
439	2.42029	2.15031	1.93324	1.88841	2.29632	1.92175	2.19512	2.1568
440	2.41903	2.14897	1.93167	1.88734	2.29495	1.92075	2.19389	2.15563
441	2.41772	2.14758	1.93009	1.88626	2.29357	1.91975	2.19265	2.15444
442	2.41636	2.14617	1.9285	1.88517	2.29217	1.91875	2.19139	2.15324
443	2.41496	2.14472	1.9269	1.88406	2.29075	1.91774	2.19012	2.15202
444	2.41352	2.14325	1.92528	1.88293	2.28932	1.91673	2.18883	2.15079
445	2.41203	2.14174	1.92365	1.8818	2.28787	1.91572	2.18753	2.14954
446	2.4105	2.14019	1.92201	1.88065	2.28642	1.9147	2.18621	2.14828
447	2.40892	2.13862	1.92035	1.87948	2.28494	1.91368	2.18488	2.147
448	2.40731	2.13702	1.91869	1.8783	2.28346	1.91266	2.18354	2.14571
449	2.40565	2.13538	1.91701	1.87711	2.28196	1.91164	2.18218	2.14441
450	2.40395	2.13372	1.91532	1.87591	2.28045	1.91061	2.18081	2.14309
451	2.40221	2.13202	1.91362	1.87469	2.27893	1.90958	2.17943	2.14176
452	2.40042	2.1303	1.91191	1.87346	2.27739	1.90855	2.17804	2.14041
453	2.3986	2.12855	1.91019	1.87222	2.27584	1.90752	2.17663	2.13906
454	2.39674	2.12677	1.90847	1.87096	2.27429	1.90648	2.17521	2.13769
455	2.39483	2.12496	1.90673	1.86969	2.27272	1.90545	2.17378	2.1363
456	2.39289	2.12312	1.90498	1.86841	2.27114	1.90441	2.17233	2.13491
457	2.39091	2.12125	1.90323	1.86712	2.26955	1.90337	2.17088	2.1335
458	2.38889	2.11936	1.90146	1.86582	2.26796	1.90232	2.16941	2.13208
459	2.38684	2.11744	1.89969	1.86451	2.26635	1.90128	2.16794	2.13064
460	2.38474	2.11549	1.89791	1.86318	2.26473	1.90023	2.16645	2.1292
461	2.38261	2.11352	1.89612	1.86184	2.26311	1.89918	2.16496	2.12774
462	2.38045	2.11152	1.89433	1.8605	2.26148	1.89813	2.16345	2.12627
463	2.37825	2.1095	1.89253	1.85914	2.25984	1.89708	2.16193	2.12479
464	2.37601	2.10745	1.89072	1.85777	2.25819	1.89602	2.16041	2.1233
465	2.37374	2.10537	1.88891	1.85639	2.25653	1.89497	2.15888	2.1218
466	2.37143	2.10328	1.88709	1.855	2.25487	1.89391	2.15733	2.12029
467	2.3691	2.10115	1.88527	1.8536	2.25321	1.89286	2.15578	2.11877
468	2.36672	2.09901	1.88344	1.85219	2.25153	1.8918	2.15423	2.11724
469	2.36432	2.09684	1.88161	1.85078	2.24985	1.89074	2.15266	2.1157
470	2.36188	2.09465	1.87977	1.84935	2.24817	1.88968	2.15109	2.11414
471	2.35942	2.09244	1.87793	1.84791	2.24648	1.88862	2.1495	2.11258
472	2.35692	2.0902	1.87608	1.84647	2.24479	1.88755	2.14792	2.11101
473	2.35439	2.08794	1.87424	1.84502	2.24309	1.88649	2.14632	2.10943
474	2.35183	2.08567	1.87238	1.84356	2.24139	1.88543	2.14472	2.10785
475	2.34924	2.08337	1.87053	1.84209	2.23968	1.88436	2.14311	2.10625
476	2.34662	2.08105	1.86867	1.84061	2.23798	1.8833	2.1415	2.10464
477	2.34397	2.07871	1.86681	1.83912	2.23627	1.88224	2.13988	2.10303
478	2.3413	2.07635	1.86495	1.83763	2.23455	1.88117	2.13826	2.10141
479	2.3386	2.07397	1.86309	1.83613	2.23284	1.88011	2.13663	2.09978
480	2.33587	2.07158	1.86122	1.83462	2.23112	1.87904	2.135	2.09814
481	2.33311	2.06916	1.85936	1.83311	2.2294	1.87797	2.13336	2.0965
482	2.33033	2.06673	1.85749	1.83159	2.22769	1.87691	2.13172	2.09485
483	2.32753	2.06428	1.85562	1.83006	2.22597	1.87584	2.13007	2.09319
484	2.32469	2.06181	1.85376	1.82853	2.22425	1.87478	2.12842	2.09153
485	2.32184	2.05933	1.85189	1.82699	2.22253	1.87372	2.12677	2.08985
486	2.31896	2.05683	1.85002	1.82545	2.22081	1.87265	2.12511	2.08818
487	2.31605	2.05431	1.84816	1.8239	2.21909	1.87159	2.12345	2.08649
488	2.31313	2.05178	1.84629	1.82235	2.21737	1.87052	2.12179	2.08481
489	2.31018	2.04924	1.84443	1.82079	2.21566	1.86946	2.12013	2.08311
490	2.30721	2.04668	1.84257	1.81922	2.21394	1.8684	2.11846	2.08141
491	2.30422	2.0441	1.84071	1.81765	2.21223	1.86734	2.1168	2.07971
492	2.3012	2.04151	1.83885	1.81608	2.21052	1.86628	2.11513	2.078
493	2.29817	2.03891	1.83699	1.81451	2.20881	1.86522	2.11346	2.07628
494	2.29512	2.0363	1.83514	1.81292	2.20711	1.86416	2.11179	2.07456
495	2.29205	2.03367	1.83329	1.81134	2.2054	1.8631	2.11011	2.07284
496	2.28895	2.03103	1.83144	1.80975	2.20371	1.86205	2.10844	2.07111
497	2.28585	2.02838	1.82959	1.80816	2.20201	1.86099	2.10677	2.06938
498	2.28272	2.02571	1.82775	1.80657	2.20032	1.85994	2.10509	2.06765
499	2.27957	2.02304	1.82591	1.80497	2.19863	1.85889	2.10342	2.06591
500	2.27641	2.02035	1.82408	1.80337	2.19695	1.85784	2.10175	2.06417
501	2.27324	2.01766	1.82225	1.80177	2.19527	1.85679	2.10008	2.06242
502	2.27004	2.01495	1.82043	1.80017	2.1936	1.85574	2.09841	2.06067
503	2.26684	2.01224	1.8186	1.79857	2.19193	1.8547	2.09674	2.05892
504	2.26361	2.00951	1.81679	1.79696	2.19027	1.85366	2.09507	2.05717
505	2.26038	2.00678	1.81498	1.79535	2.18862	1.85262	2.0934	2.05542
506	2.25712	2.00404	1.81317	1.79375	2.18697	1.85158	2.09174	2.05366
507	2.25386	2.00129	1.81137	1.79214	2.18532	1.85054	2.09007	2.05191
508	2.25058	1.99854	1.80958	1.79053	2.18369	1.8495	2.08841	2.05015
509	2.24729	1.99577	1.80779	1.78892	2.18206	1.84847	2.08675	2.04839
510	2.24399	1.993	1.80601	1.78731	2.18043	1.84744	2.0851	2.04662
511	2.24068	1.99023	1.80423	1.7857	2.17882	1.84641	2.08344	2.04486
512	2.23736	1.98745	1.80246	1.78409	2.17721	1.84539	2.08179	2.0431
513	2.23402	1.98466	1.8007	1.78248	2.17561	1.84437	2.08014	2.04133
514	2.23068	1.98187	1.79895	1.78087	2.17401	1.84335	2.0785	2.03957
515	2.22733	1.97907	1.7972	1.77926	2.17243	1.84233	2.07686	2.03781
516	2.22396	1.97627	1.79546	1.77766	2.17085	1.84131	2.07522	2.03604
517	2.22059	1.97346	1.79372	1.77605	2.16928	1.8403	2.07359	2.03428
518	2.21721	1.97065	1.79199	1.77445	2.16772	1.83929	2.07196	2.03252
519	2.21383	1.96784	1.79028	1.77285	2.16617	1.83829	2.07034	2.03075
520	2.21044	1.96502	1.78856	1.77125	2.16463	1.83729	2.06871	2.02899
521	2.20704	1.9622	1.78686	1.76965	2.16309	1.83629	2.0671	2.02723
522	2.20363	1.95938	1.78517	1.76806	2.16157	1.83529	2.06549	2.02547
523	2.20022	1.95655	1.78348	1.76647	2.16005	1.8343	2.06388	2.02371
524	2.1968	1.95373	1.7818	1.76488	2.15855	1.83331	2.06228	2.02196
525	2.19338	1.9509	1.78013	1.76329	2.15705	1.83232	2.06068	2.0202
526	2.18996	1.94807	1.77847	1.76171	2.15557	1.83134	2.05909	2.01845
527	2.18653	1.94525	1.77682	1.76013	2.15409	1.83036	2.0575	2.0167
528	2.1831	1.94242	1.77517	1.75856	2.15262	1.82939	2.05592	2.01495
529	2.17966	1.93959	1.77354	1.75699	2.15117	1.82841	2.05435	2.01321
530	2.17622	1.93676	1.77192	1.75542	2.14972	1.82745	2.05278	2.01147
531	2.17279	1.93394	1.7703	1.75386	2.14829	1.82648	2.05122	2.00973
532	2.16934	1.93111	1.76869	1.7523	2.14686	1.82552	2.04966	2.00799
533	2.1659	1.92828	1.7671	1.75075	2.14545	1.82457	2.04811	2.00626
534	2.16246	1.92546	1.76551	1.7492	2.14404	1.82361	2.04657	2.00453
535	2.15902	1.92264	1.76393	1.74766	2.14265	1.82267	2.04503	2.0028
536	2.15557	1.91982	1.76236	1.74613	2.14127	1.82172	2.04349	2.00108
537	2.15213	1.91701	1.76081	1.74459	2.1399	1.82078	2.04197	1.99936
538	2.14869	1.91419	1.75926	1.74307	2.13854	1.81985	2.04045	1.99765
539	2.14525	1.91138	1.75772	1.74155	2.13719	1.81892	2.03894	1.99594
540	2.14182	1.90858	1.75619	1.74004	2.13585	1.81799	2.03743	1.99423
541	2.13838	1.90577	1.75467	1.73853	2.13453	1.81707	2.03594	1.99253
542	2.13495	1.90298	1.75317	1.73703	2.13321	1.81615	2.03444	1.99083
543	2.13152	1.90018	1.75167	1.73554	2.13191	1.81524	2.03296	1.98914
544	2.1281	1.89739	1.75018	1.73405	2.13061	1.81433	2.03148	1.98745
545	2.12468	1.89461	1.74871	1.73258	2.12933	1.81342	2.03001	1.98577
546	2.12126	1.89183	1.74724	1.7311	2.12806	1.81253	2.02855	1.98409
547	2.11785	1.88906	1.74579	1.72964	2.12681	1.81163	2.0271	1.98242
548	2.11444	1.88629	1.74434	1.72818	2.12556	1.81074	2.02565	1.98076
549	2.11104	1.88353	1.74291	1.72674	2.12433	1.80986	2.02421	1.9791
550	2.10765	1.88077	1.74149	1.7253	2.1231	1.80898	2.02278	1.97744
551	2.10426	1.87803	1.74008	1.72387	2.12189	1.8081	2.02135	1.97579
552	2.10088	1.87529	1.73868	1.72244	2.12069	1.80723	2.01993	1.97415
553	2.09751	1.87255	1.73729	1.72103	2.1195	1.80637	2.01852	1.97252
554	2.09414	1.86982	1.73591	1.71962	2.11833	1.80551	2.01712	1.97089
555	2.09079	1.86711	1.73454	1.71823	2.11716	1.80466	2.01573	1.96926
556	2.08744	1.86439	1.73318	1.71684	2.11601	1.80381	2.01434	1.96765
557	2.0841	1.86169	1.73183	1.71546	2.11487	1.80296	2.01296	1.96604
558	2.08077	1.859	1.7305	1.71409	2.11374	1.80213	2.01159	1.96443
559	2.07745	1.85631	1.72917	1.71273	2.11262	1.80129	2.01023	1.96284
560	2.07414	1.85363	1.72786	1.71138	2.11151	1.80046	2.00887	1.96125
561	2.07084	1.85097	1.72656	1.71004	2.11042	1.79964	2.00752	1.95967
562	2.06755	1.84831	1.72527	1.70872	2.10934	1.79883	2.00619	1.95809
563	2.06428	1.84566	1.72399	1.7074	2.10826	1.79802	2.00485	1.95653
564	2.06101	1.84302	1.72272	1.70609	2.1072	1.79721	2.00353	1.95497
565	2.05776	1.84039	1.72146	1.70479	2.10615	1.79641	2.00221	1.95341
566	2.05452	1.83777	1.72021	1.7035	2.10512	1.79562	2.00091	1.95187
567	2.05129	1.83516	1.71897	1.70223	2.10409	1.79483	1.99961	1.95033
568	2.04807	1.83256	1.71775	1.70096	2.10307	1.79404	1.99831	1.94881
569	2.04487	1.82997	1.71653	1.69971	2.10207	1.79327	1.99703	1.94729
570	2.04169	1.8274	1.71533	1.69847	2.10108	1.7925	1.99575	1.94577
571	2.03851	1.82483	1.71414	1.69723	2.10009	1.79173	1.99448	1.94427
572	2.03536	1.82228	1.71296	1.69602	2.09912	1.79097	1.99322	1.94277
573	2.03221	1.81974	1.71179	1.69481	2.09816	1.79022	1.99197	1.94129
574	2.02908	1.8172	1.71063	1.69361	2.09722	1.78947	1.99073	1.93981
575	2.02597	1.81469	1.70948	1.69243	2.09628	1.78873	1.98949	1.93834
576	2.02288	1.81218	1.70834	1.69126	2.09535	1.78799	1.98826	1.93687
577	2.0198	1.80968	1.70721	1.6901	2.09444	1.78726	1.98704	1.93542
578	2.01673	1.8072	1.7061	1.68895	2.09353	1.78654	1.98582	1.93398
579	2.01369	1.80473	1.70499	1.68781	2.09263	1.78582	1.98462	1.93254
580	2.01066	1.80228	1.70389	1.68669	2.09175	1.78511	1.98342	1.93111
581	2.00765	1.79983	1.70281	1.68558	2.09088	1.7844	1.98223	1.9297
582	2.00466	1.7974	1.70174	1.68449	2.09001	1.7837	1.98105	1.92829
583	2.00168	1.79498	1.70067	1.6834	2.08916	1.78301	1.97987	1.92689
584	1.99873	1.79258	1.69962	1.68233	2.08832	1.78232	1.9787	1.9255
585	1.99579	1.79019	1.69858	1.68128	2.08748	1.78164	1.97754	1.92411
586	1.99287	1.78781	1.69755	1.68023	2.08666	1.78096	1.97639	1.92274
587	1.98998	1.78545	1.69653	1.6792	2.08585	1.7803	1.97524	1.92138
588	1.9871	1.7831	1.69551	1.67818	2.08504	1.77963	1.9741	1.92003
589	1.98424	1.78076	1.69451	1.67718	2.08425	1.77898	1.97297	1.91868
590	1.98141	1.77844	1.69352	1.67619	2.08346	1.77833	1.97185	1.91735
591	1.97859	1.77613	1.69254	1.67522	2.08269	1.77768	1.97073	1.91602
592	1.9758	1.77384	1.69157	1.67426	2.08192	1.77705	1.96962	1.91471
593	1.97303	1.77156	1.69061	1.67331	2.08117	1.77642	1.96852	1.9134
594	1.97028	1.7693	1.68966	1.67237	2.08042	1.77579	1.96743	1.9121
595	1.96755	1.76705	1.68872	1.67146	2.07968	1.77517	1.96634	1.91082
596	1.96484	1.76482	1.68779	1.67055	2.07896	1.77456	1.96526	1.90954
597	1.96216	1.7626	1.68687	1.66966	2.07824	1.77396	1.96418	1.90827
598	1.9595	1.76039	1.68596	1.66878	2.07752	1.77336	1.96311	1.90702
599	1.95686	1.7582	1.68506	1.66792	2.07682	1.77276	1.96205	1.90577
600	1.95425	1.75603	1.68417	1.66708	2.07613	1.77218	1.961	1.90453
601	1.95166	1.75387	1.68328	1.66624	2.07544	1.7716	1.95995	1.9033
602	1.9491	1.75173	1.68241	1.66543	2.07477	1.77102	1.95891	1.90208
603	1.94656	1.7496	1.68155	1.66462	2.0741	1.77046	1.95788	1.90088
604	1.94404	1.74749	1.68069	1.66384	2.07344	1.7699	1.95685	1.89968
605	1.94155	1.74539	1.67985	1.66307	2.07279	1.76934	1.95583	1.89849
606	1.93909	1.74331	1.67901	1.66231	2.07214	1.7688	1.95481	1.89731
607	1.93665	1.74125	1.67819	1.66157	2.07151	1.76825	1.9538	1.89614
608	1.93423	1.7392	1.67737	1.66084	2.07088	1.76772	1.9528	1.89498
609	1.93184	1.73717	1.67656	1.66013	2.07026	1.76719	1.9518	1.89383
610	1.92948	1.73515	1.67576	1.65943	2.06964	1.76667	1.95081	1.8927
611	1.92715	1.73315	1.67497	1.65875	2.06904	1.76616	1.94983	1.89157
612	1.92484	1.73117	1.67419	1.65809	2.06844	1.76565	1.94885	1.89045
613	1.92256	1.7292	1.67341	1.65744	2.06785	1.76514	1.94787	1.88934
614	1.9203	1.72725	1.67265	1.6568	2.06726	1.76465	1.94691	1.88824
615	1.91808	1.72532	1.67189	1.65618	2.06669	1.76416	1.94595	1.88715
616	1.91588	1.7234	1.67114	1.65558	2.06611	1.76368	1.94499	1.88607
617	1.91371	1.7215	1.6704	1.65499	2.06555	1.7632	1.94404	1.885
618	1.91156	1.71961	1.66967	1.65442	2.06499	1.76273	1.9431	1.88395
619	1.90945	1.71774	1.66894	1.65387	2.06444	1.76227	1.94216	1.8829
620	1.90736	1.71589	1.66823	1.65333	2.0639	1.76181	1.94122	1.88186
621	1.90531	1.71406	1.66752	1.6528	2.06336	1.76136	1.9403	1.88083
622	1.90328	1.71224	1.66682	1.65229	2.06283	1.76092	1.93937	1.87981
623	1.90128	1.71044	1.66613	1.6518	2.06231	1.76048	1.93845	1.8788
624	1.89931	1.70865	1.66544	1.65132	2.06179	1.76005	1.93754	1.8778
625	1.89737	1.70688	1.66477	1.65086	2.06127	1.75962	1.93663	1.87681
626	1.89546	1.70513	1.6641	1.65042	2.06077	1.7592	1.93573	1.87583
627	1.89358	1.7034	1.66343	1.64999	2.06026	1.75879	1.93483	1.87486
628	1.89173	1.70168	1.66278	1.64958	2.05977	1.75839	1.93394	1.8739
629	1.8899	1.69998	1.66213	1.64918	2.05928	1.75799	1.93305	1.87295
630	1.88811	1.69829	1.66149	1.6488	2.05879	1.7576	1.93217	1.87201
631	1.88636	1.69663	1.66086	1.64844	2.05831	1.75721	1.93129	1.87108
632	1.88463	1.69498	1.66023	1.64809	2.05784	1.75683	1.93042	1.87016
633	1.88293	1.69334	1.65961	1.64776	2.05737	1.75646	1.92955	1.86925
634	1.88126	1.69173	1.659	1.64744	2.05691	1.75609	1.92869	1.86835
635	1.87963	1.69013	1.65839	1.64714	2.05645	1.75573	1.92783	1.86745
636	1.87802	1.68855	1.65779	1.64686	2.056	1.75537	1.92697	1.86657
637	1.87645	1.68698	1.6572	1.64659	2.05555	1.75503	1.92612	1.8657
638	1.87491	1.68544	1.65661	1.64634	2.0551	1.75468	1.92527	1.86483
639	1.8734	1.68391	1.65603	1.64611	2.05466	1.75435	1.92443	1.86398
640	1.87192	1.68239	1.65546	1.64589	2.05423	1.75402	1.92359	1.86313
641	1.87048	1.6809	1.65489	1.64568	2.0538	1.7537	1.92276	1.8623
642	1.86906	1.67942	1.65433	1.6455	2.05337	1.75338	1.92193	1.86147
643	1.86768	1.67796	1.65378	1.64532	2.05295	1.75307	1.9211	1.86066
644	1.86633	1.67651	1.65323	1.64517	2.05254	1.75276	1.92028	1.85985
645	1.86501	1.67508	1.65268	1.64503	2.05212	1.75247	1.91946	1.85905
646	1.86373	1.67367	1.65215	1.64491	2.05171	1.75217	1.91864	1.85826
647	1.86248	1.67228	1.65161	1.6448	2.05131	1.75189	1.91783	1.85748
648	1.86126	1.6709	1.65109	1.64471	2.05091	1.75161	1.91703	1.85671
649	1.86007	1.66954	1.65057	1.64464	2.05051	1.75133	1.91622	1.85594
650	1.85892	1.6682	1.65005	1.64458	2.05012	1.75107	1.91542	1.85519
651	1.8578	1.66688	1.64954	1.64453	2.04973	1.7508	1.91463	1.85445
652	1.85671	1.66557	1.64904	1.64451	2.04935	1.75055	1.91384	1.85371
653	1.85566	1.66428	1.64854	1.64449	2.04896	1.7503	1.91305	1.85298
654	1.85463	1.663	1.64805	1.6445	2.04859	1.75006	1.91226	1.85226
655	1.85365	1.66175	1.64756	1.64452	2.04821	1.74982	1.91148	1.85155
656	1.85269	1.66051	1.64707	1.64455	2.04784	1.74959	1.9107	1.85085
657	1.85177	1.65928	1.64659	1.6446	2.04747	1.74936	1.90993	1.85016
658	1.85088	1.65808	1.64612	1.64467	2.04711	1.74914	1.90916	1.84947
659	1.85002	1.65689	1.64565	1.64475	2.04675	1.74893	1.90839	1.8488
660	1.8492	1.65571	1.64518	1.64485	2.04639	1.74872	1.90763	1.84813
661	1.84841	1.65456	1.64472	1.64496	2.04604	1.74852	1.90687	1.84747
662	1.84765	1.65342	1.64427	1.64509	2.04568	1.74832	1.90611	1.84682
663	1.84693	1.6523	1.64382	1.64524	2.04534	1.74813	1.90535	1.84617
664	1.84624	1.65119	1.64337	1.6454	2.04499	1.74794	1.9046	1.84554
665	1.84558	1.6501	1.64293	1.64557	2.04465	1.74776	1.90385	1.84491
666	1.84496	1.64903	1.64249	1.64576	2.04431	1.74759	1.90311	1.84429
667	1.84437	1.64798	1.64206	1.64596	2.04397	1.74742	1.90237	1.84368
668	1.84381	1.64694	1.64163	1.64618	2.04364	1.74726	1.90163	1.84307
669	1.84328	1.64592	1.6412	1.64642	2.04331	1.7471	1.90089	1.84248
670	1.84279	1.64491	1.64078	1.64667	2.04298	1.74695	1.90016	1.84189
671	1.84233	1.64393	1.64036	1.64693	2.04266	1.7468	1.89943	1.84131
672	1.84191	1.64295	1.63995	1.64721	2.04233	1.74666	1.89871	1.84073
673	1.84151	1.642	1.63954	1.6475	2.04202	1.74653	1.89798	1.84016
674	1.84115	1.64106	1.63913	1.64781	2.0417	1.7464	1.89726	1.83961
675	1.84083	1.64014	1.63873	1.64813	2.04138	1.74627	1.89655	1.83905
676	1.84053	1.63923	1.63833	1.64847	2.04107	1.74615	1.89583	1.83851
677	1.84027	1.63834	1.63793	1.64882	2.04076	1.74604	1.89512	1.83797
678	1.84004	1.63747	1.63754	1.64918	2.04046	1.74593	1.89441	1.83744
679	1.83984	1.63662	1.63715	1.64956	2.04015	1.74582	1.89371	1.83691
680	1.83968	1.63578	1.63676	1.64995	2.03985	1.74573	1.89301	1.8364
681	1.83954	1.63495	1.63638	1.65036	2.03955	1.74563	1.89231	1.83589
682	1.83944	1.63414	1.636	1.65078	2.03925	1.74554	1.89161	1.83538
683	1.83937	1.63335	1.63562	1.65121	2.03896	1.74546	1.89092	1.83488
684	1.83933	1.63258	1.63525	1.65166	2.03867	1.74538	1.89023	1.83439
685	1.83933	1.63182	1.63488	1.65212	2.03838	1.74531	1.88954	1.83391
686	1.83935	1.63107	1.63451	1.6526	2.03809	1.74524	1.88886	1.83343
687	1.83941	1.63035	1.63414	1.65308	2.0378	1.74518	1.88817	1.83296
688	1.8395	1.62963	1.63378	1.65358	2.03752	1.74512	1.8875	1.83249
689	1.83962	1.62894	1.63342	1.6541	2.03724	1.74506	1.88682	1.83203
690	1.83977	1.62826	1.63307	1.65462	2.03696	1.74501	1.88615	1.83158
691	1.83995	1.6276	1.63271	1.65516	2.03668	1.74497	1.88548	1.83113
692	1.84016	1.62695	1.63236	1.65571	2.03641	1.74493	1.88481	1.83069
693	1.8404	1.62631	1.63201	1.65628	2.03613	1.74489	1.88415	1.83025
694	1.84067	1.6257	1.63167	1.65685	2.03586	1.74486	1.88349	1.82982
695	1.84097	1.6251	1.63132	1.65744	2.03559	1.74484	1.88283	1.82939
696	1.8413	1.62451	1.63098	1.65804	2.03533	1.74481	1.88218	1.82898
697	1.84166	1.62394	1.63064	1.65866	2.03506	1.7448	1.88152	1.82856
698	1.84205	1.62338	1.63031	1.65928	2.0348	1.74478	1.88088	1.82815
699	1.84247	1.62285	1.62997	1.65992	2.03454	1.74477	1.88023	1.82775
700	1.84292	1.62232	1.62964	1.66057	2.03428	1.74477	1.87959	1.82735
701	1.84339	1.62181	1.62931	1.66122	2.03402	1.74477	1.87895	1.82695
702	1.8439	1.62132	1.62898	1.6619	2.03377	1.74477	1.87831	1.82657
703	1.84443	1.62084	1.62866	1.66258	2.03352	1.74478	1.87768	1.82618
704	1.84499	1.62038	1.62833	1.66327	2.03327	1.74479	1.87705	1.8258
705	1.84557	1.61993	1.62801	1.66397	2.03302	1.74481	1.87642	1.82543
706	1.84619	1.61949	1.62769	1.66469	2.03277	1.74483	1.8758	1.82506
707	1.84683	1.61908	1.62737	1.66541	2.03252	1.74485	1.87518	1.82469
708	1.8475	1.61867	1.62706	1.66615	2.03228	1.74488	1.87456	1.82433
709	1.84819	1.61828	1.62674	1.66689	2.03204	1.74491	1.87395	1.82397
710	1.84891	1.61791	1.62643	1.66765	2.0318	1.74494	1.87333	1.82362
711	1.84966	1.61755	1.62612	1.66841	2.03156	1.74498	1.87273	1.82327
712	1.85043	1.6172	1.62581	1.66919	2.03133	1.74502	1.87212	1.82293
713	1.85122	1.61687	1.6255	1.66997	2.03109	1.74507	1.87152	1.82258
714	1.85204	1.61656	1.6252	1.67077	2.03086	1.74512	1.87092	1.82225
715	1.85289	1.61625	1.62489	1.67157	2.03063	1.74517	1.87033	1.82191
716	1.85376	1.61597	1.62459	1.67238	2.0304	1.74522	1.86973	1.82158
717	1.85465	1.61569	1.62429	1.6732	2.03017	1.74528	1.86915	1.82126
718	1.85557	1.61544	1.62399	1.67403	2.02994	1.74534	1.86856	1.82094
719	1.85651	1.61519	1.62369	1.67487	2.02972	1.74541	1.86798	1.82062
720	1.85747	1.61496	1.6234	1.67572	2.0295	1.74548	1.8674	1.8203
721	1.85845	1.61474	1.6231	1.67657	2.02928	1.74555	1.86683	1.81999
722	1.85946	1.61454	1.62281	1.67744	2.02906	1.74562	1.86626	1.81968
723	1.86048	1.61435	1.62252	1.67831	2.02884	1.7457	1.86569	1.81937
724	1.86153	1.61417	1.62223	1.67919	2.02862	1.74578	1.86512	1.81907
725	1.8626	1.61401	1.62194	1.68008	2.02841	1.74586	1.86456	1.81877
726	1.86369	1.61386	1.62165	1.68097	2.02819	1.74595	1.864	1.81847
727	1.8648	1.61373	1.62136	1.68187	2.02798	1.74603	1.86345	1.81817
728	1.86593	1.61361	1.62108	1.68278	2.02777	1.74612	1.8629	1.81788
729	1.86708	1.6135	1.62079	1.68369	2.02756	1.74622	1.86235	1.81759
730	1.86824	1.6134	1.62051	1.68462	2.02735	1.74631	1.86181	1.8173
731	1.86943	1.61332	1.62022	1.68554	2.02715	1.74641	1.86127	1.81702
732	1.87063	1.61325	1.61994	1.68648	2.02694	1.74651	1.86073	1.81673
733	1.87185	1.6132	1.61966	1.68742	2.02674	1.74661	1.8602	1.81645
734	1.87308	1.61315	1.61938	1.68837	2.02654	1.74672	1.85967	1.81617
735	1.87434	1.61312	1.61911	1.68932	2.02633	1.74682	1.85915	1.81589
736	1.87561	1.61311	1.61883	1.69028	2.02613	1.74693	1.85863	1.81562
737	1.87689	1.6131	1.61855	1.69124	2.02594	1.74704	1.85811	1.81534
738	1.87819	1.61311	1.61828	1.69221	2.02574	1.74715	1.85759	1.81507
739	1.8795	1.61313	1.618	1.69318	2.02554	1.74727	1.85708	1.8148
740	1.88083	1.61316	1.61773	1.69416	2.02535	1.74738	1.85658	1.81453
741	1.88217	1.61321	1.61746	1.69514	2.02515	1.7475	1.85608	1.81426
742	1.88352	1.61326	1.61719	1.69613	2.02496	1.74762	1.85558	1.814
743	1.88489	1.61333	1.61691	1.69712	2.02477	1.74774	1.85508	1.81373
744	1.88627	1.61341	1.61665	1.69812	2.02457	1.74786	1.85459	1.81347
745	1.88766	1.61351	1.61638	1.69911	2.02438	1.74798	1.8541	1.81321
746	1.88906	1.61361	1.61611	1.70012	2.02419	1.74811	1.85362	1.81294
747	1.89047	1.61373	1.61584	1.70112	2.02401	1.74823	1.85314	1.81268
748	1.89189	1.61385	1.61557	1.70213	2.02382	1.74836	1.85267	1.81242
749	1.89332	1.61399	1.61531	1.70315	2.02363	1.74849	1.85219	1.81216
750	1.89476	1.61414	1.61504	1.70416	2.02344	1.74861	1.85173	1.8119
751	1.89621	1.6143	1.61478	1.70518	2.02326	1.74874	1.85126	1.81165
752	1.89766	1.61448	1.61451	1.7062	2.02307	1.74887	1.8508	1.81139
753	1.89913	1.61466	1.61425	1.70722	2.02289	1.74901	1.85035	1.81113
754	1.9006	1.61486	1.61399	1.70825	2.02271	1.74914	1.8499	1.81087
755	1.90207	1.61506	1.61372	1.70928	2.02252	1.74927	1.84945	1.81062
756	1.90355	1.61528	1.61346	1.7103	2.02234	1.7494	1.84901	1.81036
757	1.90504	1.6155	1.6132	1.71134	2.02216	1.74954	1.84857	1.8101
758	1.90653	1.61574	1.61294	1.71237	2.02197	1.74967	1.84813	1.80985
759	1.90803	1.61599	1.61268	1.7134	2.02179	1.7498	1.8477	1.80959
760	1.90952	1.61625	1.61242	1.71443	2.02161	1.74994	1.84727	1.80934
761	1.91103	1.61651	1.61216	1.71547	2.02143	1.75007	1.84685	1.80908
762	1.91253	1.61679	1.6119	1.7165	2.02125	1.75021	1.84643	1.80882
763	1.91403	1.61708	1.61165	1.71754	2.02107	1.75034	1.84601	1.80856
764	1.91554	1.61738	1.61139	1.71858	2.02088	1.75048	1.8456	1.80831
765	1.91705	1.61768	1.61113	1.71961	2.0207	1.75061	1.84519	1.80805
766	1.91855	1.618	1.61087	1.72065	2.02052	1.75075	1.84479	1.80779
767	1.92006	1.61833	1.61062	1.72168	2.02034	1.75088	1.84439	1.80753
768	1.92157	1.61866	1.61036	1.72272	2.02016	1.75101	1.844	1.80727
769	1.92307	1.61901	1.61011	1.72375	2.01998	1.75115	1.84361	1.80701
770	1.92457	1.61936	1.60985	1.72479	2.01979	1.75128	1.84322	1.80675
771	1.92607	1.61972	1.6096	1.72582	2.01961	1.75141	1.84284	1.80649
772	1.92756	1.62009	1.60934	1.72685	2.01943	1.75154	1.84246	1.80622
773	1.92905	1.62047	1.60909	1.72788	2.01924	1.75167	1.84208	1.80596
774	1.93054	1.62086	1.60883	1.72891	2.01906	1.7518	1.84171	1.80569
775	1.93202	1.62126	1.60858	1.72993	2.01887	1.75193	1.84134	1.80543
776	1.93349	1.62166	1.60832	1.73096	2.01869	1.75206	1.84098	1.80516
777	1.93496	1.62207	1.60807	1.73198	2.0185	1.75219	1.84062	1.80489
778	1.93642	1.62249	1.60782	1.733	2.01831	1.75232	1.84027	1.80462
779	1.93788	1.62292	1.60756	1.73402	2.01813	1.75244	1.83992	1.80435
780	1.93932	1.62336	1.60731	1.73503	2.01794	1.75257	1.83957	1.80407
781	1.94076	1.6238	1.60706	1.73605	2.01775	1.75269	1.83923	1.8038
782	1.94218	1.62425	1.6068	1.73706	2.01755	1.75281	1.83889	1.80352
783	1.9436	1.62471	1.60655	1.73806	2.01736	1.75293	1.83856	1.80324
784	1.94501	1.62518	1.6063	1.73907	2.01717	1.75305	1.83822	1.80296
785	1.9464	1.62565	1.60605	1.74007	2.01697	1.75317	1.8379	1.80268
786	1.94779	1.62613	1.60579	1.74106	2.01678	1.75328	1.83757	1.8024
787	1.94916	1.62662	1.60554	1.74205	2.01658	1.7534	1.83726	1.80211
788	1.95052	1.62711	1.60529	1.74304	2.01638	1.75351	1.83694	1.80183
789	1.95186	1.62761	1.60503	1.74403	2.01618	1.75362	1.83663	1.80154
790	1.95319	1.62811	1.60478	1.74501	2.01597	1.75373	1.83632	1.80125
791	1.95451	1.62862	1.60453	1.74598	2.01577	1.75384	1.83602	1.80095
792	1.95581	1.62914	1.60427	1.74696	2.01556	1.75394	1.83572	1.80066
793	1.9571	1.62967	1.60402	1.74792	2.01535	1.75405	1.83542	1.80036
794	1.95837	1.63019	1.60377	1.74889	2.01514	1.75415	1.83513	1.80006
795	1.95962	1.63073	1.60351	1.74984	2.01493	1.75425	1.83484	1.79976
796	1.96085	1.63127	1.60326	1.7508	2.01471	1.75434	1.83456	1.79946
797	1.96207	1.63181	1.60301	1.75174	2.01449	1.75444	1.83427	1.79915
798	1.96327	1.63236	1.60275	1.75268	2.01427	1.75453	1.834	1.79884
799	1.96445	1.63292	1.6025	1.75362	2.01405	1.75462	1.83372	1.79853
800	1.96561	1.63348	1.60224	1.75455	2.01383	1.75471	1.83345	1.79822
801	1.96675	1.63404	1.60199	1.75548	2.0136	1.7548	1.83318	1.79791
802	1.96787	1.63461	1.60173	1.7564	2.01337	1.75488	1.83292	1.79759
803	1.96897	1.63519	1.60147	1.75731	2.01314	1.75496	1.83266	1.79727
804	1.97005	1.63576	1.60122	1.75822	2.0129	1.75504	1.83241	1.79695
805	1.9711	1.63635	1.60096	1.75912	2.01266	1.75512	1.83215	1.79662
806	1.97213	1.63693	1.6007	1.76002	2.01242	1.75519	1.8319	1.79629
807	1.97314	1.63752	1.60045	1.76091	2.01217	1.75526	1.83166	1.79596
808	1.97413	1.63811	1.60019	1.76179	2.01193	1.75533	1.83141	1.79563
809	1.97509	1.63871	1.59993	1.76266	2.01168	1.7554	1.83117	1.79529
810	1.97603	1.63931	1.59967	1.76353	2.01142	1.75546	1.83094	1.79496
811	1.97694	1.63991	1.59941	1.7644	2.01116	1.75552	1.83071	1.79462
812	1.97782	1.64052	1.59915	1.76525	2.0109	1.75558	1.83048	1.79427
813	1.97868	1.64113	1.59889	1.7661	2.01064	1.75563	1.83025	1.79393
814	1.97952	1.64174	1.59863	1.76694	2.01037	1.75568	1.83003	1.79358
815	1.98033	1.64235	1.59837	1.76778	2.0101	1.75573	1.8298	1.79323
816	1.98111	1.64297	1.59811	1.76861	2.00982	1.75578	1.82959	1.79287
817	1.98186	1.64359	1.59784	1.76943	2.00954	1.75582	1.82937	1.79251
818	1.98258	1.64421	1.59758	1.77024	2.00926	1.75586	1.82916	1.79215
819	1.98328	1.64483	1.59732	1.77104	2.00897	1.7559	1.82895	1.79179
820	1.98394	1.64546	1.59705	1.77184	2.00868	1.75593	1.82875	1.79143
821	1.98458	1.64608	1.59678	1.77263	2.00838	1.75596	1.82854	1.79106
822	1.98519	1.64671	1.59652	1.77342	2.00809	1.75599	1.82834	1.79069
823	1.98576	1.64734	1.59625	1.77419	2.00778	1.75602	1.82815	1.79031
824	1.98631	1.64797	1.59598	1.77496	2.00747	1.75604	1.82795	1.78994
825	1.98683	1.6486	1.59571	1.77572	2.00716	1.75606	1.82776	1.78956
826	1.98731	1.64924	1.59544	1.77647	2.00684	1.75607	1.82757	1.78917
827	1.98777	1.64987	1.59517	1.77721	2.00652	1.75608	1.82738	1.78879
828	1.98819	1.6505	1.5949	1.77795	2.00619	1.75609	1.8272	1.7884
829	1.98858	1.65114	1.59463	1.77868	2.00586	1.7561	1.82702	1.78801
830	1.98893	1.65177	1.59436	1.77939	2.00553	1.7561	1.82684	1.78761
831	1.98926	1.6524	1.59408	1.78011	2.00519	1.7561	1.82666	1.78722
832	1.98955	1.65304	1.59381	1.78081	2.00484	1.7561	1.82649	1.78682
833	1.98981	1.65367	1.59353	1.7815	2.00449	1.75609	1.82631	1.78642
834	1.99003	1.65431	1.59325	1.78219	2.00414	1.75608	1.82614	1.78601
835	1.99022	1.65494	1.59298	1.78287	2.00378	1.75607	1.82598	1.7856
836	1.99038	1.65558	1.5927	1.78354	2.00341	1.75605	1.82581	1.78519
837	1.9905	1.65621	1.59242	1.7842	2.00304	1.75603	1.82565	1.78478
838	1.99058	1.65684	1.59214	1.78486	2.00266	1.75601	1.82548	1.78436
839	1.99064	1.65747	1.59185	1.7855	2.00228	1.75598	1.82532	1.78394
840	1.99065	1.6581	1.59157	1.78614	2.0019	1.75595	1.82517	1.78352
841	1.99064	1.65873	1.59129	1.78677	2.0015	1.75592	1.82501	1.7831
842	1.99058	1.65936	1.591	1.78739	2.00111	1.75588	1.82486	1.78267
843	1.99049	1.65998	1.59072	1.788	2.0007	1.75585	1.8247	1.78224
844	1.99037	1.66061	1.59043	1.7886	2.00029	1.7558	1.82455	1.78181
845	1.99021	1.66123	1.59014	1.7892	1.99988	1.75576	1.8244	1.78137
846	1.99001	1.66185	1.58985	1.78978	1.99946	1.75571	1.82426	1.78093
847	1.98978	1.66247	1.58956	1.79036	1.99903	1.75566	1.82411	1.78049
848	1.98951	1.66308	1.58927	1.79093	1.9986	1.7556	1.82396	1.78005
849	1.98921	1.6637	1.58897	1.79149	1.99817	1.75555	1.82382	1.7796
850	1.98887	1.66431	1.58868	1.79204	1.99772	1.75548	1.82368	1.77916
851	1.98849	1.66492	1.58838	1.79259	1.99727	1.75542	1.82354	1.7787
852	1.98807	1.66552	1.58809	1.79312	1.99682	1.75535	1.8234	1.77825
853	1.98762	1.66613	1.58779	1.79365	1.99636	1.75528	1.82326	1.7778
854	1.98714	1.66673	1.58749	1.79417	1.99589	1.75521	1.82312	1.77734
855	1.98661	1.66732	1.58719	1.79468	1.99542	1.75514	1.82299	1.77688
856	1.98605	1.66792	1.58689	1.79518	1.99494	1.75506	1.82285	1.77641
857	1.98545	1.66851	1.58659	1.79568	1.99446	1.75497	1.82272	1.77595
858	1.98482	1.6691	1.58628	1.79617	1.99396	1.75489	1.82259	1.77548
859	1.98415	1.66968	1.58598	1.79664	1.99347	1.7548	1.82245	1.77501
860	1.98344	1.67026	1.58567	1.79711	1.99296	1.75471	1.82232	1.77454
861	1.9827	1.67084	1.58537	1.79757	1.99245	1.75462	1.82219	1.77406
862	1.98192	1.67141	1.58506	1.79803	1.99194	1.75452	1.82206	1.77359
863	1.98111	1.67198	1.58475	1.79847	1.99142	1.75442	1.82193	1.77311
864	1.98025	1.67254	1.58444	1.79891	1.99089	1.75432	1.8218	1.77263
865	1.97936	1.6731	1.58413	1.79934	1.99035	1.75422	1.82167	1.77215
866	1.97844	1.67366	1.58382	1.79976	1.98981	1.75411	1.82155	1.77166
867	1.97748	1.67421	1.5835	1.80018	1.98926	1.754	1.82142	1.77117
868	1.97648	1.67476	1.58319	1.80058	1.98871	1.75389	1.82129	1.77069
869	1.97545	1.6753	1.58287	1.80098	1.98815	1.75378	1.82116	1.77019
870	1.97439	1.67584	1.58255	1.80137	1.98758	1.75366	1.82104	1.7697
871	1.97328	1.67637	1.58223	1.80175	1.98701	1.75354	1.82091	1.76921
872	1.97215	1.6769	1.58192	1.80213	1.98643	1.75342	1.82078	1.76871
873	1.97097	1.67742	1.58159	1.80249	1.98585	1.7533	1.82066	1.76821
874	1.96977	1.67794	1.58127	1.80285	1.98525	1.75317	1.82053	1.76771
875	1.96852	1.67845	1.58095	1.8032	1.98466	1.75304	1.82041	1.76721
876	1.96725	1.67896	1.58063	1.80355	1.98405	1.75291	1.82028	1.76671
877	1.96594	1.67947	1.5803	1.80389	1.98344	1.75278	1.82015	1.76621
878	1.9646	1.67996	1.57998	1.80422	1.98282	1.75264	1.82002	1.7657
879	1.96322	1.68045	1.57965	1.80454	1.9822	1.7525	1.8199	1.76519
880	1.96181	1.68094	1.57932	1.80486	1.98157	1.75237	1.81977	1.76468
881	1.96037	1.68142	1.57899	1.80516	1.98093	1.75222	1.81964	1.76417
882	1.95889	1.68189	1.57867	1.80547	1.98028	1.75208	1.81951	1.76366
883	1.95738	1.68236	1.57834	1.80576	1.97963	1.75194	1.81938	1.76315
884	1.95584	1.68282	1.578	1.80605	1.97898	1.75179	1.81925	1.76264
885	1.95427	1.68328	1.57767	1.80633	1.97832	1.75164	1.81912	1.76212
886	1.95267	1.68373	1.57734	1.8066	1.97765	1.75149	1.81899	1.7616
887	1.95104	1.68418	1.57701	1.80687	1.97697	1.75134	1.81886	1.76109
888	1.94937	1.68461	1.57667	1.80713	1.97629	1.75118	1.81873	1.76057
889	1.94768	1.68505	1.57634	1.80739	1.9756	1.75103	1.81859	1.76005
890	1.94596	1.68547	1.576	1.80763	1.97491	1.75087	1.81846	1.75953
891	1.9442	1.68589	1.57567	1.80788	1.9742	1.75071	1.81832	1.75901
892	1.94242	1.6863	1.57533	1.80811	1.9735	1.75055	1.81819	1.75849
893	1.94061	1.68671	1.57499	1.80834	1.97278	1.75039	1.81805	1.75796
894	1.93877	1.68711	1.57466	1.80856	1.97206	1.75023	1.81791	1.75744
895	1.9369	1.6875	1.57432	1.80878	1.97134	1.75007	1.81777	1.75692
896	1.93501	1.68789	1.57398	1.80899	1.97061	1.7499	1.81763	1.75639
897	1.93309	1.68827	1.57364	1.8092	1.96987	1.74973	1.81749	1.75587
898	1.93114	1.68864	1.5733	1.80939	1.96912	1.74957	1.81734	1.75534
899	1.92917	1.689	1.57296	1.80959	1.96837	1.7494	1.8172	1.75481
900	1.92717	1.68936	1.57262	1.80977	1.96762	1.74923	1.81705	1.75429
901	1.92515	1.68971	1.57228	1.80996	1.96686	1.74906	1.8169	1.75376
902	1.9231	1.69006	1.57194	1.81013	1.96609	1.74889	1.81675	1.75323
903	1.92103	1.6904	1.5716	1.8103	1.96531	1.74872	1.8166	1.75271
904	1.91893	1.69073	1.57126	1.81047	1.96453	1.74854	1.81645	1.75218
905	1.91682	1.69105	1.57092	1.81063	1.96375	1.74837	1.81629	1.75165
906	1.91468	1.69136	1.57058	1.81079	1.96295	1.74819	1.81613	1.75112
907	1.91251	1.69167	1.57024	1.81094	1.96216	1.74802	1.81597	1.7506
908	1.91033	1.69197	1.5699	1.81108	1.96135	1.74784	1.81581	1.75007
909	1.90813	1.69227	1.56956	1.81122	1.96054	1.74767	1.81565	1.74954
910	1.9059	1.69255	1.56922	1.81136	1.95973	1.74749	1.81549	1.74901
911	1.90366	1.69283	1.56888	1.81149	1.95891	1.74731	1.81532	1.74848
912	1.90139	1.6931	1.56854	1.81161	1.95808	1.74714	1.81515	1.74796
913	1.89911	1.69337	1.5682	1.81173	1.95725	1.74696	1.81498	1.74743
914	1.89681	1.69362	1.56787	1.81185	1.95642	1.74678	1.8148	1.7469
915	1.89449	1.69387	1.56753	1.81196	1.95557	1.7466	1.81463	1.74638
916	1.89216	1.69412	1.56719	1.81207	1.95473	1.74643	1.81445	1.74585
917	1.88981	1.69435	1.56686	1.81217	1.95387	1.74625	1.81427	1.74533
918	1.88744	1.69457	1.56652	1.81227	1.95302	1.74607	1.81409	1.7448
919	1.88506	1.69479	1.56618	1.81236	1.95215	1.74589	1.8139	1.74428
920	1.88267	1.695	1.56585	1.81245	1.95128	1.74571	1.81371	1.74375
921	1.88026	1.69521	1.56552	1.81254	1.95041	1.74553	1.81352	1.74323
922	1.87783	1.6954	1.56518	1.81262	1.94953	1.74536	1.81333	1.74271
923	1.8754	1.69559	1.56485	1.8127	1.94865	1.74518	1.81314	1.74219
924	1.87295	1.69577	1.56452	1.81278	1.94776	1.745	1.81294	1.74167
925	1.87049	1.69594	1.56419	1.81285	1.94687	1.74482	1.81274	1.74115
926	1.86802	1.69611	1.56386	1.81291	1.94597	1.74465	1.81253	1.74063
927	1.86554	1.69626	1.56354	1.81298	1.94507	1.74447	1.81233	1.74011
928	1.86305	1.69641	1.56321	1.81304	1.94416	1.74429	1.81212	1.73959
929	1.86055	1.69655	1.56289	1.81309	1.94325	1.74412	1.8119	1.73908
930	1.85804	1.69668	1.56257	1.81315	1.94234	1.74394	1.81169	1.73856
931	1.85552	1.69681	1.56224	1.8132	1.94142	1.74377	1.81147	1.73805
932	1.853	1.69693	1.56192	1.81324	1.94049	1.74359	1.81125	1.73754
933	1.85047	1.69704	1.56161	1.81329	1.93956	1.74342	1.81103	1.73703
934	1.84793	1.69714	1.56129	1.81333	1.93863	1.74324	1.8108	1.73652
935	1.84539	1.69723	1.56098	1.81336	1.93769	1.74307	1.81057	1.73601
936	1.84284	1.69732	1.56066	1.8134	1.93675	1.7429	1.81033	1.7355
937	1.84029	1.69739	1.56035	1.81343	1.93581	1.74273	1.8101	1.735
938	1.83774	1.69746	1.56004	1.81346	1.93486	1.74256	1.80986	1.73449
939	1.83518	1.69753	1.55974	1.81348	1.93391	1.74239	1.80961	1.73399
940	1.83262	1.69758	1.55943	1.81351	1.93295	1.74222	1.80937	1.73349
941	1.83006	1.69763	1.55913	1.81353	1.93199	1.74205	1.80912	1.73299
942	1.8275	1.69766	1.55883	1.81354	1.93103	1.74189	1.80886	1.73249
943	1.82493	1.69769	1.55853	1.81356	1.93006	1.74172	1.80861	1.732
944	1.82237	1.69772	1.55824	1.81357	1.92909	1.74156	1.80835	1.7315
945	1.81981	1.69773	1.55795	1.81358	1.92812	1.7414	1.80808	1.73101
946	1.81724	1.69774	1.55766	1.81358	1.92714	1.74123	1.80782	1.73052
947	1.81468	1.69774	1.55737	1.81359	1.92616	1.74107	1.80755	1.73003
948	1.81213	1.69773	1.55708	1.81359	1.92518	1.74091	1.80727	1.72954
949	1.80957	1.69771	1.5568	1.81359	1.92419	1.74075	1.80699	1.72906
950	1.80702	1.69768	1.55652	1.81359	1.9232	1.74059	1.80671	1.72857
951	1.80447	1.69765	1.55625	1.81358	1.92221	1.74044	1.80643	1.72809
952	1.80193	1.69761	1.55597	1.81358	1.92122	1.74028	1.80614	1.72761
953	1.79939	1.69756	1.5557	1.81357	1.92022	1.74013	1.80585	1.72713
954	1.79686	1.6975	1.55544	1.81355	1.91922	1.73998	1.80555	1.72666
955	1.79434	1.69744	1.55517	1.81354	1.91822	1.73982	1.80525	1.72619
956	1.79182	1.69737	1.55491	1.81353	1.91722	1.73967	1.80495	1.72571
957	1.78931	1.69729	1.55466	1.81351	1.91621	1.73953	1.80464	1.72525
958	1.78681	1.6972	1.5544	1.81349	1.9152	1.73938	1.80433	1.72478
959	1.78431	1.6971	1.55415	1.81347	1.91419	1.73923	1.80402	1.72431
960	1.78183	1.697	1.55391	1.81344	1.91318	1.73909	1.8037	1.72385
961	1.77935	1.69689	1.55366	1.81342	1.91217	1.73894	1.80338	1.72339
962	1.77689	1.69677	1.55342	1.81339	1.91115	1.7388	1.80305	1.72293
963	1.77443	1.69664	1.55319	1.81336	1.91013	1.73866	1.80272	1.72248
964	1.77199	1.69651	1.55295	1.81333	1.90911	1.73852	1.80239	1.72203
965	1.76956	1.69637	1.55273	1.8133	1.90809	1.73839	1.80205	1.72157
966	1.76714	1.69622	1.5525	1.81326	1.90707	1.73825	1.80171	1.72113
967	1.76473	1.69606	1.55228	1.81323	1.90605	1.73812	1.80137	1.72068
968	1.76234	1.69589	1.55207	1.81319	1.90502	1.73798	1.80102	1.72024
969	1.75996	1.69572	1.55185	1.81315	1.904	1.73785	1.80067	1.7198
970	1.75759	1.69554	1.55165	1.81311	1.90297	1.73772	1.80031	1.71936
971	1.75524	1.69535	1.55144	1.81307	1.90194	1.73759	1.79995	1.71892
972	1.7529	1.69515	1.55124	1.81302	1.90091	1.73747	1.79959	1.71849
973	1.75058	1.69495	1.55105	1.81298	1.89988	1.73734	1.79922	1.71806
974	1.74827	1.69474	1.55086	1.81293	1.89885	1.73722	1.79885	1.71763
975	1.74599	1.69452	1.55067	1.81288	1.89782	1.73709	1.79848	1.7172
976	1.74371	1.69429	1.55049	1.81283	1.89679	1.73697	1.7981	1.71678
977	1.74146	1.69406	1.55031	1.81278	1.89576	1.73685	1.79772	1.71636
978	1.73922	1.69382	1.55014	1.81273	1.89473	1.73674	1.79733	1.71594
979	1.737	1.69357	1.54998	1.81267	1.89369	1.73662	1.79694	1.71553
980	1.7348	1.69331	1.54981	1.81262	1.89266	1.73651	1.79655	1.71511
981	1.73261	1.69305	1.54965	1.81256	1.89163	1.73639	1.79615	1.7147
982	1.73045	1.69278	1.5495	1.8125	1.8906	1.73628	1.79575	1.71429
983	1.7283	1.6925	1.54935	1.81244	1.88957	1.73617	1.79534	1.71389
984	1.72618	1.69221	1.54921	1.81238	1.88854	1.73606	1.79494	1.71349
985	1.72407	1.69192	1.54907	1.81232	1.8875	1.73596	1.79452	1.71309
986	1.72198	1.69162	1.54894	1.81225	1.88647	1.73585	1.79411	1.71269
987	1.71992	1.69131	1.54881	1.81219	1.88544	1.73575	1.79369	1.7123
988	1.71788	1.69099	1.54869	1.81212	1.88442	1.73564	1.79327	1.71191
989	1.71585	1.69067	1.54857	1.81205	1.88339	1.73554	1.79284	1.71152
990	1.71385	1.69034	1.54846	1.81198	1.88236	1.73544	1.79241	1.71113
991	1.71188	1.69	1.54835	1.81191	1.88133	1.73535	1.79198	1.71075
992	1.70992	1.68965	1.54825	1.81184	1.88031	1.73525	1.79154	1.71037
993	1.70798	1.6893	1.54815	1.81176	1.87928	1.73515	1.7911	1.70999
994	1.70607	1.68894	1.54806	1.81169	1.87826	1.73506	1.79066	1.70962
995	1.70419	1.68857	1.54797	1.81161	1.87724	1.73497	1.79021	1.70925
996	1.70232	1.6882	1.54789	1.81154	1.87622	1.73488	1.78976	1.70888
[truncated: 6,003 more rows]

## Sheet: Sheet 4 - F5d
F5d
Sequences	Persistent, p=0.05	Persistent, p=0.1	Persistent, p=0.2	Persistent, p=0.3
0.3618	0.4481	0.5266	0.6405	0.7342
0.3981	0.4243	0.5037	0.603	0.6873
0.444	0.4326	0.5052	0.6425	0.7461
0.4299	0.3624	0.4788	0.5794	0.6508
0.4875	0.1273	0.1964	0.3236	0.4036

## Sheet: Sheet 5 - F5e
F5e
Sequences	Persistent, p=0.05	Persistent, p=0.1	Persistent, p=0.2	Persistent, p=0.3
0.1875	0.4063	0.4196	0.4196	0.3884
0.1422	0.4882	0.4597	0.4265	0.4597
0.1487	0.4513	0.3744	0.4103	0.4
0.1805	0.4286	0.4812	0.4211	0.3459
0.5225	0.4719	0.5225	0.5562	0.4944

## Sheet: Sheet 6 - F5f
F5f
Preferred	NonPreferred
1.0199	1.0929
1.0194	1.0922
1.0189	1.0915
1.0184	1.0908
1.0179	1.0901
1.0174	1.0894
1.0169	1.0887
1.0164	1.088
1.0159	1.0873
1.0155	1.0866
1.015	1.086
1.0145	1.0853
1.014	1.0846
1.0136	1.084
1.0131	1.0833
1.0127	1.0827
1.0122	1.0821
1.0117	1.0814
1.0113	1.0808
1.0109	1.0802
1.0104	1.0795
1.01	1.0789
1.0095	1.0783
1.0091	1.0777
1.0087	1.0771
1.0083	1.0765
1.0079	1.0759
1.0074	1.0753
1.007	1.0747
1.0066	1.0742
1.0062	1.0736
1.0058	1.073
1.0054	1.0724
1.005	1.0719
1.0047	1.0713
1.0043	1.0708
1.0039	1.0702
1.0035	1.0697
1.0031	1.0692
1.0028	1.0686
1.0024	1.0681
1.0021	1.0676
1.0017	1.0671
1.0013	1.0666
1.001	1.0661
1.0007	1.0656
1.0003	1.0651
1	1.0646
0.9997	1.0641
0.9993	1.0636
0.999	1.0631
0.9987	1.0627
0.9984	1.0622
0.9981	1.0617
0.9977	1.0613
0.9974	1.0608
0.9971	1.0604
0.9969	1.0599
0.9966	1.0595
0.9963	1.0591
0.996	1.0586
0.9957	1.0582
0.9954	1.0578
0.9952	1.0574
0.9949	1.057
0.9947	1.0566
0.9944	1.0562
0.9941	1.0558
0.9939	1.0554
0.9937	1.055
0.9934	1.0546
0.9932	1.0542
0.9929	1.0539
0.9927	1.0535
0.9925	1.0531
0.9923	1.0528
0.9921	1.0524
0.9919	1.0521
0.9917	1.0517
0.9915	1.0514
0.9913	1.0511
0.9911	1.0508
0.9909	1.0504
0.9907	1.0501
0.9905	1.0498
0.9904	1.0495
0.9902	1.0492
0.99	1.0489
0.9899	1.0486
0.9897	1.0483
0.9896	1.048
0.9894	1.0477
0.9893	1.0475
0.9891	1.0472
0.989	1.0469
0.9889	1.0467
0.9887	1.0464
0.9886	1.0462
0.9885	1.0459
0.9884	1.0457
1.0199	1.0929
1.0194	1.0922
1.0189	1.0915
1.0184	1.0908
1.0179	1.0901
1.0174	1.0894
1.0169	1.0887
1.0164	1.088
1.0159	1.0873
1.0155	1.0866
1.015	1.086
1.0145	1.0853
1.014	1.0846
1.0136	1.084
1.0131	1.0833
1.0127	1.0827
1.0122	1.0821
1.0117	1.0814
1.0113	1.0808
1.0109	1.0802
1.0104	1.0795
1.01	1.0789
1.0095	1.0783
1.0091	1.0777
1.0087	1.0771
1.0083	1.0765
1.0079	1.0759
1.0074	1.0753
1.007	1.0747
1.0066	1.0742
1.0062	1.0736
1.0058	1.073
1.0054	1.0724
1.005	1.0719
1.0047	1.0713
1.0043	1.0708
1.0039	1.0702
1.0035	1.0697
1.0031	1.0692
1.0028	1.0686
1.0024	1.0681
1.0021	1.0676
1.0017	1.0671
1.0013	1.0666
1.001	1.0661
1.0007	1.0656
1.0003	1.0651
1	1.0646
0.9997	1.0641
0.9993	1.0636
0.999	1.0631
0.9987	1.0627
0.9984	1.0622
0.9981	1.0617
0.9977	1.0613
0.9974	1.0608
0.9971	1.0604
0.9969	1.0599
0.9966	1.0595
0.9963	1.0591
0.996	1.0586
0.9957	1.0582
0.9954	1.0578
0.9952	1.0574
0.9949	1.057
0.9947	1.0566
0.9944	1.0562
0.9941	1.0558
0.9939	1.0554
0.9937	1.055
0.9934	1.0546
0.9932	1.0542
0.9929	1.0539
0.9927	1.0535
0.9925	1.0531
0.9923	1.0528
0.9921	1.0524
0.9919	1.0521
0.9917	1.0517
0.9915	1.0514
0.9913	1.0511
0.9911	1.0508
0.9909	1.0504
0.9907	1.0501
0.9905	1.0498
0.9904	1.0495
0.9902	1.0492
0.99	1.0489
0.9899	1.0486
0.9897	1.0483
0.9896	1.048
0.9894	1.0477
0.9893	1.0475
0.9891	1.0472
0.989	1.0469
0.9889	1.0467
0.9887	1.0464
0.9886	1.0462
0.9885	1.0459
0.9884	1.0457
1.0199	1.0929
1.0194	1.0922
1.0189	1.0915
1.0184	1.0908
1.0179	1.0901
1.0174	1.0894
1.0169	1.0887
1.0164	1.088
1.0159	1.0873
1.0155	1.0866
1.015	1.086
1.0145	1.0853
1.014	1.0846
1.0136	1.084
1.0131	1.0833
1.0127	1.0827
1.0122	1.0821
1.0117	1.0814
1.0113	1.0808
1.0109	1.0802
1.0104	1.0795
1.01	1.0789
1.0095	1.0783
1.0091	1.0777
1.0087	1.0771
1.0083	1.0765
1.0079	1.0759
1.0074	1.0753
1.007	1.0747
1.0066	1.0742
1.0062	1.0736
1.0058	1.073
1.0054	1.0724
1.005	1.0719
1.0047	1.0713
1.0043	1.0708
1.0039	1.0702
1.0035	1.0697
1.0031	1.0692
1.0028	1.0686
1.0024	1.0681
1.0021	1.0676
1.0017	1.0671
1.0013	1.0666
1.001	1.0661
1.0007	1.0656
1.0003	1.0651
1	1.0646
0.9997	1.0641
0.9993	1.0636
0.999	1.0631
0.9987	1.0627
0.9984	1.0622
0.9981	1.0617
0.9977	1.0613
0.9974	1.0608
0.9971	1.0604
0.9969	1.0599
0.9966	1.0595
0.9963	1.0591
0.996	1.0586
0.9957	1.0582
0.9954	1.0578
0.9952	1.0574
0.9949	1.057
0.9947	1.0566
0.9944	1.0562
0.9941	1.0558
0.9939	1.0554
0.9937	1.055
0.9934	1.0546
0.9932	1.0542
0.9929	1.0539
0.9927	1.0535
0.9925	1.0531
0.9923	1.0528
0.9921	1.0524
0.9919	1.0521
0.9917	1.0517
0.9915	1.0514
0.9913	1.0511
0.9911	1.0508
0.9909	1.0504
0.9907	1.0501
0.9905	1.0498
0.9904	1.0495
0.9902	1.0492
0.99	1.0489
0.9899	1.0486
0.9897	1.0483
0.9896	1.048
0.9894	1.0477
0.9893	1.0475
0.9891	1.0472
0.989	1.0469
0.9889	1.0467
0.9887	1.0464
0.9886	1.0462
0.9885	1.0459
0.9884	1.0457
1.0199	1.0929
1.0194	1.0922
1.0189	1.0915
1.0184	1.0908
1.0179	1.0901
1.0174	1.0894
1.0169	1.0887
1.0164	1.088
1.0159	1.0873
1.0155	1.0866
1.015	1.086
1.0145	1.0853
1.014	1.0846
1.0136	1.084
1.0131	1.0833
1.0127	1.0827
1.0122	1.0821
1.0117	1.0814
1.0113	1.0808
1.0109	1.0802
1.0104	1.0795
1.01	1.0789
1.0095	1.0783
1.0091	1.0777
1.0087	1.0771
1.0083	1.0765
1.0079	1.0759
1.0074	1.0753
1.007	1.0747
1.0066	1.0742
1.0062	1.0736
1.0058	1.073
1.0054	1.0724
1.005	1.0719
1.0047	1.0713
1.0043	1.0708
1.0039	1.0702
1.0035	1.0697
1.0031	1.0692
1.0028	1.0686
1.0024	1.0681
1.0021	1.0676
1.0017	1.0671
1.0013	1.0666
1.001	1.0661
1.0007	1.0656
1.0003	1.0651
1	1.0646
0.9997	1.0641
0.9993	1.0636
0.999	1.0631
0.9987	1.0627
0.9984	1.0622
0.9981	1.0617
0.9977	1.0613
0.9974	1.0608
0.9971	1.0604
0.9969	1.0599
0.9966	1.0595
0.9963	1.0591
0.996	1.0586
0.9957	1.0582
0.9954	1.0578
0.9952	1.0574
0.9949	1.057
0.9947	1.0566
0.9944	1.0562
0.9941	1.0558
0.9939	1.0554
0.9937	1.055
0.9934	1.0546
0.9932	1.0542
0.9929	1.0539
0.9927	1.0535
0.9925	1.0531
0.9923	1.0528
0.9921	1.0524
0.9919	1.0521
0.9917	1.0517
0.9915	1.0514
0.9913	1.0511
0.9911	1.0508
0.9909	1.0504
0.9907	1.0501
0.9905	1.0498
0.9904	1.0495
0.9902	1.0492
0.99	1.0489
0.9899	1.0486
0.9897	1.0483
0.9896	1.048
0.9894	1.0477
0.9893	1.0475
0.9891	1.0472
0.989	1.0469
0.9889	1.0467
0.9887	1.0464
0.9886	1.0462
0.9885	1.0459
0.9884	1.0457
1.0199	1.0929
1.0194	1.0922
1.0189	1.0915
1.0184	1.0908
1.0179	1.0901
1.0174	1.0894
1.0169	1.0887
1.0164	1.088
1.0159	1.0873
1.0155	1.0866
1.015	1.086
1.0145	1.0853
1.014	1.0846
1.0136	1.084
1.0131	1.0833
1.0127	1.0827
1.0122	1.0821
1.0117	1.0814
1.0113	1.0808
1.0109	1.0802
1.0104	1.0795
1.01	1.0789
1.0095	1.0783
1.0091	1.0777
1.0087	1.0771
1.0083	1.0765
1.0079	1.0759
1.0074	1.0753
1.007	1.0747
1.0066	1.0742
1.0062	1.0736
1.0058	1.073
1.0054	1.0724
1.005	1.0719
1.0047	1.0713
1.0043	1.0708
1.0039	1.0702
1.0035	1.0697
1.0031	1.0692
1.0028	1.0686
1.0024	1.0681
1.0021	1.0676
1.0017	1.0671
1.0013	1.0666
1.001	1.0661
1.0007	1.0656
1.0003	1.0651
1	1.0646
0.9997	1.0641
0.9993	1.0636
0.999	1.0631
0.9987	1.0627
0.9984	1.0622
0.9981	1.0617
0.9977	1.0613
0.9974	1.0608
0.9971	1.0604
0.9969	1.0599
0.9966	1.0595
0.9963	1.0591
0.996	1.0586
0.9957	1.0582
0.9954	1.0578
0.9952	1.0574
0.9949	1.057
0.9947	1.0566
0.9944	1.0562
0.9941	1.0558
0.9939	1.0554
0.9937	1.055
0.9934	1.0546
0.9932	1.0542
0.9929	1.0539
0.9927	1.0535
0.9925	1.0531
0.9923	1.0528
0.9921	1.0524
0.9919	1.0521
0.9917	1.0517
0.9915	1.0514
0.9913	1.0511
0.9911	1.0508
0.9909	1.0504
0.9907	1.0501
0.9905	1.0498
0.9904	1.0495
0.9902	1.0492
0.99	1.0489
0.9899	1.0486
0.9897	1.0483
0.9896	1.048
0.9894	1.0477
0.9893	1.0475
0.9891	1.0472
0.989	1.0469
0.9889	1.0467
0.9887	1.0464
0.9886	1.0462
0.9885	1.0459
0.9884	1.0457
1.0199	1.0929
1.0194	1.0922
1.0189	1.0915
1.0184	1.0908
1.0179	1.0901
1.0174	1.0894
1.0169	1.0887
1.0164	1.088
1.0159	1.0873
1.0155	1.0866
1.015	1.086
1.0145	1.0853
1.014	1.0846
1.0136	1.084
1.0131	1.0833
1.0127	1.0827
1.0122	1.0821
1.0117	1.0814
1.0113	1.0808
1.0109	1.0802
1.0104	1.0795
1.01	1.0789
1.0095	1.0783
1.0091	1.0777
1.0087	1.0771
1.0083	1.0765
1.0079	1.0759
1.0074	1.0753
1.007	1.0747
1.0066	1.0742
1.0062	1.0736
1.0058	1.073
1.0054	1.0724
1.005	1.0719
1.0047	1.0713
1.0043	1.0708
1.0039	1.0702
1.0035	1.0697
1.0031	1.0692
1.0028	1.0686
1.0024	1.0681
1.0021	1.0676
1.0017	1.0671
1.0013	1.0666
1.001	1.0661
1.0007	1.0656
1.0003	1.0651
1	1.0646
0.9997	1.0641
0.9993	1.0636
0.999	1.0631
0.9987	1.0627
0.9984	1.0622
0.9981	1.0617
0.9977	1.0613
0.9974	1.0608
0.9971	1.0604
0.9969	1.0599
0.9966	1.0595
0.9963	1.0591
0.996	1.0586
0.9957	1.0582
0.9954	1.0578
0.9952	1.0574
0.9949	1.057
0.9947	1.0566
0.9944	1.0562
0.9941	1.0558
0.9939	1.0554
0.9937	1.055
0.9934	1.0546
0.9932	1.0542
0.9929	1.0539
0.9927	1.0535
0.9925	1.0531
0.9923	1.0528
0.9921	1.0524
0.9919	1.0521
0.9917	1.0517
0.9915	1.0514
0.9913	1.0511
0.9911	1.0508
0.9909	1.0504
0.9907	1.0501
0.9905	1.0498
0.9904	1.0495
0.9902	1.0492
0.99	1.0489
0.9899	1.0486
0.9897	1.0483
0.9896	1.048
0.9894	1.0477
0.9893	1.0475
0.9891	1.0472
0.989	1.0469
0.9889	1.0467
0.9887	1.0464
0.9886	1.0462
0.9885	1.0459
0.9884	1.0457
1.0199	1.0929
1.0194	1.0922
1.0189	1.0915
1.0184	1.0908
1.0179	1.0901
1.0174	1.0894
1.0169	1.0887
1.0164	1.088
1.0159	1.0873
1.0155	1.0866
1.015	1.086
1.0145	1.0853
1.014	1.0846
1.0136	1.084
1.0131	1.0833
1.0127	1.0827
1.0122	1.0821
1.0117	1.0814
1.0113	1.0808
1.0109	1.0802
1.0104	1.0795
1.01	1.0789
1.0095	1.0783
1.0091	1.0777
1.0087	1.0771
1.0083	1.0765
1.0079	1.0759
1.0074	1.0753
1.007	1.0747
1.0066	1.0742
1.0062	1.0736
1.0058	1.073
1.0054	1.0724
1.005	1.0719
1.0047	1.0713
1.0043	1.0708
1.0039	1.0702
1.0035	1.0697
1.0031	1.0692
1.0028	1.0686
1.0024	1.0681
1.0021	1.0676
1.0017	1.0671
1.0013	1.0666
1.001	1.0661
1.0007	1.0656
1.0003	1.0651
1	1.0646
0.9997	1.0641
0.9993	1.0636
0.999	1.0631
0.9987	1.0627
0.9984	1.0622
0.9981	1.0617
0.9977	1.0613
0.9974	1.0608
0.9971	1.0604
0.9969	1.0599
0.9966	1.0595
0.9963	1.0591
0.996	1.0586
0.9957	1.0582
0.9954	1.0578
0.9952	1.0574
0.9949	1.057
0.9947	1.0566
0.9944	1.0562
0.9941	1.0558
0.9939	1.0554
0.9937	1.055
0.9934	1.0546
0.9932	1.0542
0.9929	1.0539
0.9927	1.0535
0.9925	1.0531
0.9923	1.0528
0.9921	1.0524
0.9919	1.0521
0.9917	1.0517
0.9915	1.0514
0.9913	1.0511
0.9911	1.0508
0.9909	1.0504
0.9907	1.0501
0.9905	1.0498
0.9904	1.0495
0.9902	1.0492
0.99	1.0489
0.9899	1.0486
0.9897	1.0483
0.9896	1.048
0.9894	1.0477
0.9893	1.0475
0.9891	1.0472
0.989	1.0469
0.9889	1.0467
0.9887	1.0464
0.9886	1.0462
0.9885	1.0459
0.9884	1.0457
1.0199	1.0929
1.0194	1.0922
1.0189	1.0915
1.0184	1.0908
1.0179	1.0901
1.0174	1.0894
1.0169	1.0887
1.0164	1.088
1.0159	1.0873
1.0155	1.0866
1.015	1.086
1.0145	1.0853
1.014	1.0846
1.0136	1.084
1.0131	1.0833
1.0127	1.0827
1.0122	1.0821
1.0117	1.0814
1.0113	1.0808
1.0109	1.0802
1.0104	1.0795
1.01	1.0789
1.0095	1.0783
1.0091	1.0777
1.0087	1.0771
1.0083	1.0765
1.0079	1.0759
1.0074	1.0753
1.007	1.0747
1.0066	1.0742
1.0062	1.0736
1.0058	1.073
1.0054	1.0724
1.005	1.0719
1.0047	1.0713
1.0043	1.0708
1.0039	1.0702
1.0035	1.0697
1.0031	1.0692
1.0028	1.0686
1.0024	1.0681
1.0021	1.0676
1.0017	1.0671
1.0013	1.0666
1.001	1.0661
1.0007	1.0656
1.0003	1.0651
1	1.0646
0.9997	1.0641
0.9993	1.0636
0.999	1.0631
0.9987	1.0627
0.9984	1.0622
0.9981	1.0617
0.9977	1.0613
0.9974	1.0608
0.9971	1.0604
0.9969	1.0599
0.9966	1.0595
0.9963	1.0591
0.996	1.0586
0.9957	1.0582
0.9954	1.0578
0.9952	1.0574
0.9949	1.057
0.9947	1.0566
0.9944	1.0562
0.9941	1.0558
0.9939	1.0554
0.9937	1.055
0.9934	1.0546
0.9932	1.0542
0.9929	1.0539
0.9927	1.0535
0.9925	1.0531
0.9923	1.0528
0.9921	1.0524
0.9919	1.0521
0.9917	1.0517
0.9915	1.0514
0.9913	1.0511
0.9911	1.0508
0.9909	1.0504
0.9907	1.0501
0.9905	1.0498
0.9904	1.0495
0.9902	1.0492
0.99	1.0489
0.9899	1.0486
0.9897	1.0483
0.9896	1.048
0.9894	1.0477
0.9893	1.0475
0.9891	1.0472
0.989	1.0469
0.9889	1.0467
0.9887	1.0464
0.9886	1.0462
0.9885	1.0459
0.9884	1.0457
1.0199	1.0929
1.0194	1.0922
1.0189	1.0915
1.0184	1.0908
1.0179	1.0901
1.0174	1.0894
1.0169	1.0887
1.0164	1.088
1.0159	1.0873
1.0155	1.0866
1.015	1.086
1.0145	1.0853
1.014	1.0846
1.0136	1.084
1.0131	1.0833
1.0127	1.0827
1.0122	1.0821
1.0117	1.0814
1.0113	1.0808
1.0109	1.0802
1.0104	1.0795
1.01	1.0789
1.0095	1.0783
1.0091	1.0777
1.0087	1.0771
1.0083	1.0765
1.0079	1.0759
1.0074	1.0753
1.007	1.0747
1.0066	1.0742
1.0062	1.0736
1.0058	1.073
1.0054	1.0724
1.005	1.0719
1.0047	1.0713
1.0043	1.0708
1.0039	1.0702
1.0035	1.0697
1.0031	1.0692
1.0028	1.0686
1.0024	1.0681
1.0021	1.0676
1.0017	1.0671
1.0013	1.0666
1.001	1.0661
1.0007	1.0656
1.0003	1.0651
1	1.0646
0.9997	1.0641
0.9993	1.0636
0.999	1.0631
0.9987	1.0627
0.9984	1.0622
0.9981	1.0617
0.9977	1.0613
0.9974	1.0608
0.9971	1.0604
0.9969	1.0599
0.9966	1.0595
0.9963	1.0591
0.996	1.0586
0.9957	1.0582
0.9954	1.0578
0.9952	1.0574
0.9949	1.057
0.9947	1.0566
0.9944	1.0562
0.9941	1.0558
0.9939	1.0554
0.9937	1.055
0.9934	1.0546
0.9932	1.0542
0.9929	1.0539
0.9927	1.0535
0.9925	1.0531
0.9923	1.0528
0.9921	1.0524
0.9919	1.0521
0.9917	1.0517
0.9915	1.0514
0.9913	1.0511
0.9911	1.0508
0.9909	1.0504
0.9907	1.0501
0.9905	1.0498
0.9904	1.0495
0.9902	1.0492
0.99	1.0489
0.9899	1.0486
0.9897	1.0483
0.9896	1.048
0.9894	1.0477
0.9893	1.0475
0.9891	1.0472
0.989	1.0469
0.9889	1.0467
0.9887	1.0464
0.9886	1.0462
0.9885	1.0459
0.9884	1.0457
1.0199	1.0929
1.0194	1.0922
1.0189	1.0915
1.0184	1.0908
1.0179	1.0901
1.0174	1.0894
1.0169	1.0887
1.0164	1.088
1.0159	1.0873
1.0155	1.0866
1.015	1.086
1.0145	1.0853
1.014	1.0846
1.0136	1.084
1.0131	1.0833
1.0127	1.0827
1.0122	1.0821
1.0117	1.0814
1.0113	1.0808
1.0109	1.0802
1.0104	1.0795
1.01	1.0789
1.0095	1.0783
1.0091	1.0777
1.0087	1.0771
1.0083	1.0765
1.0079	1.0759
1.0074	1.0753
1.007	1.0747
1.0066	1.0742
1.0062	1.0736
1.0058	1.073
1.0054	1.0724
1.005	1.0719
1.0047	1.0713
1.0043	1.0708
1.0039	1.0702
1.0035	1.0697
1.0031	1.0692
1.0028	1.0686
1.0024	1.0681
1.0021	1.0676
1.0017	1.0671
1.0013	1.0666
1.001	1.0661
1.0007	1.0656
1.0003	1.0651
1	1.0646
0.9997	1.0641
0.9993	1.0636
0.999	1.0631
0.9987	1.0627
0.9984	1.0622
0.9981	1.0617
0.9977	1.0613
0.9974	1.0608
0.9971	1.0604
0.9969	1.0599
0.9966	1.0595
0.9963	1.0591
0.996	1.0586
0.9957	1.0582
0.9954	1.0578
0.9952	1.0574
0.9949	1.057
0.9947	1.0566
0.9944	1.0562
0.9941	1.0558
0.9939	1.0554
0.9937	1.055
0.9934	1.0546
0.9932	1.0542
0.9929	1.0539
0.9927	1.0535
0.9925	1.0531
0.9923	1.0528
0.9921	1.0524
0.9919	1.0521
0.9917	1.0517
0.9915	1.0514
0.9913	1.0511
0.9911	1.0508
0.9909	1.0504
0.9907	1.0501
0.9905	1.0498
0.9904	1.0495
0.9902	1.0492
0.99	1.0489
0.9899	1.0486
0.9897	1.0483
0.9896	1.048
0.9894	1.0477
0.9893	1.0475
0.9891	1.0472
0.989	1.0469
0.9889	1.0467
0.9887	1.0464
0.9886	1.0462
0.9885	1.0459
0.9884	1.0457
1.0199	1.0929
1.0194	1.0922
1.0189	1.0915
1.0184	1.0908
1.0179	1.0901
1.0174	1.0894
1.0169	1.0887
1.0164	1.088
1.0159	1.0873
1.0155	1.0866
1.015	1.086
1.0145	1.0853
1.014	1.0846
1.0136	1.084
1.0131	1.0833
1.0127	1.0827
1.0122	1.0821
1.0117	1.0814
1.0113	1.0808
1.0109	1.0802
1.0104	1.0795
1.01	1.0789
1.0095	1.0783
1.0091	1.0777
1.0087	1.0771
1.0083	1.0765
1.0079	1.0759
1.0074	1.0753
1.007	1.0747
1.0066	1.0742
1.0062	1.0736
1.0058	1.073
1.0054	1.0724
1.005	1.0719
1.0047	1.0713
1.0043	1.0708
1.0039	1.0702
1.0035	1.0697
1.0031	1.0692
1.0028	1.0686
1.0024	1.0681
1.0021	1.0676
1.0017	1.0671
1.0013	1.0666
1.001	1.0661
1.0007	1.0656
1.0003	1.0651
1	1.0646
0.9997	1.0641
0.9993	1.0636
0.999	1.0631
0.9987	1.0627
0.9984	1.0622
0.9981	1.0617
0.9977	1.0613
0.9974	1.0608
0.9971	1.0604
0.9969	1.0599
0.9966	1.0595
0.9963	1.0591
0.996	1.0586
0.9957	1.0582
0.9954	1.0578
0.9952	1.0574
0.9949	1.057
0.9947	1.0566
0.9944	1.0562
0.9941	1.0558
0.9939	1.0554
0.9937	1.055
0.9934	1.0546
0.9932	1.0542
0.9929	1.0539
0.9927	1.0535
0.9925	1.0531
0.9923	1.0528
0.9921	1.0524
0.9919	1.0521
0.9917	1.0517
0.9915	1.0514
0.9913	1.0511
0.9911	1.0508
0.9909	1.0504
0.9907	1.0501
0.9905	1.0498
0.9904	1.0495
0.9902	1.0492
0.99	1.0489
0.9899	1.0486
0.9897	1.0483
0.9896	1.048
0.9894	1.0477
0.9893	1.0475
0.9891	1.0472
0.989	1.0469
0.9889	1.0467
0.9887	1.0464
0.9886	1.0462
0.9885	1.0459
0.9884	1.0457
1.0199	1.0929
1.0194	1.0922
1.0189	1.0915
1.0184	1.0908
1.0179	1.0901
1.0174	1.0894
1.0169	1.0887
1.0164	1.088
1.0159	1.0873
1.0155	1.0866
1.015	1.086
1.0145	1.0853
1.014	1.0846
1.0136	1.084
1.0131	1.0833
1.0127	1.0827
1.0122	1.0821
1.0117	1.0814
1.0113	1.0808
1.0109	1.0802
1.0104	1.0795
1.01	1.0789
1.0095	1.0783
1.0091	1.0777
1.0087	1.0771
1.0083	1.0765
1.0079	1.0759
1.0074	1.0753
1.007	1.0747
1.0066	1.0742
1.0062	1.0736
1.0058	1.073
1.0054	1.0724
1.005	1.0719
1.0047	1.0713
1.0043	1.0708
1.0039	1.0702
1.0035	1.0697
1.0031	1.0692
1.0028	1.0686
1.0024	1.0681
1.0021	1.0676
1.0017	1.0671
1.0013	1.0666
1.001	1.0661
1.0007	1.0656
1.0003	1.0651
1	1.0646
0.9997	1.0641
0.9993	1.0636
0.999	1.0631
0.9987	1.0627
0.9984	1.0622
0.9981	1.0617
0.9977	1.0613
0.9974	1.0608
0.9971	1.0604
0.9969	1.0599
0.9966	1.0595
0.9963	1.0591
0.996	1.0586
0.9957	1.0582
0.9954	1.0578
0.9952	1.0574
0.9949	1.057
0.9947	1.0566
0.9944	1.0562
0.9941	1.0558
0.9939	1.0554
0.9937	1.055
0.9934	1.0546
0.9932	1.0542
0.9929	1.0539
0.9927	1.0535
0.9925	1.0531
0.9923	1.0528
0.9921	1.0524
0.9919	1.0521
0.9917	1.0517
0.9915	1.0514
0.9913	1.0511
0.9911	1.0508
0.9909	1.0504
0.9907	1.0501
0.9905	1.0498
0.9904	1.0495
0.9902	1.0492
0.99	1.0489
0.9899	1.0486
0.9897	1.0483
0.9896	1.048
0.9894	1.0477
0.9893	1.0475
0.9891	1.0472
0.989	1.0469
0.9889	1.0467
0.9887	1.0464
0.9886	1.0462
0.9885	1.0459
0.9884	1.0457
1.0199	1.0929
1.0194	1.0922
1.0189	1.0915
1.0184	1.0908
1.0179	1.0901
1.0174	1.0894
1.0169	1.0887
1.0164	1.088
1.0159	1.0873
1.0155	1.0866
1.015	1.086
1.0145	1.0853
1.014	1.0846
1.0136	1.084
1.0131	1.0833
1.0127	1.0827
1.0122	1.0821
1.0117	1.0814
1.0113	1.0808
1.0109	1.0802
1.0104	1.0795
1.01	1.0789
1.0095	1.0783
1.0091	1.0777
1.0087	1.0771
1.0083	1.0765
1.0079	1.0759
1.0074	1.0753
1.007	1.0747
1.0066	1.0742
1.0062	1.0736
1.0058	1.073
1.0054	1.0724
1.005	1.0719
1.0047	1.0713
1.0043	1.0708
1.0039	1.0702
1.0035	1.0697
1.0031	1.0692
1.0028	1.0686
1.0024	1.0681
1.0021	1.0676
1.0017	1.0671
1.0013	1.0666
1.001	1.0661
1.0007	1.0656
1.0003	1.0651
1	1.0646
0.9997	1.0641
0.9993	1.0636
0.999	1.0631
0.9987	1.0627
0.9984	1.0622
0.9981	1.0617
0.9977	1.0613
0.9974	1.0608
0.9971	1.0604
0.9969	1.0599
0.9966	1.0595
0.9963	1.0591
0.996	1.0586
0.9957	1.0582
0.9954	1.0578
0.9952	1.0574
0.9949	1.057
0.9947	1.0566
0.9944	1.0562
0.9941	1.0558
0.9939	1.0554
0.9937	1.055
0.9934	1.0546
0.9932	1.0542
0.9929	1.0539
0.9927	1.0535
0.9925	1.0531
0.9923	1.0528
0.9921	1.0524
0.9919	1.0521
0.9917	1.0517
0.9915	1.0514
0.9913	1.0511
0.9911	1.0508
0.9909	1.0504
0.9907	1.0501
0.9905	1.0498
0.9904	1.0495
0.9902	1.0492
0.99	1.0489
0.9899	1.0486
0.9897	1.0483
0.9896	1.048
0.9894	1.0477
0.9893	1.0475
0.9891	1.0472
0.989	1.0469
0.9889	1.0467
0.9887	1.0464
0.9886	1.0462
0.9885	1.0459
0.9884	1.0457
1.0199	1.0929
1.0194	1.0922
1.0189	1.0915
1.0184	1.0908
1.0179	1.0901
1.0174	1.0894
1.0169	1.0887
1.0164	1.088
1.0159	1.0873
1.0155	1.0866
1.015	1.086
1.0145	1.0853
1.014	1.0846
1.0136	1.084
1.0131	1.0833
1.0127	1.0827
1.0122	1.0821
1.0117	1.0814
1.0113	1.0808
1.0109	1.0802
1.0104	1.0795
1.01	1.0789
1.0095	1.0783
1.0091	1.0777
1.0087	1.0771
1.0083	1.0765
1.0079	1.0759
1.0074	1.0753
1.007	1.0747
1.0066	1.0742
1.0062	1.0736
1.0058	1.073
1.0054	1.0724
1.005	1.0719
1.0047	1.0713
1.0043	1.0708
1.0039	1.0702
1.0035	1.0697
1.0031	1.0692
1.0028	1.0686
1.0024	1.0681
1.0021	1.0676
1.0017	1.0671
1.0013	1.0666
1.001	1.0661
1.0007	1.0656
1.0003	1.0651
1	1.0646
0.9997	1.0641
0.9993	1.0636
0.999	1.0631
0.9987	1.0627
0.9984	1.0622
0.9981	1.0617
0.9977	1.0613
0.9974	1.0608
0.9971	1.0604
0.9969	1.0599
0.9966	1.0595
0.9963	1.0591
0.996	1.0586
0.9957	1.0582
0.9954	1.0578
0.9952	1.0574
0.9949	1.057
0.9947	1.0566
0.9944	1.0562
0.9941	1.0558
0.9939	1.0554
0.9937	1.055
0.9934	1.0546
0.9932	1.0542
0.9929	1.0539
0.9927	1.0535
0.9925	1.0531
0.9923	1.0528
0.9921	1.0524
0.9919	1.0521
0.9917	1.0517
0.9915	1.0514
0.9913	1.0511
0.9911	1.0508
0.9909	1.0504
0.9907	1.0501
0.9905	1.0498
0.9904	1.0495
0.9902	1.0492
0.99	1.0489
0.9899	1.0486
0.9897	1.0483
0.9896	1.048
0.9894	1.0477
0.9893	1.0475
0.9891	1.0472
0.989	1.0469
0.9889	1.0467
0.9887	1.0464
0.9886	1.0462
0.9885	1.0459
0.9884	1.0457
1.0199	1.0929
1.0194	1.0922
1.0189	1.0915
1.0184	1.0908
1.0179	1.0901
1.0174	1.0894
1.0169	1.0887
1.0164	1.088
1.0159	1.0873
1.0155	1.0866
1.015	1.086
1.0145	1.0853
1.014	1.0846
1.0136	1.084
1.0131	1.0833
1.0127	1.0827
1.0122	1.0821
1.0117	1.0814
1.0113	1.0808
1.0109	1.0802
1.0104	1.0795
1.01	1.0789
1.0095	1.0783
1.0091	1.0777
1.0087	1.0771
1.0083	1.0765
1.0079	1.0759
1.0074	1.0753
1.007	1.0747
1.0066	1.0742
1.0062	1.0736
1.0058	1.073
1.0054	1.0724
1.005	1.0719
1.0047	1.0713
1.0043	1.0708
1.0039	1.0702
1.0035	1.0697
1.0031	1.0692
1.0028	1.0686
1.0024	1.0681
1.0021	1.0676
1.0017	1.0671
1.0013	1.0666
1.001	1.0661
1.0007	1.0656
1.0003	1.0651
1	1.0646
0.9997	1.0641
0.9993	1.0636
0.999	1.0631
0.9987	1.0627
0.9984	1.0622
0.9981	1.0617
0.9977	1.0613
0.9974	1.0608
0.9971	1.0604
0.9969	1.0599
0.9966	1.0595
0.9963	1.0591
0.996	1.0586
0.9957	1.0582
0.9954	1.0578
0.9952	1.0574
0.9949	1.057
0.9947	1.0566
0.9944	1.0562
0.9941	1.0558
0.9939	1.0554
0.9937	1.055
0.9934	1.0546
0.9932	1.0542
0.9929	1.0539
0.9927	1.0535
0.9925	1.0531
0.9923	1.0528
0.9921	1.0524
0.9919	1.0521
0.9917	1.0517
0.9915	1.0514
0.9913	1.0511
0.9911	1.0508
0.9909	1.0504
0.9907	1.0501
0.9905	1.0498
0.9904	1.0495
0.9902	1.0492
0.99	1.0489
0.9899	1.0486
0.9897	1.0483
0.9896	1.048
0.9894	1.0477
0.9893	1.0475
0.9891	1.0472
0.989	1.0469
0.9889	1.0467
0.9887	1.0464
0.9886	1.0462
0.9885	1.0459
0.9884	1.0457
1.0199	1.0929
1.0194	1.0922
1.0189	1.0915
1.0184	1.0908
1.0179	1.0901
1.0174	1.0894
1.0169	1.0887
1.0164	1.088
1.0159	1.0873
1.0155	1.0866
1.015	1.086
1.0145	1.0853
1.014	1.0846
1.0136	1.084
1.0131	1.0833
1.0127	1.0827
1.0122	1.0821
1.0117	1.0814
1.0113	1.0808
1.0109	1.0802
1.0104	1.0795
1.01	1.0789
1.0095	1.0783
1.0091	1.0777
1.0087	1.0771
1.0083	1.0765
1.0079	1.0759
1.0074	1.0753
1.007	1.0747
1.0066	1.0742
1.0062	1.0736
1.0058	1.073
1.0054	1.0724
1.005	1.0719
1.0047	1.0713
1.0043	1.0708
1.0039	1.0702
1.0035	1.0697
1.0031	1.0692
1.0028	1.0686
1.0024	1.0681
1.0021	1.0676
1.0017	1.0671
1.0013	1.0666
1.001	1.0661
1.0007	1.0656
1.0003	1.0651
1	1.0646
0.9997	1.0641
0.9993	1.0636
0.999	1.0631
0.9987	1.0627
0.9984	1.0622
0.9981	1.0617
0.9977	1.0613
0.9974	1.0608
0.9971	1.0604
0.9969	1.0599
0.9966	1.0595
0.9963	1.0591
0.996	1.0586
0.9957	1.0582
0.9954	1.0578
0.9952	1.0574
0.9949	1.057
0.9947	1.0566
0.9944	1.0562
0.9941	1.0558
0.9939	1.0554
0.9937	1.055
0.9934	1.0546
0.9932	1.0542
0.9929	1.0539
0.9927	1.0535
0.9925	1.0531
0.9923	1.0528
0.9921	1.0524
0.9919	1.0521
0.9917	1.0517
0.9915	1.0514
0.9913	1.0511
0.9911	1.0508
0.9909	1.0504
0.9907	1.0501
0.9905	1.0498
0.9904	1.0495
0.9902	1.0492
0.99	1.0489
0.9899	1.0486
0.9897	1.0483
0.9896	1.048
0.9894	1.0477
0.9893	1.0475
0.9891	1.0472
0.989	1.0469
0.9889	1.0467
0.9887	1.0464
0.9886	1.0462
0.9885	1.0459
0.9884	1.0457
1.0199	1.0929
1.0194	1.0922
1.0189	1.0915
1.0184	1.0908
1.0179	1.0901
1.0174	1.0894
1.0169	1.0887
1.0164	1.088
1.0159	1.0873
1.0155	1.0866
1.015	1.086
1.0145	1.0853
1.014	1.0846
1.0136	1.084
1.0131	1.0833
1.0127	1.0827
1.0122	1.0821
1.0117	1.0814
1.0113	1.0808
1.0109	1.0802
1.0104	1.0795
1.01	1.0789
1.0095	1.0783
1.0091	1.0777
1.0087	1.0771
1.0083	1.0765
1.0079	1.0759
1.0074	1.0753
1.007	1.0747
1.0066	1.0742
1.0062	1.0736
1.0058	1.073
1.0054	1.0724
1.005	1.0719
1.0047	1.0713
1.0043	1.0708
1.0039	1.0702
1.0035	1.0697
1.0031	1.0692
1.0028	1.0686
1.0024	1.0681
1.0021	1.0676
1.0017	1.0671
1.0013	1.0666
1.001	1.0661
1.0007	1.0656
1.0003	1.0651
1	1.0646
0.9997	1.0641
0.9993	1.0636
0.999	1.0631
0.9987	1.0627
0.9984	1.0622
0.9981	1.0617
0.9977	1.0613
0.9974	1.0608
0.9971	1.0604
0.9969	1.0599
0.9966	1.0595
0.9963	1.0591
0.996	1.0586
0.9957	1.0582
0.9954	1.0578
0.9952	1.0574
0.9949	1.057
0.9947	1.0566
0.9944	1.0562
0.9941	1.0558
0.9939	1.0554
0.9937	1.055
0.9934	1.0546
0.9932	1.0542
0.9929	1.0539
0.9927	1.0535
0.9925	1.0531
0.9923	1.0528
0.9921	1.0524
0.9919	1.0521
0.9917	1.0517
0.9915	1.0514
0.9913	1.0511
0.9911	1.0508
0.9909	1.0504
0.9907	1.0501
0.9905	1.0498
0.9904	1.0495
0.9902	1.0492
0.99	1.0489
0.9899	1.0486
0.9897	1.0483
0.9896	1.048
0.9894	1.0477
0.9893	1.0475
0.9891	1.0472
0.989	1.0469
0.9889	1.0467
0.9887	1.0464
0.9886	1.0462
0.9885	1.0459
0.9884	1.0457
1.0199	1.0929
1.0194	1.0922
1.0189	1.0915
1.0184	1.0908
1.0179	1.0901
1.0174	1.0894
1.0169	1.0887
1.0164	1.088
1.0159	1.0873
1.0155	1.0866
1.015	1.086
1.0145	1.0853
1.014	1.0846
1.0136	1.084
1.0131	1.0833
1.0127	1.0827
1.0122	1.0821
1.0117	1.0814
1.0113	1.0808
1.0109	1.0802
1.0104	1.0795
1.01	1.0789
1.0095	1.0783
1.0091	1.0777
1.0087	1.0771
1.0083	1.0765
1.0079	1.0759
1.0074	1.0753
1.007	1.0747
1.0066	1.0742
1.0062	1.0736
1.0058	1.073
1.0054	1.0724
1.005	1.0719
1.0047	1.0713
1.0043	1.0708
1.0039	1.0702
1.0035	1.0697
1.0031	1.0692
1.0028	1.0686
1.0024	1.0681
1.0021	1.0676
1.0017	1.0671
1.0013	1.0666
1.001	1.0661
1.0007	1.0656
1.0003	1.0651
1	1.0646
0.9997	1.0641
0.9993	1.0636
0.999	1.0631
0.9987	1.0627
0.9984	1.0622
0.9981	1.0617
0.9977	1.0613
0.9974	1.0608
0.9971	1.0604
0.9969	1.0599
0.9966	1.0595
0.9963	1.0591
0.996	1.0586
0.9957	1.0582
0.9954	1.0578
0.9952	1.0574
0.9949	1.057
0.9947	1.0566
0.9944	1.0562
0.9941	1.0558
0.9939	1.0554
0.9937	1.055
0.9934	1.0546
0.9932	1.0542
0.9929	1.0539
0.9927	1.0535
0.9925	1.0531
0.9923	1.0528
0.9921	1.0524
0.9919	1.0521
0.9917	1.0517
0.9915	1.0514
0.9913	1.0511
0.9911	1.0508
0.9909	1.0504
0.9907	1.0501
0.9905	1.0498
0.9904	1.0495
0.9902	1.0492
0.99	1.0489
0.9899	1.0486
0.9897	1.0483
0.9896	1.048
0.9894	1.0477
0.9893	1.0475
0.9891	1.0472
0.989	1.0469
0.9889	1.0467
0.9887	1.0464
0.9886	1.0462
0.9885	1.0459
0.9884	1.0457
1.0199	1.0929
1.0194	1.0922
1.0189	1.0915
1.0184	1.0908
1.0179	1.0901
1.0174	1.0894
1.0169	1.0887
1.0164	1.088
1.0159	1.0873
1.0155	1.0866
1.015	1.086
1.0145	1.0853
1.014	1.0846
1.0136	1.084
1.0131	1.0833
1.0127	1.0827
1.0122	1.0821
1.0117	1.0814
1.0113	1.0808
1.0109	1.0802
1.0104	1.0795
1.01	1.0789
1.0095	1.0783
1.0091	1.0777
1.0087	1.0771
1.0083	1.0765
1.0079	1.0759
1.0074	1.0753
1.007	1.0747
1.0066	1.0742
1.0062	1.0736
1.0058	1.073
1.0054	1.0724
1.005	1.0719
1.0047	1.0713
1.0043	1.0708
1.0039	1.0702
1.0035	1.0697
1.0031	1.0692
1.0028	1.0686
1.0024	1.0681
1.0021	1.0676
1.0017	1.0671
1.0013	1.0666
1.001	1.0661
1.0007	1.0656
1.0003	1.0651
1	1.0646
0.9997	1.0641
0.9993	1.0636
0.999	1.0631
0.9987	1.0627
0.9984	1.0622
0.9981	1.0617
0.9977	1.0613
0.9974	1.0608
0.9971	1.0604
0.9969	1.0599
0.9966	1.0595
0.9963	1.0591
0.996	1.0586
0.9957	1.0582
0.9954	1.0578
0.9952	1.0574
0.9949	1.057
0.9947	1.0566
0.9944	1.0562
0.9941	1.0558
0.9939	1.0554
0.9937	1.055
0.9934	1.0546
0.9932	1.0542
0.9929	1.0539
0.9927	1.0535
0.9925	1.0531
0.9923	1.0528
0.9921	1.0524
0.9919	1.0521
0.9917	1.0517
0.9915	1.0514
0.9913	1.0511
0.9911	1.0508
0.9909	1.0504
0.9907	1.0501
0.9905	1.0498
0.9904	1.0495
0.9902	1.0492
0.99	1.0489
0.9899	1.0486
0.9897	1.0483
0.9896	1.048
0.9894	1.0477
0.9893	1.0475
0.9891	1.0472
0.989	1.0469
0.9889	1.0467
0.9887	1.0464
0.9886	1.0462
0.9885	1.0459
0.9884	1.0457
1.0199	1.0929
1.0194	1.0922
1.0189	1.0915
1.0184	1.0908
1.0179	1.0901
1.0174	1.0894
1.0169	1.0887
1.0164	1.088
1.0159	1.0873
1.0155	1.0866
1.015	1.086
1.0145	1.0853
1.014	1.0846
1.0136	1.084
1.0131	1.0833
1.0127	1.0827
1.0122	1.0821
1.0117	1.0814
1.0113	1.0808
1.0109	1.0802
1.0104	1.0795
1.01	1.0789
1.0095	1.0783
1.0091	1.0777
1.0087	1.0771
1.0083	1.0765
1.0079	1.0759
1.0074	1.0753
1.007	1.0747
1.0066	1.0742
1.0062	1.0736
1.0058	1.073
1.0054	1.0724
1.005	1.0719
1.0047	1.0713
1.0043	1.0708
1.0039	1.0702
1.0035	1.0697
1.0031	1.0692
1.0028	1.0686
1.0024	1.0681
1.0021	1.0676
1.0017	1.0671
1.0013	1.0666
1.001	1.0661
1.0007	1.0656
1.0003	1.0651
1	1.0646
0.9997	1.0641
0.9993	1.0636
0.999	1.0631
0.9987	1.0627
0.9984	1.0622
0.9981	1.0617
0.9977	1.0613
0.9974	1.0608
0.9971	1.0604
0.9969	1.0599
0.9966	1.0595
0.9963	1.0591
0.996	1.0586
0.9957	1.0582
0.9954	1.0578
0.9952	1.0574
0.9949	1.057
0.9947	1.0566
0.9944	1.0562
0.9941	1.0558
0.9939	1.0554
0.9937	1.055
0.9934	1.0546
0.9932	1.0542
0.9929	1.0539
0.9927	1.0535
0.9925	1.0531
0.9923	1.0528
0.9921	1.0524
0.9919	1.0521
0.9917	1.0517
0.9915	1.0514
0.9913	1.0511
0.9911	1.0508
0.9909	1.0504
0.9907	1.0501
0.9905	1.0498
0.9904	1.0495
0.9902	1.0492
0.99	1.0489
0.9899	1.0486
0.9897	1.0483
0.9896	1.048
0.9894	1.0477
0.9893	1.0475
0.9891	1.0472
0.989	1.0469
0.9889	1.0467
0.9887	1.0464
0.9886	1.0462
[truncated: 1,002 more rows]
